# Supplementary material for: Gene editing and scalable functional genomic screening in Leishmania species using the CRISPR/Cas9 cytosine base editor toolbox LeishBASEedit
Source: eLife. 2023 May 24;12:e85605. doi: 10.7554/eLife.85605 (PMC10208639; doi:10.7554/eLife.85605)
Supplement: Supplementary file 7. — Genbank files of cytosine base editor (CBE) plasmids produced in this study, including: pLdCH_AncBE4max, pLdCH-hyBE4max, pLdCH-hyBE4max-LmajDBD, and pTB007-hyBE4max [file elife-85605-supp7.zip]

Archive with 4 entries (4 files):
- pLdCH_AncBE4max.gb
- pLdCH-hyBE4max.gb
- pLdCH-hyBE4max-LmajDBD.gb
- pTB007-hyBE4max.gb
