# Supplementary material for: Gene editing and scalable functional genomic screening in Leishmania species using the CRISPR/Cas9 cytosine base editor toolbox LeishBASEedit
Source: eLife. 2023 May 24;12:e85605. doi: 10.7554/eLife.85605 (PMC10208639; doi:10.7554/eLife.85605)
Supplement: Source code 1. — ‘LeishBASEedit_v1.sh’ is a bash script that allows to design and score cytosine base editor (CBE) guides to introduce STOP codons within the first 50% of any given open reading frame (ORF). The ‘hyBE4max_specifics.csv’ file is required to define the base editing window. Reference and CDS test files are also provided for setting up LeishBASEedit locally. Instructions and dependencies can be found in the README part of the script. The LeishBASEedit primer design output for 64 different kinetoplastids (TriTrypDB release 59) was deposited on http://www.leishbaseedit.net/ (open source). [file elife-85605-code1.zip › hyBE4max_specifics.csv]

hyBE4max4-12	NGG	20	4	12	5
hyBE4max4-10	NGG	20	4	10	5
hyBE4max4-8	NGG	20	4	8	5
