# Supplementary material for: Gene editing and scalable functional genomic screening in Leishmania species using the CRISPR/Cas9 cytosine base editor toolbox LeishBASEedit
Source: eLife. 2023 May 24;12:e85605. doi: 10.7554/eLife.85605 (PMC10208639; doi:10.7554/eLife.85605)
Supplement: Source code 1. — ‘LeishBASEedit_v1.sh’ is a bash script that allows to design and score cytosine base editor (CBE) guides to introduce STOP codons within the first 50% of any given open reading frame (ORF). The ‘hyBE4max_specifics.csv’ file is required to define the base editing window. Reference and CDS test files are also provided for setting up LeishBASEedit locally. Instructions and dependencies can be found in the README part of the script. The LeishBASEedit primer design output for 64 different kinetoplastids (TriTrypDB release 59) was deposited on http://www.leishbaseedit.net/ (open source). [file elife-85605-code1.zip › LeishBASEedit_v1.sh]

#!/bin/bash
#-------------------------------------------------------------------------------------------------------------------------------------------------------------------------------------------------------------------------
#README:
#This script was written by Tom Beneke and designs guides to introduce STOP codons within the first 50% of any given ORF.
#These CBE guides are designed using an autocbei pipeline (CRISPR-CBEI, Yu et al., mSystems 2020) 

#Dependencies:
#This script uses autocbei (https://github.com/atlasbioinfo/CRISPR-CBEI/tree/master/autocbei)
#install autocbei with: $ pip install autocbei

#Instructions on usage:
#Place this script "LeishBASEedit_v1.sh" in a single folder together with:
#(1) your reference genome file (chromosomes or contigs, in fasta format).
#(2) your CDS file (in fasta format).
#(3) File: "hyBE4max_specifics.csv" (determines the editing window parameters for the used CBE and can modified if desired).
#Navigate to your directory and execute the script by "sh LeishBASEedit_v1.sh"

#Output:
#The main output file is named: $REFERENCE_GENOME"_LeishBASEv1_output.txt
#Details of each column in this output file can be found on LeishBASEedit.net
#In addition, there are several processing and raw data files that may be needed for troubleshooting.

#Testing the script on your system
#To test the script we have provided two test files:
#(1) An CDS file ("script-test-CDS-file.fasta")
#(2) A genome reference test file ("script-test-genome-reference-file.fasta")
#Testing the script with these two files will take approximately 5 minutes.

#Program start
#-------------------------------------------------------------------------------------------------------------------------------------------------------------------------------------------------------------------------
pause(){
   read -p "Press [Enter] key to continue..." fackEnterKey
}

pauseRUN(){
   read -p "Press [Enter] key to start primer design with LeishBASEedit v1.0..." fackEnterKey
}

echo "Welccome to LeishBASEedit primer design (version 1.0)"
read -p 'Please enter your reference genome (in fasta format): ' REFERENCE_GENOME
	echo "You are uploading <"$REFERENCE_GENOME"> as a reference genome."
	pause

read -p 'Please enter your CDS file (in fasta format): ' CDS_input
	echo "You are uploading <"$CDS_input"> as a CDS file."
	pauseRUN

#Inputs
echo "We are processing <"$REFERENCE_GENOME"> as a reference genome."
echo "We are processing <"$CDS_input"> as CDS file."

echo "Processing started..."


#CBEI search
echo "Started autocbei guide search"
autocbei -bef hyBE4max_specifics.csv $CDS_input
cd CBEIRaw
cp * ../
cd ..

rm -r CBEIStat
rm -r CBEIPlot

mkdir Processing_files

#filter within first 50% and hihglight number of edits per guide
echo "Extraction of guides within first 50% of CDS"
awk '$3<0.5' hyBE4max4-12_-bef.cbei > Processing_files/hyBE4max4-12_-bef.0.5.txt
awk '{print $7}' Processing_files/hyBE4max4-12_-bef.0.5.txt | awk -F "," ' { print NF-1 } ' > Processing_files/hyBE4max4-12_-bef.stops.txt
echo "Highlighting guides with more than one edit"
paste Processing_files/hyBE4max4-12_-bef.0.5.txt Processing_files/hyBE4max4-12_-bef.stops.txt | awk -F"\t" '{print $1"_"$6"\t"$1"\t"$2"\t"$3"\t"$4"\t"$5"\t"$6"\t"$7"\t"$8"\t"$9"\t"$10"\t"$11"\t"$12}' > Processing_files/hyBE4max4-12_-bef.0.5.stops.txt

#highlight guides with 4-8, 4-10 and 4-12 window and prepare guide score
echo "Highlighting guides with editing window 4-8"
awk -F"\t" '{print $1"_"$6}' hyBE4max4-8_-bef.cbei > Processing_files/hyBE4max4-8_-bef.txt
awk 'NR == FNR{a[$1] = $0;next}; {print $0, $1 in a?a[$1]: "0"}' OFS='\t' Processing_files/hyBE4max4-8_-bef.txt Processing_files/hyBE4max4-12_-bef.0.5.stops.txt | awk 'BEGIN { OFS = "\t" } {if ($14 ~ /./) ($14 = 1)} 1' > Processing_files/hyBE4max4-12_-bef.4-8.txt

echo "Highlighting guides with editing window 4-10"
awk -F"\t" '{print $1"_"$6}' hyBE4max4-10_-bef.cbei > Processing_files/hyBE4max4-10_-bef.txt
awk 'NR == FNR{a[$1] = $0;next}; {print $0, $1 in a?a[$1]: "0"}' OFS='\t' Processing_files/hyBE4max4-10_-bef.txt Processing_files/hyBE4max4-12_-bef.4-8.txt | awk 'BEGIN { OFS = "\t" } {if ($15 ~ /./) ($15 = 1)} 1' > Processing_files/hyBE4max4-12_-bef.4-8.4-10.txt

rm -r *.cbei

#sorting by guide score
echo "Finalizing score"
awk 'BEGIN { OFS = "\t" } {if ($3 == "Minus") ($1 = $2"_0\t"$1); else ($1 = $2"_1\t"$1)} {if ($4 <= 0.2) ($15 = $15"\t1"); else ($15 = $15"\t0")} {if ($4 <= 0.4) ($15 = $15"\t1"); else ($15 = $15"\t0")} 1' Processing_files/hyBE4max4-12_-bef.4-8.4-10.txt > Processing_files/hyBE4max4-12_-bef.4-8.4-10.minpl.txt
awk -F"\t" '{print $1"_"99-($14+$15+$16+$17+$18)"_"$5"_"$8"\t"$3"\t"$4"\t"$5"\t"$6"\t"$7"\t"$8"\t"$9"\t"$10"\t"$11"\t"$12"\t"$13"\t"$14"\t"$15"\t"$16"\t"$17"\t"$18"\t"($14+$15+$16+$17+$18)}' Processing_files/hyBE4max4-12_-bef.4-8.4-10.minpl.txt > Processing_files/hyBE4max4-12_-bef.4-8.4-10.score.txt
sort -k 1 Processing_files/hyBE4max4-12_-bef.4-8.4-10.score.txt | awk 'BEGIN{print "GuideID\tGeneID\tStrand\tPosition\tGuideTarget\tGuideSeq\tGuideCoordinates\tStopCoordinates\tEditingWindow\tPAMseq\tPAMposition\tEditSeq\t#AdditionalStops\tEditWindow_4-8\tEditWindow_4-10\tTargetWithinFirst_20%_of_CDS\tTargetWithinFirst_40%_of_CDS\tTotalScore"}1' > Processing_files/hyBE4max4-12_-bef.4-8.4-10.score.sorted.txt

#Counting Number of guides per gene
echo "Counting Number of Guides per Gene"
awk '{print $2}' Processing_files/hyBE4max4-12_-bef.4-8.4-10.score.sorted.txt | uniq -c > Processing_files/guides-per-gene-count.txt

#Preparing Genome for on and off-target searches
echo "Preparing genome for on-target search"
WORKING_GENOME=working_genome_sgl.fasta
WORKING_GENOME_REVERSE=working_genome_reverse_sgl.fasta

sed -i -e 's/\r$//' $REFERENCE_GENOME

awk '/^>/ {printf("\n%s\n",$0);next; } { printf("%s",$0);}  END {printf("\n");}' $REFERENCE_GENOME | tail -n +2 > Processing_files/$WORKING_GENOME
echo "Making reverse complement of genome"
cat Processing_files/$WORKING_GENOME | while read L; do  echo $L; read L; echo "$L" | rev | tr "ATGC" "TACG" ; done > Processing_files/$WORKING_GENOME_REVERSE


#Check for 0M counts forward
PIPE1="awk '{print "
PIPE2="}'"
PIPE3='"'
echo "Checking 0M counts forward"
mkdir Processing_files/ontarget0M-forward
awk 'BEGIN {print "#!/bin/bash"}' > Processing_files/ontarget0M-forward/M0_genome_count.sh
echo "WORKING_GENOME="$WORKING_GENOME >> Processing_files/ontarget0M-forward/M0_genome_count.sh
cat Processing_files/hyBE4max4-12_-bef.4-8.4-10.score.sorted.txt | awk -v PIPE1="$PIPE1" -v PIPE2="$PIPE2" -v PIPE3="$PIPE3" '{print "grep -o -i "$6$10" Processing_files/$WORKING_GENOME | wc -l | "PIPE1 PIPE3 $1 PIPE3 ", $0" PIPE2" >> Processing_files/ontarget0M-forward/M0_count_f.txt"}' >> Processing_files/ontarget0M-forward/M0_genome_count.sh
sh Processing_files/ontarget0M-forward/M0_genome_count.sh
awk -v OFS="\t" '$1=$1' Processing_files/ontarget0M-forward/M0_count_f.txt > Processing_files/ontarget0M-forward/M0_count_f1.txt

awk 'NR == FNR{a[$1] = $0;next}; {print $0, $1 in a?a[$1]: "@@@@NA@@@@"}' OFS='\t' Processing_files/ontarget0M-forward/M0_count_f1.txt Processing_files/hyBE4max4-12_-bef.4-8.4-10.score.sorted.txt > Processing_files/ontarget0M-forward/pre-final-0MF.txt
echo "Forward 0M count done"

#Check for 0M counts reverse
echo "Checking 0M counts reverse"
mkdir Processing_files/ontarget0M-reverse
awk 'BEGIN {print "#!/bin/bash"}' > Processing_files/ontarget0M-reverse/M0_genome_count.sh
echo "WORKING_GENOME_REVERSE="$WORKING_GENOME_REVERSE >> Processing_files/ontarget0M-reverse/M0_genome_count.sh
cat Processing_files/hyBE4max4-12_-bef.4-8.4-10.score.sorted.txt | awk -v PIPE1="$PIPE1" -v PIPE2="$PIPE2" -v PIPE3="$PIPE3" '{print "grep -o -i "$6$10" Processing_files/$WORKING_GENOME_REVERSE | wc -l | "PIPE1 PIPE3 $1 PIPE3 ", $0" PIPE2" >> Processing_files/ontarget0M-reverse/M0_count_r.txt"}' >> Processing_files/ontarget0M-reverse/M0_genome_count.sh
sh Processing_files/ontarget0M-reverse/M0_genome_count.sh
awk -v OFS="\t" '$1=$1' Processing_files/ontarget0M-reverse/M0_count_r.txt > Processing_files/ontarget0M-reverse/M0_count_r1.txt

echo "Reverse 0M count done"

#joining forward and reverse 0M count
awk 'NR == FNR{a[$1] = $0;next}; {print $0, $1 in a?a[$1]: "@@@@NA@@@@"}' OFS='\t' Processing_files/ontarget0M-reverse/M0_count_r1.txt Processing_files/ontarget0M-forward/pre-final-0MF.txt > Processing_files/pre-final-0M.txt
awk -F"\t" '{print $1"\t"$2"\t"$3"\t"$4"\t"$5"\t"$6"\t"$7"\t"$8"\t"$9"\t"$10"\t"$11"\t"$12"\t"$13"\t"$14"\t"$15"\t"$16"\t"$17"\t"$18"\t"($20+$22)}' Processing_files/pre-final-0M.txt | awk 'BEGIN { OFS = "\t" } {gsub("TotalScore\t0","TotalScore\t0M_count")} 1' > Processing_files/pre-final2-0M.txt

#generating CBE primers
cat Processing_files/pre-final2-0M.txt  | awk '{print $6}' | rev | tr "[ATGC]" "[TACG]" | awk '{print "aaac"$0}'> Processing_files/pre-final2-0M.rev.txt
paste -d'\t' Processing_files/pre-final2-0M.txt Processing_files/pre-final2-0M.rev.txt | awk '{print $0"\t""ttgt"$6}' | awk 'BEGIN { OFS = "\t" } {gsub("aaacqeSediuC","Primer 1 (guide reverse)",$20) && gsub("ttgtGuideSeq","Primer 2 (guide forward)",$21)} 1' > $REFERENCE_GENOME"_LeishBASEv1_output.txt"

for i in $REFERENCE_GENOME"_LeishBASEv1_output.txt"
do
    mv "$i" "`echo $i | sed 's/.fasta//'`"
done

echo "LeishBASEedit v1 done"
