# Supplementary material for: Gene editing and scalable functional genomic screening in Leishmania species using the CRISPR/Cas9 cytosine base editor toolbox LeishBASEedit
Source: eLife. 2023 May 24;12:e85605. doi: 10.7554/eLife.85605 (PMC10208639; doi:10.7554/eLife.85605)
Supplement: Source code 1. — ‘LeishBASEedit_v1.sh’ is a bash script that allows to design and score cytosine base editor (CBE) guides to introduce STOP codons within the first 50% of any given open reading frame (ORF). The ‘hyBE4max_specifics.csv’ file is required to define the base editing window. Reference and CDS test files are also provided for setting up LeishBASEedit locally. Instructions and dependencies can be found in the README part of the script. The LeishBASEedit primer design output for 64 different kinetoplastids (TriTrypDB release 59) was deposited on http://www.leishbaseedit.net/ (open source). [file elife-85605-code1.zip › script-test-CDS-file.fasta]

>LmjF.01.0010:mRNA | organism=Leishmania_major_strain_Friedlin | product=Protein of unknown function (DUF2946), putative | location=LmjF.01:3704-4702(-) | length=999 | sequence_SO=chromosome | SO=protein_coding_gene
ATGCGCTGCGCTCTCGTCTTCGTGCTGGTCGTGGCGGTGCTCGCGTGTTTTGCACCGGCA
ATGACGCACGCCTACTCGACAACGTATACCGCGCGCAGCGCCGGCAGTGGGGCCTTTGCC
TTCGATCCCCTAGAAATCGATTTCTGCAAGTTGCAGGACGCGGGGTCGCACACGGCCATG
TCGACCTCCGCCTCTATTCAAGAGGCTCTCGAGAGTGCCTATCAACGCGAGGGCATTCGC
GGCAATATCCCCCTTGGCGGCATGACGGAGCAGGCGGTGTGCGCGGGAACCCAATGCGAG
TGGCGGTGGTATCGCGGGCTCTTCCGCACCACCCGCCCGCTGTTCCTGCGCGGTGTCAAC
TACTGGGGAGTAAACGATGACGCGACTCCAGTGGACAGAACTACTGCTGTGTCGGGCTCC
TACACCAATTTCGAGACCAACTACCCGCGTTCCTGGGGAAACCTGAGCTACTGGGGCAAG
CGCCTGGTTGTGATGCAGCCGTCCGGGAAGTGGGTGAACACGGAGGTGTCCACATCGTTT
ACGAATTTCCTCTGCGAGTACTACGTCTACGCCGACTCCGATGGCGTGAATCGGCTTGTG
CCCACCTTCCCGGGCGGCAGCGCCATTCCCTTCGTTAGCAGCTCCGGCCACACGTACAAG
TACTGCGGCAAAAAGGTTGAGGTAGACTCGCAGAGCCGCTGGATCCTCCCGAAGTGCAAC
GAAACGTTCCCATGGTGGGGCGGCCTCCTCATTGCCGTCGTGCTCTATATCATCCTGATT
GCTCTCATCATTAGCATCTGGTGCTGCTGCTGCATCCGCCGCCGCAACAAAGAGGAGAAG
CGCCGCCGTAATATCATCGGATCGCAGTATGATAATCAGGGCGCTATTCCCACGCAGTCG
GAGCTCGGGCTGAGCCGTCACAACTCTTTCCGAGGCACCAGCATGTACAACTCCGACGAC
ACCGACTCCGATGCAGATGCGTACTCTTCGCGCGAGTAG
>LmjF.01.0020:mRNA | organism=Leishmania_major_strain_Friedlin | product=Endonuclease/Exonuclease/phosphatase family, putative | location=LmjF.01:5790-7439(-) | length=1650 | sequence_SO=chromosome | SO=protein_coding_gene
ATGTTGAGACGCTGCTCAGTGCTACTGAATGATCCGCCACTGGTGAGCGGTGGCCCGGTC
GTGGGTCTGATGCGGGACACCGGCACGCGCACAACGATCCGCCCCTCCATCATGGACGCG
CAGATCGCGCAGAGCGCGCTGGAGGTGAAGATGTCGAGCCTGCTAGCGCGCGAGATGCAA
GCGGAGAAGATGGAGGCGGAGCGCGAGCCTCCGCTGAAGCGCAAGTGGGTGAAGGCGCCC
GTCTCTCAGCTGTCGACGAGCCTCTCACGGCGTGATTGGTTCCGCCTGATGAGCTTCAAC
ATGATGACGGACGCCTGGGGGCCCGGTCACACCACCCCCGTAGAGGCGGTGCGGGTGCGC
GTGCCCGAGTTCACCCGCAACCCGGAATGCGACGACCCCAACGCCTGCTGCGACTACGAC
CCCTCCATCGACAAGGAGTTCCCACCCTTCCTCACGCCGGAGCACCGTCGCAAGCACCTC
GTGGAGCTGCTTCGGTGCTACGACCCCGATATCGCCTGCTTGAACGAGGTGAAGCGGACC
TTTTTCAACACCGAGTTGTGGCGATATGTACGTTTCCTCGGCTACGGCACGCTCTACCAG
TCCAGCCGTGGTGCCCAGGTGCGGGCACTCCGCAAGGGTGACAATGCCGCCGCTCCGTCT
AACCAGGGCAAGATCGCCGAGGAGGAGGACATCGGCAACGTGCTTCTGTTTCACAAGGGC
CGCTTTTTCCCGCTCATGATGCCTGGCCGCGATATCGGCCAGCGCTTCCACTTTGCGCAC
TTCGTCGGCATGCGGGACAAAGTGACAAACATGACCCTCTACGTCGCCTGCGTGCAGCTC
ACCGCGGGGGCGACGGCAGAGGCGGCCGACGTCCGGCTGCACGAGGCACGACAGGTGCTC
ACCATACTTGATGCCCTCGGCCGAAACGACGCAGATCGCTCGCATCAGTCGCACATCGTC
TGTGGCGACCTGAACAATCAAGCGGACGATGAGCCGTGCGTGGAGCTCCTGCGCGACAGA
TTTTTTTCCACGCATGACCTGGTTGGCGGGCCGCGCTGGACGGCGTGGCACTACCGAGAC
GACGCCCGCGCCGCCGCCTATGACACGTACTACACAAAGAACGTGGAGCAGGCTCACCGC
TCCGACAAGGCCTACCAGGCCGAGGAGGAGATCCACCGTTTCCGGCGCAAGGACGCGGGT
GGCTACCATGGCGTCTTCTCCAAAGTGCGGCTTGTGCGGGACGAGATCGCGGCTCGGGCT
CACAAGAAGCAACAACAGCAGCTGACGACGCCAAAGACTGCGCCAGAGGTGGCGACACCT
CCGCCTGCTGACACCGTTGCTGCTGCACCGGCGCCATCGCCAGCCTCCGCACCAGCGCCG
TCTGACACCGCCGTCAGGGTCGACCAGCTTGCGCTCTTGAAGGAGAGCCGAAAGGCGAAA
GGCATCACGTACAACACACAGGACTTCATTTTCTACGACCCCAGCACGCTCGCCCTGCAT
CAGGTGCTGGACGTTCCTGAGGATGAGGAGGTGAACGAGGCGCAACTCTTTCCTAACCAC
AAGCTGCCTTCCCACCACCTTCCGCTCTTCATCGACATCTCCTGGATCGACTCCTTCCCC
GATGTCGCCGCACGAACGTTGAAAGAATAG
>LmjF.01.0030:mRNA | organism=Leishmania_major_strain_Friedlin | product=Kinesin-13 1, putative | location=LmjF.01:9061-11067(-) | length=2007 | sequence_SO=chromosome | SO=protein_coding_gene
ATGATGTCGGCCGAGCCGCCGTCGTCGCAGCCGTACATCAGCGACGTGCTGCGGCGGTAC
CAGCTGGAGCGCTTTCAGTGTGCCTTTGCATCGAGCATGACCATCAAGGACCTCCTCGCC
CTGCAGCCAGAGGACTTCAACCGCTACGGCGTCGTAGAGGCGATGGACATTTTGCGGCTG
CGTGACGCCATCGAGTACATCAAGGCTAATCCGCTCCCCGCCTCGCGCTCTGGCAGTGAC
GTGCTCGACAACGACGGCGACGGCGACGGCGAGGGCGACGACAGTACGCCGGAGGGGAAG
GAGGGGTGCTCGACGGAGCGCCGGCGGCAGTACACAGCACGCGGAACCACAGTCCTTTGC
CGGTCGACCGACACCGCCGAGGAGGTGAAGCGCAAGAGCCGCATCCTCGTCGCCATTCGC
AAGCGTCCGCTCAGCGCCGGGGAGCAGACGAACGGCTTCACGGACATCATGGACGCCGAC
AACAGCGGCGAGATTGTGCTGAAGGAGCCAAAGGTGAAGGTCGACCTCCGCAAGTACACC
CACGTGCACCGCTTCTTCTTCGACGAGGTTTTCGACGAGGCCTGCGACAACGTCGACGTG
TACAACCGCGCTGCCCGCGCGCTGATCGACACCGTCTTCGACGGCGGCTGCGCGACATGC
TTCGCCTATGGACAGACAGGGAGCGGCAAGACACACACGATGCTGGGCAAGGGCCCCGAG
CCGGGCCTCTACGCACTCGCCGCCAAAGACATGTTTGACCGCCTCACGAGCGACACGCGC
ATCGTCGTTTCCTTTTACGAGATCTACAGCGGGAAGCTCTTTGACTTGCTGAACGGCCGG
CGACCCCTGCGAGCCCTCGAGGACGACAAGGGCCGGGTGAACATCCGCGGCCTCACCGAA
CACTGCTCTACCAGCGTGGAGGACCTCATGACGATCATCGACCAGGGCAGCGGTGTTCGC
AGCTGCGGCTCCACCGGCGCCAATGACACAAGCTCCCGCTCCCACGCCATTCTCGAGATC
AAGCTCAAGGCGAAACGGACGTCGAAGCAGAGCGGCAAGTTCACGTTCATCGACCTCGCT
GGAAGCGAGCGCGGCGCTGACACGGTGGACTGCGCGCGACAGACACGCCTCGAAGGGGCG
GAGATCAACAAGAGCCTACTCGCGCTGAAGGAGTGCATTCGTTTTTTAGATCAGAACAGG
AAGCACGTCCCGTTCCGCGGCTCGAAGCTGACTGAGGTGCTCCGCGACTCGTTTATCGGC
AACTGCCGCACGGTGATGATCGGCGCCGTCTCTCCGTCGAACAACAATGCCGAGCACACG
CTGAACACGCTGCGCTACGCCGATCGTGTCAAGGAGCTGAAGCGCAACGCCACGGAGCGG
CGCACTGTGTGCATGCCCGACGACCAGGAAGAGGCCTTCTTTGACACGACCGAGAGCAGG
CCACCGTCGCGGAGGACGACAACTCGCCTTTCTACGGCCGCCCCGCTTTTCTCCGGCTCT
TCGACGGCTGCGCCAGCACTTAGAAGCACGCTACTCAGCAGCCGCTCCGTCAACACACTC
TCGCCGTCGTCGCAGGCCAAGTCGACTCTCGTCACCCCGAAGCCGCCGTCGCGCGATCGG
ACTCCGGACATGGTGTGCACTAAGCGGCCCCGCGACTCAGACAGAAGCGGCGAGGACGAA
GTGGTAGCGCGGCCGAGTGGGCGCCCAAGCTTCAAGCGCTTCGAGAGCGGCGCCGAGCTT
GTCGCGGCCCAGCGCAGTCGCGTCATTGACCAATACAACGCCTACCTCGAGACGGACATG
AACTGTATCAAGGAGGAGTACCAGGTGAAGTACGACGCAGAGCAGATGAACGCCAACACG
CGCAGCTTTGTGGAGCGCGCACGTCTGCTGGTGAGCGAGAAACGGCGCGCGATGGAGTCC
TTCCTAACGCAGCTGGAGGAGCTCGACAAGATCGCGCAGCAGGTCGCCGACATCACCGCC
TTTCAGCAGCACCTGCCGCCAACGTAG
>LmjF.12.0680:mRNA | organism=Leishmania_major_strain_Friedlin | product=Bardet-Biedl syndrome 5 protein | location=LmjF.12:367308-368606(+) | length=1299 | sequence_SO=chromosome | SO=protein_coding_gene
ATGCGAAAGGGACGCAGCGGCGGGACGTCGTCCTCATCAGGGACGAGCAAGGGTATTACG
AAGGCGTTCACCTTCTGGCAAGACCGCGAAATACACTTTGACGCTGCAACGCCGGTGCTG
AAGCTGCGCGAGAACACCGAGCATGTCTACGCCACGTTCGATAATGTAGAAGATACGAAG
GGCAACAACGGATGTCCCGGCACGCTGCTGGTGACCAATCTGCGGCTGATCTGGCGGTGC
AAGCAGCGGCCAAACGTGAACCTCAGCATCGGTTACTACTGCGTGCATAAGCTTACAGTG
CAGGAGGCGGAGTCGAAACTGGCCGGCAGAATGACGGAGTGCATCACGCTTGGTTCCAAG
TGCGGCGCTAGCCGCTTTCAATTTATCTTCTCTGTGGCACACGACGTCGGTGACATTGGC
AGCGGCTCGGCCGCGAGCACGAGCACGAGCGGCGGCGCCGCTGCTCAAAGAGACTGTGAG
AACCGCTCTCGTCGGCGGCCAAGCAAGGGCACGGGGGGCCACCAACGTCTGTATGCCACC
ATTCGCGCTGTCTGGAACGCGTACGAGAGCACGCGAGTGTACCGTGAGCTCCGCGTGCGT
AGCGCGGTGGTGCAGCACGGTAACCTTATCCTCCTCGACGGCGAGAACGTCATTTCCCGC
ACCAGCGGCGTAAGCAGCGTCAGCAAGGACGAAGGCCACCTCGGCACCTTCATCGTGACG
AATATCCGCGTTGTGTGGTTTGCGGCGGCAGAGTTCTTTAACGTGTCCGTGCCGTATCTG
CAGTTCGTCGGCCTGCGCTCACAGATGAGCAAGTTCGGGCAGGCGCTGGTGATCGAGACG
TCCAGCTACGCCAGCAACTTTGTGCTGGGATTCCGTGTTGACCCGGAGGAGAAGCTGAAT
GAGATGTACGCGGAAATCAGCTCGCTGTGGCGCACCTGGACGGCGCGGCCGCTGCTCGGC
ATGAAGGTGGAGCTGCACGACGACACAGCCAAAGCGATGGTGCCAGAGTCTCTCGGCGTG
GGGGGAGGGGGCCCCGGCGGCAAGAGCGGGAGCGCAGAGCACCCTCACAGTGGCAGAATA
CCCGGCGCCGCCGGCGATGCGCAGCATGAGCGGCAGATGGAGGGACAGAGCGTTCTGCAG
GAGGCCCCGACAGACGCGCTGGCGGCCTACTACGCTGCTGGTGGCCGGAAAGGAGAGGAT
CGGCGCCCCGTATACGAGCCATCTATCGGCCTCGCCGTAGAGAAGCTGCGCAAGGGAACC
ACTATCCAAAGTCTCTGGGACACTTCCATGTCGTCCTGA
>LmjF.12.0690:mRNA | organism=Leishmania_major_strain_Friedlin | product=hypothetical protein, conserved | location=LmjF.12:369810-370310(+) | length=501 | sequence_SO=chromosome | SO=protein_coding_gene
ATGCAGATCATTCTCAAGAATCGCAATCGCTTCTTTGCGGTGGCTCTCTGGAGCGGCGCA
ACGACTGTGGTGATGTTCTGGCTGGTGCTGCGCCGCACAGGCTTCAACACCGCCTACAGC
CGGTGCACCTACCTGGTAATGATGGGGGAGTACAAACAGCTGCTGGAGCCTGGCACGTTC
CCGAGCAACGATCGCCTTCCGCCCCACTTGCGACTTGACAAGCTTTCTTACTTGGACTTG
CGCGATACAGAGATTGCGCTGCCACCGGTGATTGATGTCAGCCTCTCGAACCGAGATCAG
GTGAGGCAGTTGGAGGGTCAGCTGCCGTCGACGGAGCGGTCGGACCTGCATGTACACTTC
GGGCCAATCAAATCACAGACGATCATTATGACGCCGAGCTCGAACGAACGGTACGTGCGG
CGCCGACTCGGGTTGTCGGAGAAGGATCGCAAGAATCTAGAAGCTGAGTCGCAGCAGGCC
TTTGCGCAGGCGCGGTCGTGA
>LmjF.12.0700:mRNA | organism=Leishmania_major_strain_Friedlin | product=hypothetical protein, conserved | location=LmjF.12:371325-373865(+) | length=2541 | sequence_SO=chromosome | SO=protein_coding_gene
ATGTACGCGTCACTTGGGATATCGTCCGAGCAGGTGTACGGCGACATGTACACAGCATGG
CTGCGCGATACACATGAGAAGAACACACCTGACGTGAAGCGGCTTTACACGACCACAATC
GAGAAGGGATTCGGTGATCAGAAAATCTTGTTGCGCCGACAGCGGCTCGGCGCCAACTTC
ATCAGCAGCCTTGCTCCGCTGCTACACCAGTGCTCGTTAGTGAAGCTCGACCTCCATGGC
AACATGTTGCGCGATGTCGGGTGTGAGATGCTTATTCATGTGTTGCGGGATGCGCCACAG
CTGACGTATCTTGACCTAGGGGCGAATGCCATCGGCTGCTCTTCGGTTCTGACGAGTGGC
ATCAGCGGCGGCGGCGCGGTTTTTAAGGGCAAAGTTGGCGGTGGAAGCAGCCCAGCTGGC
GCCCTCGCCCCTCGCAGGGGTGGAGCGGGGAGCAGTGGCGGCGCGGGTGGCAGTGGCGCT
CGCGTCAGCAGTAGCTATCTCAACGCCATGCAGGGTCTCGGCAACGCTATCGCGCAGCAC
AAACGACTGGCGGTGCTCATCCTCGGCTCTGAAAGGGAAGAGGTCTATGTGAATCAGATT
GAGGCCATCGGTGCCATGCTGCTGCTCGAAGGCTGCGTGCTGAGCCGCACGCTGAAGCGG
CTCGATCTAAGCGGCAATCCCTTTGCTATGGACGGCGACACGCCGTTTGCTGGCGCGGTG
CCGGGGCCCCTTGCAGCGATAGGAGGCGCTGCTGCCGGCACCCGCGTCGGTAGTGCGTCG
ACACAAATGGACACGGCTGCAGCAAGGGGCGGCAGCGCTTATGGGATGCGTTCTGCCCCG
CGCACTCCGGTGCAGCTAATCGCCCAGCTCCTGCGGACGTCTGTGACGCTCACACATTTG
ACGCTGCGATCGGTGTGCCTCACCGACGGTGGGGCGGCACACCTCTTTGAGGCCGCTGGC
GCCAGTCGCACACTCCAGCATCTCAACCTAAGCGCCAACGGCCTCTCCTCTCGCGTCGCT
GATGAGGCCGGCAGGCTACTGCAGCAGCGCACCGCGGCTGCGCGTGGTGGCGCCTTGGGC
TGCACGCTGCATTCGTTAGTGCTGGCACACAACGATCTGTGGGACAACGGCGCTGCAGCG
GCGCAGGCGCATCGAGGCAGCTTGGGCATTGGCGCCGCTGCTGCGTCCCGGCCGGCGACG
TGTGATGGCATCGGGCTACACAACCGTGCGCAGAATACGACGGCGATGACCTTGACGCCA
ATGTCGTCGACGTCGAAGTTTGTCAACCGCGCACGCGCTTTGCGGGATGGCACTCACGGC
GAAACTGACGATGCTTCTCAGTCGGGACATCACTCTCAGCAGCAGCAGCAGCGCGACCCC
TCTCCAGGGATCGTCCTCCTGCTTGCCCTGAGCCACGATCAGTTCATTACGACTCTCATC
CTGGACGACTGCGTGATGGACGACACGGCACTCCACACGCTCTGCCGGTCGCTCACGACA
AACGCGATGCTCAAGGTACTCTCGATGCGGCACAACAACCTCTCTCCCGATGGCGTTGTT
CAGCTCGGCCGCTCCTTGTGCCGCCATCCCTGCCTCGAGAGGCTTCTCCTGTCCGGCAAT
GCAATCGAGGACGAGGGCGCCTGCGCCCTTGCCACGGCCCTTGGCCAGCCTGATGCGCCG
TTGGTCGAGCTGGACCTCGTCAAGACGTGGCTGGGCGATCGCGGGCTGATCGCGATTGGT
GTAGCGCTGCAGGCCAACACTTTGCTGCGCGTGCTGCGCGTCTCGGACAACCACTTCACT
CACAACGGCGGCGCCTCCTTCGCGGCGCTGCTGGAGCGCAACAACTACGTTGTGCAGTGT
GAGCTGGGGGCGACAAGCGTGCCGCATCACATTTTGCTGCGGGTGGAGCGGACGACGGCG
CGCAACTGCACCCGCGCCGCAAACGCAGACGCTGACGCGCTCAAGGCGGAGGTGGTGCGC
CTCCACTACCAGAAGTATAAGCTGCTAGAGGCGCACCTGGAGCTGGAGGCGCTGCGAGAG
AACAACACCGAGGTGAAGCGCACCATCGAGAATTTTGACCTGCAGACCAAGCAGGATCAC
AGCGACTTCCTGAAGCGCATTCGCGAACTCGAGGAGCACATCGAGAATGCAAAGCAGCAG
GAGGCGCGGTATACGGAGCAGAAGGCGAAGCTGGAGGCAGACCTGACCAAGGCAGAGCGA
GCCCACGAGGTGGATATGACCTACATGGCGGAGCGGCTCTCCGTCGAGGTCGGTCTGCGC
GAGAAGGCCGAGGCGGAACTTCAACAGCGGCAGCAAGAGCTGACTTACTGGCAAGAGAAA
GGGCCGGAGAGGGAGGCGCAGAAGCGGGAGCAGCTCGCGGCGCTGAAGGCGGATCACGAG
GCGTGGTCCTCGCAGCGCAAGGCGTACCGCGATCGCACGGCCGAGCTCCAGCAGCAAGTT
GCCACGCTCCAGGCGGCTGCGGCGACCGCGGGCGCGTCGAGAGGTATGTCCAAGAAGCGC
AAGAAGTCCGCAAAGGTGTGA
>LmjF.12.0710:mRNA | organism=Leishmania_major_strain_Friedlin | product=Protein of unknown function (DUF962), putative | location=LmjF.12:375213-375539(+) | length=327 | sequence_SO=chromosome | SO=protein_coding_gene
ATGGTCAACCTCAGCGCCAAGTTTCAAATCTCGGCTTCCAACCACAAGGAATTCTACATC
TACTACTTGGCGAAGCACTCAAAGCAGTGGACGCGTCGCATGCATCTCATCGGCACCGCA
GTCGGTGTCGTTGGCGCGGTTGTGTCGGCGGTGCGCATGGACGTTATCGGCGCCACTGTG
AGCACCGCTGTTGGTGTGGCGATTTGCTGGGCTGGTGATACAGTGGTGGAGCAGACGCAG
CCAACCACCTTCAAGAACCCCATCTGGTCGGTCATGTCTAACTTCAAGATGGTCGCATCG
ATGCTGAAGGGCGACATGAGCATCTAG
