# Supplementary material for: Gene editing and scalable functional genomic screening in Leishmania species using the CRISPR/Cas9 cytosine base editor toolbox LeishBASEedit
Source: eLife. 2023 May 24;12:e85605. doi: 10.7554/eLife.85605 (PMC10208639; doi:10.7554/eLife.85605)
Supplement: Source code 1. — ‘LeishBASEedit_v1.sh’ is a bash script that allows to design and score cytosine base editor (CBE) guides to introduce STOP codons within the first 50% of any given open reading frame (ORF). The ‘hyBE4max_specifics.csv’ file is required to define the base editing window. Reference and CDS test files are also provided for setting up LeishBASEedit locally. Instructions and dependencies can be found in the README part of the script. The LeishBASEedit primer design output for 64 different kinetoplastids (TriTrypDB release 59) was deposited on http://www.leishbaseedit.net/ (open source). [file elife-85605-code1.zip › script-test-genome-reference-file.fasta]

>LmjF.01 | organism=Leishmania_major_strain_Friedlin | version=2016-05-28 | length=268988 | SO=chromosome
TAACCCTAACCCTAACCCTGACCCTAACCCTAACCCTAACCCTAACCCTAACCAGTACAC
GCGTACACGTACAAGCACCCGTACCCCCAGTATACCTGGACACCCGTACTCAGTTATCCT
TTTTATTAGTGTACCCGCCTCTTGCACGCATGCCACAGTTCTTCAGCAGAAGAACACGCA
CAATGCTCTTTGATAAACGTGCGGACATGAAAAAAAGGGAAAAACGCAGCTACGTGTGCT
GTCGTTGGTTTCACAGCGTCAAGCCGCGTCGGTGTACCAAAGAGGAGGTGACCCATCGAG
TACTCGCACCCTCTAGCTCTCCTTTTCTGCCTCGTATTATACACGTTGATCGGAAAACAG
GGTAGGCACTAGCCACCGATAATCTTCAATCGTACATCTGTCTGCGTAAGCGCGTGCCCC
GGATGGAGGGCATGGAACTGCATCGACCGCCCACGGCGATCGCCGATCAGCCAGCGATGT
GACTGCAACGCTGTTTGTTTCCACAACGAGGGCTGAAGGCTTTCTGATAGATTGTGCGCT
ATAGAACAAGGAGGGAGAGCCCACCCCTTTTTATGCGAAAACTCCTCACCCAAAGCAAGG
AGGGCGGCGGGTGGGAAGCGGAAAGCCAACGCCCACGCGGACGCAATTAGCACCGACCGA
AAACGAGCAGTGAGAAAAAGGGAAGTCTCTCAGACTGGGAAGAGATGAGCCGAGGAGATA
AATGCACCAGATCCGAGGTACCGCGGCACAAGAGGAGCCGGGTGATATTTTTTGTTGTTT
TCAGTGTTTCCTCGTGAGACGGCAAAACACGAGGCAGAAAAGGTGCAAGAGATCCAGGTG
GCTGGCGAAGAGGAGGAACATGAGAAGAGAGACAGTCAACATTGGCGGGGAGTCGAACTT
TGTGCAGCTCATGTGTGCAGGTGCAGGTCGATGGATAGAAGGCTAAGAGGCGATAGGACA
GGGTCCCTTCACACCACAAGCGTGAGTGATGGAGTTATATGCGCATGGTCGAATAGGTAT
GCACATGTACGGCAGACAGGAAAGTAGAAGAGAGGAATTCGGAGTTGTGGAGAACGGGAA
GTCGATGGGGCAGCAGCAGCAGTCAGAGCAGCAGACGAAATGCTACACGGAACGGCTTCA
CGGAGAGAGCATATCAGAGAAGCAGGGGAGCTGAGAAGTGCAGTCGATGTGTCACGCTTT
GAAGTGTGTGACATCACCGAACCGCTACCGTGAGCACCAGAAGCTCGTCTGTGACGAAGG
CTCCAAAGCAGATGGAGAAGGAAGCAAGACCAGATGGCATGAATCGCTCGCTTTACTTTA
CCTTCGATACGCTTACTCAGTCTGTTTTCCGGCATCGGCTCAACACCGCCACTTGGGCAA
CTCTCTGCGACGGCACCTACGCGAGACCATGGCGGGGTATTGTTGCTTTGTTTCGGAGAT
CTGCGGTATGGGTGCTGATCATTTCAAAACACTCCAGCAATCAAGACGAAGGAAACACAG
ACCAAAGAGAAGAGAGACGAAGCACGGTGAGCCACGCTAGCCATTCATCAACACACCCAC
ACGGCAATCACGAAAGGCGCACCGCGAGAGAGAGAGAGAGAGAGAACAACGGAGCCTATG
TTGTGAGCAAAACAAAGTTTCTCCTGATGCATAAAACAGCAAGAAAAAGAAGAGATAGCT
AAAGGACTTCGAAAGTGGAACATCACACCGACGACACGGTGTCAAGGAGAACGAGACGGA
CAAGGACGACAGACCACATGGGAGCACAAGCGAAACTATGACAGGTGTGAGCAAGGGCGA
ATTTCCTGCTGCCTTGCGACTGCTGGCTGATGAGCGAGTCTTCTTTCTTTTTCTCCAGTT
GTAACTGCAGCGGTTGCACGCACGCAAGCATGTGACCACCCTCTCACGGTTGTCCTCCAT
TGTTCGCTTTCTATTTTTTTTGTTTCTCGGCTCTTTTAGTTTCGTCGTGTATCTTTGCCA
ACCGCCGTCATGGGTTGTTGTCTTCTGCCGGTATGCCTATCGAGCGTTTTTGTTTTCGTG
CGTGCGTGTGTGTGCTCGGTGTTGTCGTTGCTCACAAAAAGTTCCCCGCGGTACTGCTGA
GCTGTTCACATAATGCGCATGTGTCTATTCTGTTGCTTTGGTGCTCGTGGCACCTTCCGA
GGCCGCCGGCGCTCACCTCCTCCATGTGCAGCGGAGGCACGCCCACGGTGGGAGGGAAGG
CAGCAGTGGAGGCTCGTGAGGCGACGCCGATTCTGCGGTGACATTCGCGGCGACATCGAC
ACGTTCAATGAAGCAGTTCGACAGGACAAGGAGGCCAGTAAAAATAAAAAATGAAAAGAA
GCGTACATGTGACGGCAGACACATACGCCAAGAGAGAGAGAGAGAGAGAGCATCGGGAAG
ACGGAGTCACGCGAAAGAGAAGAGCAAAACAAAGTAGAGCACGTGGCTGTCCGTTGAATA
CGAAGGTCTCCGTGCTCGCGACTGCATCACCAGTAGCAGCCTCATCGTTGGTCAACGAAG
GGGAAACAAACAAAAAAAAAAACGGAAGTGCAGAGTCGCCCTCGACTAAATCGCGCATAG
GCATGCCATTCATCGATGGATGCGGAGAAGCGAAGTAGTGCCGCCAAAAACTCGACGAAG
CCTGACCGTCGGCAAGACGTGACGCTCAAGGGGGCGGCGCGCCACGCGATGGAGACGACA
CTATGAGGTAGCGGAAAGGTAGGGGGAGAGAGAGACAAGAGATTCTCAAACGAAAACAGA
CAGTACAGAATGAGATGGGCGGAGACGCACATGGGAGGAGGACAAAGAGAGACGGATTAC
ATGAAACAGACCACGGATGGGTGTCGAGAACCAAAAATGGAGCACAACGAGAGAAAGAAG
GTTACGAGAGAGATCAGAGGCATGACAAGCAGCGCCGTTCTGCTCTCCACCGCCGTTTCC
TCTGTCTGCCTCGCTCTCTGTCACCGTCGTCTTTCTTTTCCATGCCCCTTTCACCGCTGC
TTCGTTGTGCTGTGTACCCCAGATCCAAAGAGCGAGCGAGAGAGAGAGAGAGAAAAAGCA
GAAAGACAGGAGAGATACCGACGGAAGGAGAGAGTGCAGAGGAGAGGCGACACACATAAG
GCAGACACAAGAACAATAGGCCGAAAGATAGGGAGGAGGAGGGAACAGCTAAAGGTCACA
TAAAAAGAGAGAAGGGGGAAGATGGCAGTGCATACTGGAAGCATACGCGCGCTCTCGCTC
TCTCTCGCGCAAAGACACACACACACACACATACACACGCATACATACATACACATATAG
ATGCCCGGAGAGGGGGAAAGCAAGGGAAGCGAAAGGAGAGAGCTGAAACGTGAAAACGCC
GGAACACGGTGTGAAGCGGAGAAGGAATAGGAGCCAAACAGAAGAAGCTATGCAGCCCAA
CAACACGAGAAAATGTGTGTGTGTGTGTGTGTTCAGCGTGTGCGCTCTACTGAGAGAAGG
GCAGCCCACAGACGCCCGCACAGGCACATAGTCGGGCGCAAAGTGGCGATTCAGTTTGCG
CAGAGAGAAAATGGGGCGATGTGGTCGACGTGAGCGCACGTCAGCAGTAGCGGGCCAGCG
GGAGAGAGGTGAGAAGGGCAAGGGAAGCAAGGCAGCAGAGGCGATGTTTCTGCAGAGTCG
CTTGGTCACTGATGCGCTGTTCTTCTCTTGTTCGCCCTCCTGTCTACTCGCGCGAAGAGT
ACGCATCTGCATCGGAGTCGGTGTCGTCGGAGTTGTACATGCTGGTGCCTCGGAAAGAGT
TGTGACGGCTCAGCCCGAGCTCCGACTGCGTGGGAATAGCGCCCTGATTATCATACTGCG
ATCCGATGATATTACGGCGGCGCTTCTCCTCTTTGTTGCGGCGGCGGATGCAGCAGCAGC
ACCAGATGCTAATGATGAGAGCAATCAGGATGATATAGAGCACGACGGCAATGAGGAGGC
CGCCCCACCATGGGAACGTTTCGTTGCACTTCGGGAGGATCCAGCGGCTCTGCGAGTCTA
CCTCAACCTTTTTGCCGCAGTACTTGTACGTGTGGCCGGAGCTGCTAACGAAGGGAATGG
CGCTGCCGCCCGGGAAGGTGGGCACAAGCCGATTCACGCCATCGGAGTCGGCGTAGACGT
AGTACTCGCAGAGGAAATTCGTAAACGATGTGGACACCTCCGTGTTCACCCACTTCCCGG
ACGGCTGCATCACAACCAGGCGCTTGCCCCAGTAGCTCAGGTTTCCCCAGGAACGCGGGT
AGTTGGTCTCGAAATTGGTGTAGGAGCCCGACACAGCAGTAGTTCTGTCCACTGGAGTCG
CGTCATCGTTTACTCCCCAGTAGTTGACACCGCGCAGGAACAGCGGGCGGGTGGTGCGGA
AGAGCCCGCGATACCACCGCCACTCGCATTGGGTTCCCGCGCACACCGCCTGCTCCGTCA
TGCCGCCAAGGGGGATATTGCCGCGAATGCCCTCGCGTTGATAGGCACTCTCGAGAGCCT
CTTGAATAGAGGCGGAGGTCGACATGGCCGTGTGCGACCCCGCGTCCTGCAACTTGCAGA
AATCGATTTCTAGGGGATCGAAGGCAAAGGCCCCACTGCCGGCGCTGCGCGCGGTATACG
TTGTCGAGTAGGCGTGCGTCATTGCCGGTGCAAAACACGCGAGCACCGCCACGACCAGCA
CGAAGACGAGAGCGCAGCGCATCTTGTCAGCAGCGGGAGAGAAAGACAAGCGGAGAAAAC
GAGGAGAGAAAGAGTGTACGAAATGGACGGGAACACAGACGGTGGACGAGCGAGTGGTGA
TGCGTGAGCCGGCGGTGAATGTCGGGCGTGAGGGCCGAGGGGGGAGAAGGGAAAAAGACA
GTGAGCCAAGAAGCCGAAAACGAATACGAGAGGAACGCTGAAGATCAAGCACAGTCCACC
CCCCCCCCTCCGCGCCGGTGGTGGAAACGCTGGTGCGTGCCGGAGAAGAACCAACAAAAA
CAAGAAAAGCAAGGAAGCGAGAGAACGGAGAAGGAGAAAGGCGGGGCAGTGGTTGCGCCA
AGGGTCCGCTAGGACTTCACGGAGTACGCACAGGTGCAGCGGGCAAGTGCGGAGACGATG
GGGCTCATGTGTGGCAGGGGAAGATGGGAAGAACGAAAAGGGAGGAGGTGTGGAAGAGGG
TAGAAGTGTTCTCTGTGAGTAATAGCACAGGCAATCCATCTCACGGGAGAGATGAGGGAG
GATGCAAAGTCGCGGCCGCGTGGCGAGTATGCGGGGCGTGGTTCACGCTCCTCACATGTC
GGTGCCTGGGCTGTCTTTCCCAGTGTTGTAGGTGATGCCTGAGCAAGGAGCAGCATCCTG
AGGGCTCATAAGGAGAGGAGGAGCACAACCGTAGGGGTAGTCGCACGCCTTCATGCGCTG
TTGGCGGGGCTGTGCAAAGTGAACCACACTAGGCGAGTGGCAGACGCCAGCGAAGGCCAT
GGTGGCTAGGGGTACGAGGCGAGTTAACGGTCGCCCTGTTGTGTTCTCCCGTTGCCGCAG
CAGCCACTCCTCCCTCGTCGCCCATTTGATGCTCTCGAATCGTCTATGGGTGAGGGTTCT
CGTCTGCACGACCAGGCGCGGGCAGTGATGATGTCCCGCGTGTCAGTGAGGGCGCATGCG
TGCGGTGCGGCACAATGGGCTTGTCGGTATCCCGTATGTGAGCATGGAAAGACAAACCGC
CAGCGACAACAACAACTCGAATCAGCGAGGAAGCCAGTAGAGGCACACAGGCACAGACAC
ACGGAACACGCACTCTCACCCCTATGCGCCTATTCTTTCAACGTTCGTGCGGCGACATCG
GGGAAGGAGTCGATCCAGGAGATGTCGATGAAGAGCGGAAGGTGGTGGGAAGGCAGCTTG
TGGTTAGGAAAGAGTTGCGCCTCGTTCACCTCCTCATCCTCAGGAACGTCCAGCACCTGA
TGCAGGGCGAGCGTGCTGGGGTCGTAGAAAATGAAGTCCTGTGTGTTGTACGTGATGCCT
TTCGCCTTTCGGCTCTCCTTCAAGAGCGCAAGCTGGTCGACCCTGACGGCGGTGTCAGAC
GGCGCTGGTGCGGAGGCTGGCGATGGCGCCGGTGCAGCAGCAACGGTGTCAGCAGGCGGA
GGTGTCGCCACCTCTGGCGCAGTCTTTGGCGTCGTCAGCTGCTGTTGTTGCTTCTTGTGA
GCCCGAGCCGCGATCTCGTCCCGCACAAGCCGCACTTTGGAGAAGACGCCATGGTAGCCA
CCCGCGTCCTTGCGCCGGAAACGGTGGATCTCCTCCTCGGCCTGGTAGGCCTTGTCGGAG
CGGTGAGCCTGCTCCACGTTCTTTGTGTAGTACGTGTCATAGGCGGCGGCGCGGGCGTCG
TCTCGGTAGTGCCACGCCGTCCAGCGCGGCCCGCCAACCAGGTCATGCGTGGAAAAAAAT
CTGTCGCGCAGGAGCTCCACGCACGGCTCATCGTCCGCTTGATTGTTCAGGTCGCCACAG
ACGATGTGCGACTGATGCGAGCGATCTGCGTCGTTTCGGCCGAGGGCATCAAGTATGGTG
AGCACCTGTCGTGCCTCGTGCAGCCGGACGTCGGCCGCCTCTGCCGTCGCCCCCGCGGTG
AGCTGCACGCAGGCGACGTAGAGGGTCATGTTTGTCACTTTGTCCCGCATGCCGACGAAG
TGCGCAAAGTGGAAGCGCTGGCCGATATCGCGGCCAGGCATCATGAGCGGGAAAAAGCGG
CCCTTGTGAAACAGAAGCACGTTGCCGATGTCCTCCTCCTCGGCGATCTTGCCCTGGTTA
GACGGAGCGGCGGCATTGTCACCCTTGCGGAGTGCCCGCACCTGGGCACCACGGCTGGAC
TGGTAGAGCGTGCCGTAGCCGAGGAAACGTACATATCGCCACAACTCGGTGTTGAAAAAG
GTCCGCTTCACCTCGTTCAAGCAGGCGATATCGGGGTCGTAGCACCGAAGCAGCTCCACG
AGGTGCTTGCGACGGTGCTCCGGCGTGAGGAAGGGTGGGAACTCCTTGTCGATGGAGGGG
TCGTAGTCGCAGCAGGCGTTGGGGTCGTCGCATTCCGGGTTGCGGGTGAACTCGGGCACG
CGCACCCGCACCGCCTCTACGGGGGTGGTGTGACCGGGCCCCCAGGCGTCCGTCATCATG
TTGAAGCTCATCAGGCGGAACCAATCACGCCGTGAGAGGCTCGTCGACAGCTGAGAGACG
GGCGCCTTCACCCACTTGCGCTTCAGCGGAGGCTCGCGCTCCGCCTCCATCTTCTCCGCT
TGCATCTCGCGCGCTAGCAGGCTCGACATCTTCACCTCCAGCGCGCTCTGCGCGATCTGC
GCGTCCATGATGGAGGGGCGGATCGTTGTGCGCGTGCCGGTGTCCCGCATCAGACCCACG
ACCGGGCCACCGCTCACCAGTGGCGGATCATTCAGTAGCACTGAGCAGCGTCTCAACATC
TACAGAAGAGGAGGGCGGCGAAGGGAATCACTGCATGAGGCATGCGACGCTCGAAGATGG
CGAAACACGGCCCGCTCTGTGCGACCGTGCGTAGGTCGGTCGGTGTGAGCGAGGTGTTTG
CAGGGGGGACACTTCACAGTCCGGAGCAGACGAATAAGCGGAGGGAAGGAGGGAGGGATA
GGAGGGGGGCACTGATGCGGTGGCATACGTAGCCCCGCAGAAATACGGGAGATGACGGGG
GAGAGAGGAGGAGTAGGATAGACGGTCGTGAAGGATGAGAGAAAAAGTGCACAAGACGGC
ACGACACGTTCGTGTGTGGCTTTCAGGGGCACACAGGAGGCATGCGCAAAAGCATACGCG
GCACAGTCGGCAATCAACAACCCGCGCGTCTCTCTCTCTCTCTCTGCAGAACATTGCTAC
CCTTGCGCCATCTGTTGATGCCGTTGAGGAGGCCTCCAGCTGCTGCACCCCTGGCAGCCG
CACCGACCTCACGTGAATACCCCCGTCCACACTGGCCTCTACTTGTCCTTCTACGCGGGG
GACGAGGTGACTTTGTGCGCATGTGGCGGTTGCCTTCTCGCTTCCCCGTCTTCCGTGTGC
GGAGGAGGGGTCGAGGGCGCAAAGACGTCCGAAGGAGAGTAGAGGAGAGGGCGTAGATGG
CAAGGGCCTTACAACAGGCACACAGACAACCACAGATGCGCCGTGTTGGGGGTTGAGCGA
GGCGTGAGAGAGGGAGCGAGAAGCCGAAGAGACAAGACATGAAAACATCGAAAATGGAAG
AGAGCTAAAACGCATGCCATCACAGGCACACGTGCACATACACATGGAGAGAGGGAGAGA
CAACGGCTTCTTCGCGGTCGCCTTTCCACAAGCGTATTGTTGCGGGCAACAGCAGGGGGG
TTGCTTCTAGGCCGCTGGAGCTGGACGTGCGTCGGAGAGCTGGAAGGCACAGAGGCCAGC
GGCATTGGTTTTGCCAGTGCTGGATGCAGACGTTGCTCAAGGATAGATGCAGAGAGGTAG
AGAGTGAGTGGCCGCACGGGGCACGCAGAAAGAATGTCCGCATGGAGGAAGAAGCAGCGC
CCACACGTCCAATGCACAAGAGCACCGCCCGAATCGATGAGGCCAAGAAAGAGGAGGAGC
AACGGCCATCGACTGCAGCTGCGTGAGGCTGCGGCTGAGGCTGTGGGGGGAGGGAGGGGA
GTTGCATCTACGTCTAACATGATAGGAGAGAAAAACGAACACCGAACGGTATGCCACACA
CATACACACACACGGACAGACAGGCAGAGAGCACGAGAGAGCGAAAACGGAAAGAGGGGA
GCGCAAGCGATGAAAGAGAGCGTCCGAGTCTAAAACAGCGGCGACCGCAAACACGCGAGC
GGTCACCACGAACAGAGAGAGCCCGAGCCCACTAAAGCTGGTAAAGGACCGGAAGCGGCA
CACAGCGCCTCGAACGAAGCACCTGCACGGCAGCACCGGTGCTGATGGCCAAACACACAC
GCACGCGCAGACACGCATGAATAAAAAAAAAATGATAGAGAAGACACATGCGCGAAAGGT
GCAGCGAACACCGACAACACGAAAAAGAAAGGGCGATACCTAGAAGGACGATGAACACGG
CTACGTTGGCGGCAGGTGCTGCTGAAAGGCGGTGATGTCGGCGACCTGCTGCGCGATCTT
GTCGAGCTCCTCCAGCTGCGTTAGGAAGGACTCCATCGCGCGCCGTTTCTCGCTCACCAG
CAGACGTGCGCGCTCCACAAAGCTGCGCGTGTTGGCGTTCATCTGCTCTGCGTCGTACTT
CACCTGGTACTCCTCCTTGATACAGTTCATGTCCGTCTCGAGGTAGGCGTTGTATTGGTC
AATGACGCGACTGCGCTGGGCCGCGACAAGCTCGGCGCCGCTCTCGAAGCGCTTGAAGCT
TGGGCGCCCACTCGGCCGCGCTACCACTTCGTCCTCGCCGCTTCTGTCTGAGTCGCGGGG
CCGCTTAGTGCACACCATGTCCGGAGTCCGATCGCGCGACGGCGGCTTCGGGGTGACGAG
AGTCGACTTGGCCTGCGACGACGGCGAGAGTGTGTTGACGGAGCGGCTGCTGAGTAGCGT
GCTTCTAAGTGCTGGCGCAGCCGTCGAAGAGCCGGAGAAAAGCGGGGCGGCCGTAGAAAG
GCGAGTTGTCGTCCTCCGCGACGGTGGCCTGCTCTCGGTCGTGTCAAAGAAGGCCTCTTC
CTGGTCGTCGGGCATGCACACAGTGCGCCGCTCCGTGGCGTTGCGCTTCAGCTCCTTGAC
ACGATCGGCGTAGCGCAGCGTGTTCAGCGTGTGCTCGGCATTGTTGTTCGACGGAGAGAC
GGCGCCGATCATCACCGTGCGGCAGTTGCCGATAAACGAGTCGCGGAGCACCTCAGTCAG
CTTCGAGCCGCGGAACGGGACGTGCTTCCTGTTCTGATCTAAAAAACGAATGCACTCCTT
CAGCGCGAGTAGGCTCTTGTTGATCTCCGCCCCTTCGAGGCGTGTCTGTCGCGCGCAGTC
CACCGTGTCAGCGCCGCGCTCGCTTCCAGCGAGGTCGATGAACGTGAACTTGCCGCTCTG
CTTCGACGTCCGTTTCGCCTTGAGCTTGATCTCGAGAATGGCGTGGGAGCGGGAGCTTGT
GTCATTGGCGCCGGTGGAGCCGCAGCTGCGAACACCGCTGCCCTGGTCGATGATCGTCAT
GAGGTCCTCCACGCTGGTAGAGCAGTGTTCGGTGAGGCCGCGGATGTTCACCCGGCCCTT
GTCGTCCTCGAGGGCTCGCAGGGGTCGCCGGCCGTTCAGCAAGTCAAAGAGCTTCCCGCT
GTAGATCTCGTAAAAGGAAACGACGATGCGCGTGTCGCTCGTGAGGCGGTCAAACATGTC
TTTGGCGGCGAGTGCGTAGAGGCCCGGCTCGGGGCCCTTGCCCAGCATCGTGTGTGTCTT
GCCGCTCCCTGTCTGTCCATAGGCGAAGCATGTCGCGCAGCCGCCGTCGAAGACGGTGTC
GATCAGCGCGCGGGCAGCGCGGTTGTACACGTCGACGTTGTCGCAGGCCTCGTCGAAAAC
CTCGTCGAAGAAGAAGCGGTGCACGTGGGTGTACTTGCGGAGGTCGACCTTCACCTTTGG
CTCCTTCAGCACAATCTCGCCGCTGTTGTCGGCGTCCATGATGTCCGTGAAGCCGTTCGT
CTGCTCCCCGGCGCTGAGCGGACGCTTGCGAATGGCGACGAGGATGCGGCTCTTGCGCTT
CACCTCCTCGGCGGTGTCGGTCGACCGGCAAAGGACTGTGGTTCCGCGTGCTGTGTACTG
CCGCCGGCGCTCCGTCGAGCACCCCTCCTTCCCCTCCGGCGTACTGTCGTCGCCCTCGCC
GTCGCCGTCGCCGTCGTTGTCGAGCACGTCACTGCCAGAGCGCGAGGCGGGGAGCGGATT
AGCCTTGATGTACTCGATGGCGTCACGCAGCCGCAAAATGTCCATCGCCTCTACGACGCC
GTAGCGGTTGAAGTCCTCTGGCTGCAGGGCGAGGAGGTCCTTGATGGTCATGCTCGATGC
AAAGGCACACTGAAAGCGCTCCAGCTGGTACCGCCGCAGCACGTCGCTGATGTACGGCTG
CGACGACGGCGGCTCGGCCGACATCATCTGCGACGCACTGGCCGTCACGCTCACAAATTT
ACGGACGCTTCGCGAGGAAAGGGGAGGAGAGCGTCAACAAAGAAAGAGTCTAAGATGGGG
CAGAGAGAGACGCGAGGAAGCAGCCGAAGCGGCCTGGGTGCCGCGGGTCCTTTGCCGCCA
CCGATGTGGAGAGAAGACGAGCGGGGAGTCGAGCAGGCGGTGACTGACGGTCGGCGCACT
TGCTTGCGTCGCGCTCAGGCAGCTCGTAGAAGCGGAGGAGGACACGGAGAAGAAGGAAAA
GGGACGGAGACGATGATGCGCGTGCGTGCGCATGAAAAGGTGCCTCGTGGTGCAGATGCG
GGATCTGCAGTAAGAAGTGCGGCGGTGCGTCGTGCGAACGTCTCTGTATGAGGATGGCAG
CGAGGAGAGAACGAGAGACGGACACAGACAACGGAAGGAGGACGTGTGCACCTGTATGCA
TGCATGCATGCGTGTGTTTTCTGTGAATGTGCGTGTGTGTGTGTGTGTGTGTGTGTGTGT
GTGTGTGCGTACTCGTACTCGCCCTCACTCGCCTCGCTCGCAGATGGTACGGAGGCGAAG
GGGTGCTGTCGAGGACTAGGGTGTGGTGCGAGGGCGTCAGACGGTCCCGTTGATGGGCGG
GTGTGTAACAGGCAACAGCGAGATGGGAAGCGAATACGGAGAGAGCAGGAGGAGGATGGG
AATGGTGATGGTCGGCGTCGTCGTCGTCGTCGTGGTGCCATGGGTGAAAGCGGCAGCGGT
GCCGTATGCGCCCTCCACGCATCGGGCAGAGTGCGATCGCAGCAGTTGACTGTCACTACT
TGCCCGCGCCTAAGAGGCCTGAGAAGGAGGGCAGGGGTGTGTGAATCTCCCACAGGGACA
CCTGTTCGGAGCTGCATGCGCATGCGTAGAGGGGTGTACGTGTTTACGCAGAGAGCCGCA
CCGGGGCTGCAGAAAAGGTAGCCCGGAAGCCTGTGCAGAACGGTGCTGTGGGGAAGCGAG
AGGAGGTGGCTGCTAAGCCACGCAAGGGCCGTGCGCCACCGACAGTGCCGGCCGCCACGA
CTTGCCGACGCCGTTGATGTCACGAAGCTCCGCCTCCTTTTTGCCAAAGTAGCCGTCGCG
GCCCCACTGCTGAATGGCGTCGTCGGTAAAGGGCCCGTGCTGGACAGTTGGTTTGGCCTT
CCACCGCATCATCCACACGTGTGGGAGAGTGGTGCTGGTGCGGCGGGCCTCCTCGAGAGC
CCTGAGAAGAATCGCCTCGCGCGTCATGCGCATCATCACAAACTCGTGCTGCGCCATAGC
CTCCTGATGGAGTTGGGCGAGCGCCTCGAATGCCGCGGCGTTCTCTTTCGAGTACCGTCG
GAGGGCGTCAGCGAACAACTCCCCCTCCTTCAATTGCGCCAGCACTGGTTCCAATATCGA
GAGAAGTGGCCTTGCCGTCGGCTCCTCGTTCTCCTCCACGGCCGAAAGGGACGAAGACGA
GGACGGCGACCGGTCAAAGACCGCGGTGCTCGATAGAGAGGCCGCGGATGGAGCTGAGGC
TGAGACGGTGCTGTCCGCCGACGGAGAACGCGCTCGCTTCATGCTGTGTGAGACGCCACG
GACCCACGCGCGCGTGATGTGTCGGGGGAAGGAGGGAGGGAGGGAGGGGAGGGGAAGGGG
ACCACGTGGATGTGAGCAACACGCCTAACGCGTGGCGCAGATGAACGCAGGAGGAAGACC
AAACGGGAAGATGGGCGTGCGCGGTAGAAGCCACACCAAAGGTGTTGTGGCGTACCACGT
CGGTGCGTGACAGACCCGTGAGAAAGAGAAAACTGAGAGCAGCGGTGCACGGTGCGGAGA
GGGAAGGAAGGGGGTGGGTGCATCCACCCCTCTCCTCGCTTTGGTTTCGAGGGCCGCCAC
CGTGGCTGTGTCGACACCGCGGCGGCAGCGGCATCCGTGCGCAGAGGGTGAAGATACGTA
AGGAAGAGGAGGATTACATGGAGAAGGTGCGAGGAAGAGAAGCAGGCGGCTGAGCAGGAG
AACGGACAAGCAATGTGAGCAGCACGCGCGTACACACGTGGCCGCGCGGGCTTCTGCTCA
CTGCCTGCGGTGCGCGTCTGTGCGAGAGAGAGAGAGGTGGGACGGATATGGCTGAAGCAT
ACACAAGCATATGCCCAACTGAGCACGCCAAGACGCGTTCACGTCTCCGGCGGCAGCGGC
GCTGCCAAACACGCGCACCAACAAGCGGCCAAGCGTGGCTGCCAGCGCTGGACTTCGAGG
GGGTCGTGCCTTGCACGTGGCCCCCCCCCGCCCCATTCTGCCCTGCAAGAGGAGCTCAGC
ACCGCTCTACTCAGCGGGTCACAGGCCGGGTGGAGCGAAGTGGTGCTCATCATCTTCGGC
AGAATGAGGAGAGGGGGGGGGTCAAGCGGGAGGCACAGCAAAGATGTTGTTGACATCGTC
CTCTTGATGAGGCCGGCCTCCATGCAAGACGAAGGCCCAGAGAGAGAGATTGTTTGCGGG
TGCGTGCGAGCGACAGGGGCCCCATGCAGCGCTGACTCCCCTCATGTCTGCGCGGCGGTG
GCGCACACTCGCGCAGGCAGTCAGTGCCCGACGTCGGGGAGGACAGACATAGAGCACGAC
CCGAGACAGAAGAAGGGGGGATGAAAAGGAAGAAGGACGAGACACAGCCAGGCAGAGACG
GCACGCACACAGAGGATAGCGCGTAGAGGCCACGACACGCAGACGCAGACGAAAGCGGAG
AGTAGAACAAGAAACGAAAGGGAAAGCAGGGAAGAGCATGCATGCGCGCACACACACACA
CACAGGGAGATGAAGGGAGAGAGGGAGACCAGATAACCGATCGAGGACATAGTGAAAGAG
AGAACCCACAAAGGAAGTGTGCACTAAGTCGAAAAATGAACACAGCAGGAAAAACGTCGC
CTGTCCTTCGATGCCGCCCCTCCCTTCACTTTGCCTGCTCACCGTGTCATTGGCACGTTG
CGCCGCTGGCCTATACGCGGTGAGACTCCCCCCTTTCCTCGTCCTCCTTACGCCCCCTCC
TCCTCACAGCGTCGTGCGCCATCATAGCCATCACAACGCGTCACTTCGCGCGGCAGTGTA
TGTGCCACGTTCGCGACGCCTATTTCGTCACGTCTTGTGGCGTGTGTGCCGCCACCACTG
GAAAGAATCGTGAACCATCCATAGACACACACGAGGGGAGGGGGGTGCGTCGGAGAGAGG
AGGAGGGGCGACAAGGACTCAGCGAGGAGAAGGGGAAAGGGGGGAGGTGGAGGAGGGGGC
ATGGAGGGATGCGGAGAGAAGACGCACAGAGCAGCTGAAGCGGCGAAAGAAACGACGAGA
GAGAGAGAGAAAGTAAAAACGTTCAGTCAGCGAAGACTGCTGAGAGAGGGGCAGGGGAAA
GTCAGTCAGTCAGTGGGTGGGTGGGTGGGTAGGAAAGCGAAGGGGGAGGGGGGAGGCAGC
TCGTCGTTTTAATGTTCGTTGTGTCGAAACAAACGGACATGTGAGGGGGTGTGGGGAGAG
GGGGTGAGTTGGATGAGAGGGGAAGCGGCAGGCAGCGCCATGCAGGCGTGGTACACACAC
GCGCATACATGGGTACATACATACAACACACATACACACACGCGTAACGACGGGTGGGAG
GAGGATGCTTTCATGTGCTGAGGGCCGCTCAGTTTCACTCGGTTTTTTTTCGTCGCCCCA
CACCCTCCCCCCCCCGAGCGCCGCTCCCTCCCCCACCGTCGGTGGTCCGTTGCATCGTTA
TCGGGTTTCGTTTTTCTGTGTGTGTGTGTGTGTGTGTGTGTGTGTGTGTGTGTGTGTGTC
CATGGATCAAAGTCGTGTGCGCGTAGTCGCGCAGCGCGGCGGAGGCGGGGAAAAAGAGAG
GAGAGGAGGCTCGACGCACAGGCTCAGACGCGCACACATGAACACATGAACGCATAAACG
CAGTGCCCATGTGATGAACTCGTTTTACTCAAGCTCGACCAGCACCTCGCTATCCTCCAC
AGTGGCGCCGAGCGTGACCTTGATCTCCTTCACCTTGCCGTCTGCTTGAGCGTGGATCTT
GTTGCGCATCTTCATGGCCTCCAGCGTCAGAAGCTCTTCACCGGCGACCACCGTCTGCCC
AGGCTGAACCTTGATGGCGACAATGACACCTGGCATCGGCGACAGAATCTGCTTCGTGTT
GACGGTGATCTCTACAGCCGGCACGAAGTGGCCCAGCACGGACTGCAAGTCGCTCATTAC
ATTCACGTCGAAGGTGGTGCCCTTCATCTGGATGCCGTACGTCACTTCGTTGGTGCCCCA
GAACTGCAGCACCGTCTCCTTCTCTCCATCGTTCACGCGGATGATCGGGTAGCTGACTTT
CCACGCCATCTCCAGCTTCTTGAACGGGCCGCTCTTCGACGCGGCGACCTCGAAGTGGGA
ATCGTCGAGCTGCTGGACGTACACCGGCATCTCGCCCTCCTGCCTAGCGCCGACAGAAAC
GTAGAACTGACGCTCCGACGGAGCGATGCCCTGGGTGTAGTGAGTGCGCTCGCGCTTCAG
GTGCATGCAGGCTGCCGCCTCATACATCAGCTGCGTCTCCTCCGCGGTCAGCTCTGCCTT
CTTGAAGCCGTTCGGGTACTGCTCCGGCAGGTAGTTGGTGGTGAGGTTACCACTCTGGTA
ACGCGGCTCCGTGACAACGTCGCGCAGGAGGCAAATATTGTGGCGCAGGCCGCGAATGAC
GTACTCGTCCAGCGCCTTCTCCATACGCTCGATGCACGCCGCGCGGTCCTTTCCCCAGGT
GGACAGCTTGCAGATGAGCGGGTCGTAATAAACCGAGATCTGCGACCCTTCGATGATGCC
AGAGTCGCAGCGCACGCCGGGGCCGGTCGGCTCCTGGTACATGGTGAGGCGGCCGATGGA
TGGGAAGTAGTTCTTCATCGGGTCCTCGGCGTACACGCGACACTCCGTGGCATGGCCGTT
AATCTTGATGTCGTCCTGCGTGATGCTGAGCGGCAGGTCTGCCGCGGCACGGAGCATCTG
CTCCACGAGATCGATGCCGGTGATCTCCTCCGTGATGGGGTGCTCCACCTGGAGGCGGGT
GTTCATCTCGAGGAAGTAGAACTGCTTCTGCGGGTTGACGACGTTCTCGACCGTGCCGGC
GCTGACGTACTGTACGGCTCGCGCCATCGCGACAGCCTCCTCGCCCATGGCCTTGCGGGT
CTTTGCATCCAACAGGACCGACGGCGCCTCCTCGATCACCTTCTGGTTGCGGCGCTGAAT
GGAGCACTCGCGCTCCGGCAGGTACAGGGTGTTGCCCCTGCGATCCGCGATCACCTGGAT
CTCGATGTGACGCGGGTTTTCGATGAACTTCTCGACGAGCATCTTGTCGCTGTTGAAGGC
GGCCTTGGCCTCCTCCCTGCACATGTCGTAGTACTCCACGCACTGACTGTCATTGTACGC
TACTCGCATGCCCTTGCCACCACCACCGCCGGAAGCCTTGATCATGACCGGGTAGCCGAC
CTCTCTCGCAAACTTCAGCACGTCCTCGTGCGTCTTCACCTCGCCGATGAAGCCAGGAAT
GCACGTCACGCCAGCACTGTGTGCAAGTCGCTTCGACTCGATCTTGTCGCCCATCGCCTC
GATAGAGTGCGCGTCTGGGCCAACGAAGATAATGTTATTCTTGTGCAAGGCTGCTTGAAA
CTCGCCGTTCTCGGACAGGAAGCCGTAGCCTGGATGAACGGCCTGAGCACCCGTCTTCTT
GCAGGCATCCACAATCTTGTCAATACACAGGTAGCTCTCCACGGAGGCCGGGGGGCCAAT
GCAGACGCCCTCGTCCGCCACCTTCACGTGTTTGGCCTGCTCATCGGCGGTGGAGTAGAC
AGCCACCGTCTTGATTCCCAGGCGCTGGCAGGTCGCCATCACACGACAGGCGATCTCGCC
GCGGTTGGCGACGAGAACCTTGTCGAAAATCGGAGCAGGCATGGTCTGTTGGAAATCGGT
TCTGTCGGTGGGTACGATGGATGGGCGCGGGGTGGTCGAGCAGCGGTGCAACGCCACACA
GACAGTGGAAAAAAAAAAGGCGCAGCGTTTTGGGAGAAGGGGATGTTGAGGGGGGTGGAG
GGGGGTTGAGACGAGCGCAGGCGGAGCTGGGACACGGCGGCTGTGAAGACGAGAAAAGTG
TGGGAAAATCGGGGGGAGGGGAGGGGGCGACGACGGAGTCGCGGATGCGAGTGAGGGAGT
GAGCGGGAGGGCGTGAACGGGAGGGAGGAAAGTAGGGAAGCTAAAGGTAGTGCACACCGT
CAAAGAAAAATGTGTATGAGAACTGCAGCTCCCGTTGCCGTTCTTCTTGGGAGGTGAGCG
AGAGTCCCGGGGGGGGGGGGGGGGGGGGGGGGTCGGTCGGAGGCGGGCGTGTGTGGTGTG
TGGGATGCGCACGAGGGCAACAAAGGGAAAAAAAAAAGGAGAAGCGTAACGGGGAGGCTT
CTCCCACACCGCTCGTCCAAGGCACACCGTCTTCCGTATCCACCCCTCCCCCACCACCAC
CCCCGCCTGCTCACACCTTCGCGTGCTTCTGAGCCTGTTGGGCCGGTCGCGTCATCGCCG
CAGTGGTCGGCTGTGCGCTTCCTCCCTCTTTCCGATTTCTCTGTGTTGTCTTTGCGTTTC
TGTGAGAGTCACATCAACGTCGGTTACGGTCAAAGAGCTCTCAACCTGTCCACCTCAGAT
AGCACTGTCATGGTGGTTTGGTGAGGTGGCGCTGCTACGAGGGCGCAGTAGGGGAGACGA
GGGACATGAACAGCAGAGGCGCCGTCCGCAGAGAAGGTCGACGAGGGAAGGGGGAGAAGG
GGCGCGGGTACGTCATTGTATGAGCTAAGTACTCTCCCAGACTTTGCGCACTCTTTCCTC
GCCCATTCCCGCTCCCTGTTGCGAATCCGCTGGCGCCGTCGCACCTCTCGGCCTCTGCTG
ACCTTTTCCCCGCACGCGGCCTCTCTCCGTCTCTCTTTCTCTCCCCTTGATGAGCCCACC
GTCACAGCACCTCTCAGAGAGCAACGCACGTGGACCCGATGTCCGCACACGGAAACACGC
ACACACGCACTCCAGCCTACGCACGAGGTGGGTTCCCACCACTCATTCGATCCACAATAT
TGCCTACAGCTTCATCCTCCACAGCTGCCTCTGCGGTCCCCCTATGCGCCTCCGTCGACG
CGCTCTCCGAGGCCGCTGGTGTCGCCTCCCCGTGCTGCTCGTCCAGCTTCTTACGCAGCG
CCGCCTTCTTGGCGGCAACGCTCTCCCGTAGCCGCCGCAGCGTCTCCTCACGCTTGTCGC
TCACCGTCGCCCGCTCCCTCGCAAGCAACTCGCGCTGCCGCTCCAGCTCACGCTTCTTGC
GCAGCTCCAGAATGCGACTCTGCAGCTGCGACTCAACACCGCCGCTAACCTCGCGCTGCT
TCAGCGGAGTGATTATGGTGCGCGCGTGCTCCCAGACAACGTCCATCTTCAGGCAGCCCT
CCTTGTACTTGAGCTCGTCGACGCGGTCCGAGTCGAGCTCCGCTACCTGCTCGATGGTCC
AAATATTGCGCTCGATCAACTTCTTGGTGGTGTGGGTGCCACAACAGTCGAGCCACGAGA
CGAACGTGCCGGGTGTCACATCCGGCGCGCACTCGAGGTGCACGAGCCACCAGCGGCGGT
CCTCGTTCGTGACACGACCGCTAGTCGCAATGCCGCGCGCGGCCAACACCAACACCGATG
GCGCTGCCGAGGCGGCGAGGACAGCGGCACTGCTGCTGCCGCTGCCGCTAGCAGTGGCGC
CGCAGCAGCGACTGGGGCGTCTGCAAAAGAGTGGCAGTCGCCGCATGCTTCTGCTTTTCC
TTCCGTGCGCTCCACGTCTATGTGCACTACCGCGAGAAACGGTGTGGCGGGTGTGGGAGG
GCGGACGAGTTGGCCACCGCCTCCAGGCGGGAAGATGGTTTACAGCGAGAACAGCCTACT
GTCCAACGACACGCACGCGCACCCCTCTCGACGGTGTGCTGCGCGTACAGGAGATGAAGA
AGCGCTCTACTGAGCGGAGAAAGGGAAAAGGAGGGGCGGGAGAGAGGACAGCAGAGGGTG
GACGCAGAGGCGCGAATGCAGAGCGAGCGCCGTGCACGATGCAACGCGTTCGACAGAGAG
CAGGCGCGAGCGCCAGTGAGTCGGCGGAGGGAGAAGAGATGTCCGCAGAGGACGAGGGGG
GGGGGGCATAGCAGAGACCCCTCCGCCAGGTGCCAAAAAACGCGTGCACACGAGCACCAG
GAGAAAGGGAGATGGCGCGAGAGGTCCTCTCGGTGCGCACCGTCGCATGGGTCGGGGGAG
AGAGGGTGGAGAACTATCATCTGCGTGATATAGTGAGGAGAAGAGAGAAGAGCTGAGGAC
TAAAGTAATAAGCATAGCAGCACGCACGCCCAACGCGACAACACACAAGACAGAGAGAGA
AGCTGACATGGTGTAGAAGAGGCAAGAAGATAGACGCACGCGGTGGATGGGGCAGCACAA
GCACACACAGACAGGTGCGGTCGTGCACTGCCACGTGCGCGTACACGTCCCCTTCTACAC
GTGAACGTATCCGCAGGTGTTCCAACAAGGCCATATTCCCCCTCCCCAAGGCGAGTAGGA
GCGTGCGAAGACGGCAGGTTGCGTACGGAAGTCGAGTTGATGGCGGTGGTACCAGGAGAA
GTGTGCGGGGGGGCTGCGTGTGGGGCATTGAGGAAAAAACGATATCGCGTCGACAGTGCA
ACGTGCACACGCACAGATAGAAAGAGTGAAAGCTCGAATGCGGCAACAGCACGCAGTGAT
GCCGTCGCTAACACTTCACCGCCCTAGAGTGCTCCCACTCCCCGGCTCGCTTGATGCTCT
GCTACATCAGCCCACTGACACCACCCACTCCTATACATCGTCCTCCTCCTCCCAGGGCAT
CTTCATAAACGCGACTTGGCTGACGCTCCGCAAGCCGCCGCTGGTGTCGTCGCGGGGCGA
TGGTGTGGCCGTCTCCACTGCAGGGGGCACGGCGGCGGCCGGGGAGGCTGTGGGAGATGG
TTCTCGTTGCTGCTGCTGCTGCTGCTGCTGCTGCCTCGGCGGGGTCTGCGCCTTCTCCAT
CTGTAGTGGTGCCGCTGAAGCAGCAGCGGCGGCGGCGGCGCCCGTATCGGCGTCGAGGGA
CAGAGCAGGCGGATCCGTGGGCCCTTCCAGCGCATTGCCGTACCACAGCAACACCTTCTC
CAAGCTGGAGAGGGTCGACTCGACGTGCTTACGTGTGTTGGGTGCAAGGTCGGTGCGTTG
CGACGCGGTATCTAGTACGTTTCTGCAGTGGCGCGCCGTCTCAGCTGCCACGGTGCACCA
CGGCTCGGCGGCCTCGCCGCGCTTGACGAAGTCCTCCACGACAGCGGCGGCCTCCTCGCC
ATCGAGGATGTGCGGCAGCACCTCTACAGGGGTGGAGAGGTTTGCGTGAACAGACCGTGA
AGGCATGCACAGTGCCACAAGCACCGCCGCCACCTGCCGCTCCGTCACACACTGGCCGAC
GCAGTGCACCTTCCAGAAGTAGTTGGCCCAGAAGGTCACCTCCTTGAGGCGGGCCGGAAC
CAGGCGATAGCGATGCGCCCGCACCTCAGCAGAGGCGAGAAGGCCCTCCTGGACATCGCG
GTCAAAGTCGAACAGGCTGTGAAGCGCCCACAAGTCCGCCTCCACAAGGCCGACCTCCGC
CAGCAGCCCCGCCTCGTCCGGCGAGAGCGCCTTCTCTACACCATGTCGATACGTACCGCC
CAGCCCAGGCAACCGCTCGCTCACAAGAGAGTGCCACTCAGCGACGCGGTCACGCCACTC
CTCCGGCGGCTGCTCCCACGGCGGCAGAGTAGCTGCCGTCGAAGCAGTGGTCTTCGTTGG
CGCCGTCGCGACGTAGGCAACAGTCGCAGACGGCGAGGACGTGGTGGTGTTCCAAAGTGC
GGAGGGGTGCGTCAGCGCCGACGCGGCGGGGGCGAGAATGGCGCTGCTGATACTCTCGCG
CCCCTCGTGGTAGAGCTGCGCGGTATTGCCAAGCAAGTGACCCACCGACGTCGCCAGGGA
GGAAAAGAACGAGAAGGCGGTCGTGGCGGCCTGGTGCAGCGGAACGCTGATGCCCGTCTC
GATAGTGATCTGCAGCGTGAAGGACTTCGGTGCTCCCCTGACGTAGCGCGTGTTGTGTAG
CACTTCTGCCGGAATGAAGTCCGGGAAGCTCACCTGTGCGTTGTTCGCGTCCAGTACTGC
CATCTTGGTGGACGTGATTGCCTTTCTCTGCGCCGCATCAGTCCCGTCATCGCGCCTGCG
CTGTTTTTCCTCCGCCGCCGTTGGAGTAACCGAGTCGATGGGGAGCACTTCGCACGTCAC
GGCGCAGCCGCCTGGGCAGCCACCGGAGGACGAGGAAGACGGCACTGCGTCCGATGCTGC
CGGCACGTTCGCCGTCCTCACCGCCGGCGGAGGAGGCGCGATAAGCTCGACGAGTACGCC
AAACGGGTCGCTGGCGGGGGTCGCGGTCTGCACCAACCCGCGCAGCAGCACGACCCTGAA
CTGATGGTGTCGCGTCGTAGAATTCGGAATCCAGAAAGGGAGGGAGGAGAGCTTGTTCTG
GCGGTTCAACTCGTCCAGCCCTGCAGCCTCCCAGCGATAGATGGTGGTGCGCGCATCTAC
GTTGCGCAGAAACTCGGCAGAAGACATGCGAGCAACCGTTGGGGTGGGGGACGGAGGGAA
GCGTGTAATGGATTAGGAGAGGCGGAAGGAGAGGGGAGAAGTGGAAGGCACAACTACGAC
ACACCCACAGACACACGTGCACAGGCGTACGCGCGCGTGCGTCTGCCTCTGCGAAGTGCG
ATGGAAGAGAGAGCCGTGCGTGGGTGTCTGTATAGACAGCACAGCGCGACGGATGCCCCT
GTGCGAATCAAAAAAAAAACGAGCAACGGAGAACACCAGCAAGACTGGTATGCAACCCGT
GGTGGTGGTGACGGTGACGGTGACAGTAATGATGACGGTGAGAGGGGAAGGCGAGGGCGA
GGGCGAGGGCGCTGAGGGTGCTCTGGCGGACGAGGAGAGAAAAGAAAGCCGACGAGGTTG
GTGGGTAGGCATGGGGCAGAAGGGCGGAGGGGGTGAGGGGACATGCGAAGCCGCGCACGC
CTCTCTCTCTCTTGGTTGCGGTAATGAACCACAGAGCGAGCTTGGAGCGTGAGTGCGGAA
GGGGGCTCTCCGCGTTGCCGGTGAGCACAACACCGCCGTTACTCACTACAGGGAACTCGA
ACGGGAAGGGGAGAGCGTCATGCGCGTGGGTGTGCTCATGCGTGTGCACCAGTGTGCGGG
CGCTCTCGGCAGGAGAGCATCCCAGATATTACAGGAGAAGAAAGGGCTCAGCGGCCACTA
GGCCCACCTCGAAACCATCGAAGAAGCGCAGACACGCGTGTGCACGCTCAGGCAGAGCGA
GAGAGCGAGAGCTGTGATGATGCTGCGCAGGCAGCAACGTGAGGAGTCGAGGAAGGAGCA
GGCGACAGCAGTGCGAGGGTGGAACGACGCAGGCAACGCACTGGCGCCATCGCTAGCCCC
CCTCGAGCAGCACCACATTCTCCACAGCCACGTCCCTCACCAGCACCGCCGCCTCTGACA
TGAGCTTCGAGGTGAGGTGGTCCTTGTACGGACCCATGAACGCTTCGCGGCGGGTCTTGC
TGAGCAAGATACCGGCCGACTGCTCTGCGCACCGCACCCGTGCAATGTGGGCGACCGCCT
TGCCGATTACCTCGTTCGGTGGCTCAGGGCCGACGGCGGCAAGGTAGCGCTCCACCTGGT
CGAAGGGAATGGTGTAGAAGACAGTCACCATCATGTTCACGGTCCCGTCGCGCACGGCCA
CCTCCTCCACGGCACAGTTCACGGACTCGCCCGGCTCCTCAAGGACGCTGCGCGGAAGCG
TGAAGACGCCGAAGAAGGATGACGGCGGCACCAGCAGCCGCGTCCCGCTCCAGTACATCA
GCGCGGACCCGAAGTACATAGACACGTTGAAGTGAGACACCCGCGGCAGTGAGCCCCGGC
GCATCTCGCGATCCGCCGAGGTGCATAAGACCGTCTTGCGGCGCGTGTCGTAGACGACGG
TCACGCAACGCGGGTGAACGGGAACGGAACAAATTTGGAAGGCCTTCCATAGGCACAGCA
GGCCAGCTCCGGCCACGGTAAGCGGCAGCAGCACGCCTCCGCTGCTACCCGACCTCTCTT
TGGCAGGAGGGGCGGCCACCACCGTGGTAGAGGAGGCGTCGGGCATTAATAAGAGGGTGT
GACGTGCAAGGTGAAGGGTGATAGAGAAGCAGGAGAACCAACGGTCCGCAACCCCACGGA
CGCGCAAACACAGCGGGGACAGGAGCTTGTTAAGCCAGACGACAAGAGCAACGTACGGCT
GGCAGACTCGTAAGGCAAGAGGCGAAGTGCAAGTCGCGCACCCACGTGTGTGTGTGTGTG
TGTGTGTGTGTGTGTGTGGTGACGCGTCGAGAAGAGGCAGAAGAAGAAGAGCTGTAGAGA
TCCCCCATGGCATTCGCCCGCGGGGTGGCGGGCGTGTAGAAGAGCAACAGGGGCGGTGCT
GTAGAGCCGTAGTCATCACGGAGGCGTCAACGTGCAAGAAGTGGTCCGCGCCTGCCACGA
GAGCAACGAACTGCCGGCGGAGACGCGGTCACTCCCTCTCGCTCTCTATCGCTGGTAAGC
ACGAGCATACCGCGAGTCACGCGAAGCCGTGACACCCCCGTTTGCATCGCTCTTCTCTCT
TCTTCTGCACGCTGTCGGTAACATCTACCTTGCGTCAGACTCTCCGATGCCTCTGCGATG
GAGAGGTTGGGTCGAAGACGCGGGGAGGGGACGCTCGAAAAAGGAGGGGTAAAAGTTCGT
CGTGCTGATTCCACAGCATGGGGTGCCGGCGAGGGTGTCGTCCTATCCGCGGAGGGAGAG
CGAAGGCCCACGAGCCCAAGCAGCCCCAAGCGATGCTGCGAGGAGCATAAAATTGGGAAG
CACCATCACATCGTCCTGGGACCACGAGAAAGACAACGTGGACACACACGCGCAGGGCAC
ACCCGCGGCGTAGGGTCCCTCCTCACATTGTCTCCTCTCGCCCTTTCACCTCCCCCGTGA
TGACGGGGAGGTGAGGGGCACGCACCTCCGCGCGTGGCATCCCAGGGCCCAGCGCACCCC
TCCACCCCCGCTCTCTCTCTCTCTCTCTGTGCGCGGAAACCCGGCAGCCCCCTCCCCCTC
TATCCCTGCCAACGCCAAACCACTTCTGGTGCTGACAGGGGTGGGCCCTTACGACGTAGG
GCAAGGTCAGCGCGACGTAGCGCCGCGGATGCCGGCGGCGCTGTCGTGCATGGCGCTGCG
TCCGAGCCACCCCGCGACAGTGAGCACAGGCTTGCACCGTCCGTGCGATGGGCGGTGCGC
GACAGCGCGGCTCGAGCGCATCGCAGCCGGCTCCTCACACTGGCCCACGGGGAGGGGTGC
GGGGGCGTGAGTGTCACCGCGACGGGGAGATGCACCCAAGGGGGGAGGTGGGGGGAGTGG
CGACCGGCATGATGGAGGGGCGGCTGTGAGGTGGTGCGTGCATGTATGTGTGGGTGTGCG
GGCGCGTTTGAGGCAGGAGCCGTGCTGCAATGCCCGAGCCGGCGCGCTGCTGCAGCGCGT
GTGTGTCTTGCGCTGCTTCGCACCAGGCGATGGGAGTGGGGTGCGGCCTCCACCTCGCAG
CACGCAGCAGAGAAAACGGGCACGCGGAAGACCAAACACCAAGCCCGCACCCCTCTCCCC
AGCCTCAGGAACGGGCTCCTAAAACGGCTCGATGCTATCGAGCTCCGCCTGCGTAAAGGG
CGCGGCACAATGCGTCACACCGCTCTCAGGCAGGAGTCGCAAGATGGAGTTCACAGCAAC
GCGGTACGACGGCGCGGCTACCTCGATCAGCATATTGGTGCGGCGGTACGCCTCCATCGC
GACGCAGCGCATCTCACGCTGCGAGGAGAGGCGCCGCTCCTCCGCGTCCTCAGGGGCACG
CCTGCGGATACGGGCCACCCGCACCGCCTCATCGACGCACAGCAAAAACCCGGCATCCGG
CGCTGGCAAGTCCTCTGGCCAGCGGTACACCGCAGCGCCGCTGGGCGGCAAACTGTCATA
GAGGCAGCCGTTCGCCAGCGCCATAGCGCAGGTGGAGCACCACCATCTGTCGACCACGAC
CACGGACGACTGCGACGCTGCCAGGATGCCCTCGGCCGCGATGTAGTTGGCAGCGGAGTA
GAAGGCTCTCGCGACAGCCTCCTCCTGGCCTCGGAAGGTGTTCCGGATTTCGGTAAACTG
CGGCGGCGGCGTGCTTATTGCCACCCCCGACAGCTTCTCCGCCAGCGTGCGCGTGACGAG
TGTCTTTCCAGTGCCATCCAACCCCTCCACAACGATGACAGGGTTTTTGCGCGCAGCAGT
AGCACTCGCCGACGTGCTCAGCGCCTCGGCCTGGCGGACAAAGTTGGAGCAGTCTGGCGT
CCACCACGGCGGCGGCGGCGACGACTGTTCCACGGCGTGCAGTACCTTAAGGCAGTCCAG
GCGGGACCTGTACACGTTTGCGCCGCCGTGCAGCGTGCGCGCGAGGGCGGCGATGGTGGT
CATATCAAGGTGACGGGGAGTCGCAGTTAGACGTGTGCCGCCTTGAAGAGGGTCTCTACG
CGTGCCGGAGTGTGTTGTGCGGAGTGAGAAGAGAAGGGAAGCGGTTGTGGGCAACGACTA
GAGGATGAAGAGAGCACACGCGCCTGCACAGAGATAGAGAGAGGCCGATGGCTTTGGGGG
CGGACGGGGATGGCGTCGGCTCAAAGACAACGCGTGCCCCAACGCAGCTAGCTCTCTCTC
TCTCTCTGTGTGTGTGTGTGTGTGTGTGTGTTCGTGTGTGTCGGTTATGGTCCGACAGCC
ACCGCCGCTCTCGCCTCCTCTCGGCATGCGTGAGAGCACACATGTGTGGGAAGGAAACGT
GTGTGCGTGAGTGGGTGTGCTGCTCTTCAGCCGTACGGCACCCTTTTGCCTTTGTCTGGA
ACACGGCGCTGCCGCTGCTGCTGAGGGGGTTCATGATGCAGCTGAGCTCCCTCTTCCGGT
GGGCAGAAGAAGATGAAGACGGCGCACATCCGCGGCTGGATGCCACTCCCATGAGAGACA
CCCAGACAAGAAACGAGCACGCAAGACGCACAGGTTGTGTAGTGCCGCTGGCCTCTCCCC
CATCTGGCGAGCGGTACCGTGAGGAAGACAACGAGGACAGAGAGATGCCTCATCCATGCA
CCGCCTCTCCGTGCCTCCATCACCACCACCACCACCACCACCACCCTCCCTCGGTTCACC
TCGATCAGATGAGTATCCATCCAGGGCAGTAGAGGTGATTTGATGCCGGGTACGGATCCT
TCACAAACCACCGGGACGGTGCGATGACACGGCGCAGTGAGACGCGGTTCAGGTAGGCGC
CCCACCACGAGAAAGTCGAGTTTGCCATCACGACGTCGTTGCACTGCGACATCATCAGCA
ACTCGAGTACATCACGCGGCATTATCGGCACTGACGGCGATGACGCCGTTGGCCTCGCCG
ATATCGCGCTTGCCTCCGTCGCGGCGCACACAAGGCTGACCATCACGGCACCCTTGTACT
TGGTGCGGAAGTACCCCACAACGGTGCGCCCAAACCGCTCCTCGTCGCAGAAGACAAGCA
AGTGAAGCGGCAGCAGCGGCGGTGCGCCTGCAGTCGGCGCTTGGGCCGAGTCCACCGGTG
ACTGCTGCTGCCGCAGCAGCGAAGGCGACTGCAAGAGCAGGCCACCAAGCAGCTGTCGCA
CTGCCGCATCGTAGTACTCGACGACGTCGAGCTGCTCGAAGATGTCGGTAAAACGTGTGT
AGTCGCCGCGCCGCACGTGCAGGGCGACAGTGTGGCACGACCCGCCGCCGTAGTAGGTGG
CCAGGTGCTTGCCGGCCGAGTCCCACAGCTCTCGTGGGATGACGGAGGACATGATCGGGT
GGTCATCGAAGAAGGCATCACTTTGGAAGAAGCCGATCATGTGGAAGACACAGGGCCGCT
GCGCATCGAGTTGCACCTTCCGCACGGGTCGCGTCTCGGGCACCGTCACGACAGGCAGCG
GCGGCGAGGACGCACACATCTGCACGCCGTAATGACCGAGGTCACGAAAAAGTGTGTCCC
AGTAGGTGGGGCGTGGGTCCTCAGCGCTGCTGCTGAACGGCACCGCCTCCAGGTAGGCCG
GGATGCCAGTCCGGTGCGCAGTGGCTAACAGATTTGCAACGAGGAAAAGCTGGTTGCCCA
TGCCGCCGACAATGTTAGTTGTGAGGCGTGCTTTCGACGGTGATGGTGTCGCTGCTGCGA
CGGCAGCACGCATCCGAGCAGAAGCTCTCATGGACCGCGACGGCGCGTGAGCAATTGAGC
TTCTGTACCGACGTGTGTGGGAAGAAGTGAGGGGAGATGGCAATGTCCTGTGCTGCAGCC
GTGTTGACGAGTCGTGTATCACTGGGCGGTGACGGTGGGGAGAGAGGGAGGGGGCTCTGA
GCACGGCACGCGGCCCTCGGGCAGACCGAGACACACGCACAAGGCTTCCTTTTAAAGTCA
CCTCCCTGTCGACTTGCAGGCCGCCCGATGGAGCCGGTGTCCGCTGCAGAGCACGTCTAC
GCAGAGATTCGCAGCACCGGGCACGCGGTCGTGGGTAGCGGAGGGAGAGGGGAGACTGAG
ATTGGAGTCCTGGACACACAGGCACACGCGCAGAGAGACAGCGCGAGACAGAGGGAGGAC
GCGAAGGCGGCAACGGAGAAGAACAGCGGAGAGGCGCGAGGCAGCTAAAGAGGGGCGCAT
GAGCAGAGCAGCGAAACTAGCAAGGCGAGTGACTTCACGTCGCCGCCAACGCAGATCCCT
CCTCCCTCCTCCCTCCTTCCCTCCTCCCTCCTTCAATCCTTCCCCTCTCGCAGGCCGTTG
TGCATGTTGCCCAGCGTGGAGTCTTGCGAGAAAAAGTGAAAGAAGAGCGAGGGACTGCAC
CTTGATGAGGTGCGGCAAAGGCGGAACACGTAAACGCCGAGCCGTCCTACGCTACGGGGT
GCACCACTTAGAGACCAAGGATGCACTTACGCGTGCGTATGCGGCCGTCAGCGTTGCTGT
GCGCATGCCTGATCGGCTGTAAAGATCACGCAATTCTCAAGGCATGTGTGGCCTCAAATC
ACTCAGTTAGATGAGCGCACCCTACACAGCCAAGCATGCCCGCGCAGACGCACGTGTCAC
CACGCAAGACAGCAAAACTCGAACAGAAGCCCACACGTCCGCCGTAAACCCGCTTCGGGG
GGGAGTATCGCACACACACGCACACACACAAACAAACACACACACATACACACACACACT
ACCTGCGAGTCAGCTGACAAAAGCACCCACGTGGAGGGTACGTGCTTCGAAATCAGCGAG
GAAAGAGGCACACCCGAGCTCTACGGTTTGGTGTCACGATGCTTGATGCTCTTCTGATCC
AGCAGCATCTGCAAGTCGCCGCTCTCCGCCATCTTCAGGATGATGTCGACGCCGCCGGCA
AACTCACCCTTCACAAACAGCTGCGGGATCGTCGGCCACTCGCTCACCTCCTTCACGTAG
CTGCGCACCACCGGGTGAGCGAGCACGTCGAATGAGGTGTACTCCACCCCAAGCGCCTCC
ATCACGTCAATCATGCGCTTTGAGAAGGCACACATCGGCGCCTCCGGAACACCCTTGATG
AACACGACAACGTCCTCGTCGCGGATCGTGTCGTCTATATCCTTCTTGATCATGGCGATC
TCGTCCTGCGCGAGGTCGCTGGACACCATGCGGGGCTGAAAGTCAGGGTGCGTCTCCTCA
GCGTCCGTGTCGCCACCCATCGCCGGCGGCGCCTGCTTAGTCGGCGCGGCTGGCGCCAAC
CACACCGGCCTGCTGCTGCTGAACGAGCGCGTCGTCCCCGCCAGCGCGCGATGCTGCAGA
GCCACGGACAACGCACCGGACACCGCCGACACGCCGCGCATGAGCACGCGGTAAGAGAAC
GGCAGCATGCGCACCTTCTGTACAGCCAAGTGCAACGTGCAAGGCAACGGCCGGCAGAGC
ACACCAGAAAGAGAGAGAAGAGGCAGAGGCAGGTGCAACGAAGGACCTTGCGTGCGTGCC
GTCGCTGCGCCACCGGCCTACGATGCGTCTCGATGCGGCTCCAGTGCCACGCGTTTCCTT
CTGCTTTTTGTGTGTGGTGAAAACGGTCCTCGAGTGTGCGTGGGGTGTGCTCACAGCTCC
AGTGCTTCACACAGCGGTGGTGTGCGTGGGAAAGCTTATGTGCGCGTTGTGTTGGTTGGT
GCATGTTGTCGAGGGCACGTGTGCACAGGCGGGTGCGCCACGCCAACGGCCAGGAAAGAA
GGGCGAGGAAGGGCAGCTCATGAGGGGAGGCGAAGGAAGGGGCAATCGAAAAATGAGCGG
GTCGCCTACGTGGTTGGGGCGCGCATGCACATCCGTGTGCCTGCCGCGAGTGTGCACCTA
CTCGCGCACCAGCCCGCCAACGGAGGTCGCCACGGCGTGGTGGGCAGTCGCCGAGCAACG
GAAGGGAGATGCAGAGAAGGAGGGTCGCGTAAGGCTCTACGAGCCTCCCGCTCCCCACTG
CGCCACTCTACACCCGCTTCCTGCAACTGTCTCCATGACGGCCACCCACACATTCGCAGC
AGCAGTGGCCGCATCTGTAGCAGCGGCGTGAAAAGACCAGCGGCGGCGGAACGGGAGGGG
GAGGAGGGGGTATGCGCGAGCGCGTGCTCTTCTGTTTGTGGCGGCCACTTGGTTGCCGTG
TGTGTGTGTGCGTGTGTGTGGGGGGGGGGGGGGGGAGGGTTGTGAGGACGCTTCGCGGGG
ATTCTCACAGAAGAAAAAAAACGAAAGAGAAGCTGCGCGCACCGAACTTGGGAGTGTGCG
TGTGTAGAAGGAGGGAGGGGATGTCGTGTGCGCCATGTGCAGCTGCGGGTGGCGTGGGGT
CAGACGTGGTGGAGCACCTTCGGGCGAGTAGGTTGAGCGAACGCTTCGAGCCACTCATCA
CATCAGCCACGGTGCCTTACATCGCCACTTCTGCACACACACACACATGCGCAGTGGCAA
TCGACTTTCCTTCCGTTCGGGCCCCCTACCCAGCATCCTCCTTCTCTGGTGCCCTCGAGC
ATCACCACCGCTAGCTGCAGTGCTCTACCAAGCCGGGTCAGCAGCTGCTGTTACTGTCGG
AGTCGATCAGGAAGCGCTTGAACCCCACGACCGCTGTCCGTGCTTGCGACGCAGAGGCCT
TGGCAGCAGAGGCGTCGTTGCAGCTCGCCGCGACGGCATCTTGGCTGGGTGGGTGCGACG
GCGGTGGCGTAGGGTTGGCGGAAGTCAGTGCAGGCTCCTGCGCCTGCGCCTGCACCGACG
TGGGCCTCGGGGGTATTGCCGGCGGTGTCTTGGCGATCGGAGTCAGCGCATCGGGGCTGC
TCACTGGCACCTTCAGGAGCCGTTCAGTTGCAAGCGGGGGCTGCGACCCGGTCGGCAGAT
GCAGTGTTGACCCCGCCCCTGTGTCCGTGGGCCACGTGACGCTCAGTGTCGACGCGGACA
CGGCCGACGCCACGACGCGCTCCGGGGTCCCTTCCGCAATCTCTGTGTCTTGTGTGTGGG
AAGCCGCCACAGGTTTCTGCTCAGCTGCGGTACCAGAGCCGTCTTCGTGCTTCTCGGGCG
CTGCGACGTGCACGATGGAGGAGCAGAGAGGCTGTGACGACGACGTCACCGGCTGTTGCG
GGGCCGCCAGCTGGGAGAGTTCAACCACAGACTGCTGTGCTAGCTTGACGGAGGACGCTG
GGAGAGAGATGGCGGCCGAGCTGAAGGCAGCTGAGGCCGCTGGCGCCGACGAGTCCCAGA
CGCTGTTGCTGATCTTCTTGTTGGTCGTCGTGTTAGTCAACGGCTGCTGCTGTGGCGCCG
GCGTGTCGACAGGGACGGTGAGAGTTGGAGCTGCCGGCGTCGGCGCGGTCGCTGCTGTAT
TTTCATGAGCGTCACCCTCCTCCTTTTCCACGCGCACCTCACGGTGGCGAGTAGACGGAT
GTGGAAACGTCGCCGCCGCGGACGTCTTTTGACGGGCCCTTCGTGCGGCATTGCTCGACG
ACGACCGCGGCTTCGGCGGGGGTGGGGCGTACTGGTAGGTGTTTGCCTTTTCCGTGCTGG
TCTGGAAGAGATGTGTGTCGATGCCGAGGTGGCGTTTCTCCTCCTGTGTGAGGTAGGCCG
CGACCAGCTCATGCACAGCGTCGTGCAAGCCCTCAAGTGCGTTCTCCACCGACTCTACAG
CGGACTGCTGCTGGAGTGTGGGCTTGCAGGCGAGTCGGACCTCGCCGTGCCTCTCCTTAC
AGTAGCGAGGGTCGATGCGCATCGCCTGCGTCACCTGGTTCCTCATGTTCTCGCGACAGT
CGTATAACTCCGCTACCTCGTCGTAGAGGTCAATCAACTTCCTCGTGACGCTGCTGCGGT
AGCGGACGCGCTCCATGGGCGTCGTGCAGCCAGGACGGACCTGCGCAATGTCGCGACTGC
GATGCGACTGTCGGTCACTCGTAGCGGAACGTGGTGGCGGTGAGCTGCCGGAGGAGTGCC
GCCCTGCGGTAGCGGTGGCGCCGCCCGGCCGCTCCCCTCGCACTCGGCTGCCTTCGGCTT
CGTAATCCCGCTGATCCGCTGCTGCTGCCGAGGGAGGCGATGACTCCATGTAGGGAGACG
TAAATGGCTGTCGCATGACCTTGGAAGAGGAGCGCAGCGTGGTCTCTGTGGCCCTAGCTG
CGGATGCGGCCGCACCGCCGAGACACGATAAAGTACGGGCGGCTGTGAAGGCTGCCGGGC
ACGGCGAGGGGATGCAGTGCGCGTGCGGTGCGCCGCTTCTGCTGCCGCCACTTCTTCGCT
CAACACCAGTTGCCGCGGCCGTCGGGTTGGGAACCGAAGAGAGTGTCCAGATCAGCTTGC
CCAGCGGCATCGTCCACTGTGGCTGGCGGTACTCAACGACGGGGGCTGTCAGCGTCGCGC
TGATGTCGCGTGCGCGGCTGTAGCGGCGAAGCGGCAGCAGCGTCGCGGTGCTGGAGGAGG
CGGCGCGACCATCCACGTTGTAGTGCACTGTGTACCGATTCTCTCGCTGGGGTCTCTGGT
GACGCGAGCACGGCCCAGAGGCGAAGTGCATGGCGTTAATGTATGGCGAAGTTTGTGTGT
GTGTGTGTGTGTGTGTGTGTGTGTGTGTGTGTGTGTGTGTGTGTGTGTGTGTGTGTGTGT
GTGTGTGATGTGCGTGTGATGTGCGTGTGCCAGGTGGCCAGGAGAAGGGAACGCACCAGA
CGAGGGAGAGCGTGAGGAAGTGCGTGAGTCGAAAAGAACCCGTGGTGTGCGTTCTCCGCT
GCAGGGGGTGGGGGCGGTGAGAGTGTGGGGGCCAGATGGCGAAGTGAATGGTGTCTATGC
GGTTGAGTGCACTGTGCAGGATGCAACAGGAGTGGGGGTGGAGGAAGCGAAGAGGGGGGC
GGCTGGGGGCAAGCGGCCCAAGTCGACGTCGCCGCTGGGGTTGCTGCGGTTGCAGGGTCG
TGTCACACGCACGCACGCACGCACCAGCAGTGGAAGAAAGGGAGGAGAAGGCCCGCCGCG
AGAGAGAGAGAGAGAGAGAGAGAGAAAGAAAGCGAGGGAGAGTCGGGGGAAGAGCGGGCG
GTAAGTACGGAGCGGAGTGCGAGAGATGTACGAGGATGCTAGCATTCTGGACGGGGCCAC
GGTAGCTGGCAACAGACCTACGACAGCACAAGGACGAGGACGGTCGTGGGCACGATGAGT
CGAGGGAAACGAGTAGCGCCTGCGGCCTTGCAAGACTGCAGCAGTCCAGAGTGTAAAGTA
TACAGGAGAGACGTGGGCGAGCGCGAGGGAAGGAGAGATGTCACGCGCTATGCTGTGTCT
CCGCGTCGACGACGCCTGTCCCTGGCACATGCGCGAGACGTCCCGTATGCCTGGCGCCGC
CCAGCGTGATCGCCATCGCTGCATTCTTCATGTGTCTCGTCGTGTTCGGTCGAAGACGTA
ACGGCACTCAATGCTCCCTGTCGCTGCGGTCGACAACGAGTTCAACGATGACGCGGGTGT
CCTCAAACATTGGATCGTTCACTGTGTGTGTTTGTGTGCGCGCGCACTTCTTGCCCCCAC
CACCCCCTCCGACGTGCTGCGGTTGTGTCGATACAAGAGCGGCTGAGGGCGGTGGCTGTG
GTACTCGCAGGTGGTGTGTGCCGATGGGTAGGCAGGTGGCACCACGATCGCGTCTAAGAA
GGAAAACAACAGGAAATATACATACGGAAGGAAGCCAGTGAGCATGCGCAAGGCGATGCA
GGAGACGGAGGCGGAGGAGGAGAGCCACGGTGACAGGCGCACGCGCATCATGGCATGCAA
CCGGCCACCCCACCCACCCTCAACATCGCCGATGCGGTCTTTCCCTTCGAATGACAGCGT
TGCGGAGGAGGAGGGGGAGACTAAGGGCACGCGTCATGAAGGCACCCGTGAAGCCGAGTA
CCGCCAGCCCCTTTCGCGCACGTCCCTAATCAGCGGCGAGACACTGTCGAGCTGGAGCTG
GTCAACACACTCGCAGACGCCGATGAAGCCCACGACGGTAGAGACAATGATCTCGACGCT
GCGACGCGTGCCCGATTACCGCGCCGCGGTGGCGGCGCCGCCGCTGATTGCGATGCGCCG
TGCTCGCTTCGACGGCTTGCTCCTGCCTCACTCTGCGCCTTCAGTTCCCTAATGCGCAGC
TGATACTGCTTGCGCAGCTCCTCCAACAGCGGATCTTCGCCGGCGCTCCGGCTCCCACAG
GAGGACTTGCCGCTGCACACGTGCCGGTTCGAGCTGGAGCTCACCAGCCCCGCCTCGTCG
TCGCTGTGGTGATGGTGGTGCTGCACATAGCTGCCCTGATGGTGACGACTGTGTCCCTCA
CGTGGCGTGTGGACGGCAGCAGTAGCAGCACTAGACGCGGAAGGCTTTATGGGGGCACTC
GCCACAGCTCCTGCAGACGAGGAAACTGACATCACACTGGCTGGCAGCGCGCGCTGTGGC
GAGGTTGAAGTGCTCTGCGAACGTGACACCACCACTTCCTTGTCGATGTCCGGCGCGCGC
AGGTACGCGGGGTTCGCGCCCATGGAAATCTTCTCCTCATCCGACAAGAAATGAGCGGCG
AAGCGGACCGACGTGTTGCGCAGCACCTGCAACATGTCCTCCACCTCACTCAGTATGGTC
TCCTGCAGCGCGATGTGCTGCGCGGCGGCGGCAGGGATCGGGATGCCGTCTGGAATGTTG
TCACGTCGGCGGAGGCACCACTCGTCTCGCACGTCCGAGAGGATTTCAGGGCGCAGCTGC
ATCGCTGTCCGCCACACCGGCCGCAGTTGCGTGTGCATGGTTGCGTGCAGTGACTCGACG
TTGTTGTGGAACTCTGCGTAGCTGCGAACCGCCTCTTCCCGCACACAGGCCGCATCCTCG
AAAGTCTCAATGCTGCTCTGCACCGCCTCCTCCGTCAGCACCGGTGTCGCGGAGGCCCTG
TTGATGTGCTCGGGAGCCTGCCCGGCCCCATCCGCGTACGACACACCTCCTACGCCGCCT
TGCATACTGCGCAGAGGCTCACCAGAAGACTGTGTTAGTGCCATCACGATGACGTTGCGC
AGTGACGGCGGCACATCTGCCCAGTCACCGTCGCCGCGCGTCACTGCTCTCACCACGCGA
GAGACACCGGACCCTCTTGCCGGCATCCTTGGCCCAACGGCTCCCTCGATGTGTACGCAC
GTCGCTGGGGGTGGGAAGTCCGAAGATACGTGTGCCTCTCGCTCGCTCTATCACTGTGCG
CGTGTGCTTGTCTAAGATGAGCCTATCCGTGCAGACGCGCACGTGGACAGCGGAGCGCAG
CAGGAAACAAGAAAGAGGGTGCAGCAGCAGGATAGCATGGTAAAGCTGGAGACGCTGGCG
CATGCGCCGTGACAGACATGACGCAGATACGTGCAATGCGAAGAGAGCCCAGACACGGAC
ACTCGCACGTGCAAGCGGGTTCCTCCTCGAAATCCGCCGATAGTGTGTACTTCACCGCAG
CCCTCGCCCACGCCGCCGCCGCCACATCTTCTCTTTCAGCCCCACAAGAGAAGCAACAGC
CGCACGCAGCGGGTGGTGAAGCGCGTCGCCTGCGCGGAGGCCGCCGTACGGTACACACAC
ACACACGCACGCACACACACGCACGCACGCACCAGTCCGTGCGAAGCATTTCCTTTTCCA
TCTCATTGCGCAGTCTGCAGGTTTCACTCAATGTCACCATTCATCTATAGAACATAAGAG
AGGCGGGGAGAGGTGGAGGCCGCTCTCCACCCTCCCCCTTCCCCCCGAGTGCTGCAGGCA
CCCCACCCCCATCGCCTGGTGCGAAGCAGCGCAAGACACACACGCGCTGCAGCAGCGCGC
CGGCTCGGTCATCGCAGCACGGCTCCTGCCTCAAACGCGCCCGCACACCCACACATACAT
GCACGCACCACCTCACAGCCGCCCCTCCATCATGCCGGTCGCCACTCCCCCCACCTCCCC
CCTTGGGTGCATCTCCCCGTCGTGGTGACACTCACGCCCCCGCACCCCTCCCCGTGGGCC
AGTGTGAGGGGCCGGCTGCGATGCGCTCGAGCCGCGCTGTCGCGCACCGCCCATCGCACG
GACGGTGCAAGCCTGTGCTCACTGTCGCGGGGTGGCTCGGACGCAGCGCCATGCACGACA
GCGCCGCCGGCATCCGCGGCGCTACGTCGCGCTGACCTTGCCCTACGTCGTAAGGGCCCA
CCCCTGTCAGCACCAGAAGTGGTTCGGCGTTGGCAGGGATAGAGGGGGAGGGGGCTGCCG
GGCTTCCGCGCACAGAGAGAGAGAGAGAGCGGGGGTGGAGGGGTGCGCTGGGCCCTGGGA
TGCCACGCGCGGAGGTGCGTGCCCCCCGTCATCACGGGGGAGGCGGTGTGCTCAGCTGAT
TGCACAACACTCAGGTGTGCATGCATCAGTCGCCCACAGCTGCCATCACATGGCAGCAAC
CACGTCCGTCAGCGCCGCTGTCGGTCTCGAGAGGAGGAGGGGAGGGGGTAGAGGGTGGTG
GGGCGGGGCGAACAGTCAAGACAGACCGACACACGCAGCCGTGTGATGGCGCCGCCCAGG
GCAGTGCAGAGAAAACTGAGTGGCACGCACACCCACACACAGACACAGACATACGCCAGC
AGCACCATGACGGCGACCGTGATGATGATCGACAGCGAGAGTTGAGAAGAGGGAAAGCAG
ATGGCACGGAGAGACGGAGAGGCCCACGAAGAATTCGTGGCGGAAGGCGAAGAAGTAGAG
GAGAGCGCGCGAGCACAACAACAGACGCACGCCAGCAACAAAGACCGGAGCGTGGCACGG
GGACACTCCAGTCATCTGCTCCTCTCTACCAACGGGAGAGACGAGAAAGAGGTGAGCGCG
CAAGTAACAGCAGCGGTGTGGGTGGTGGTGGTGGCGGCGTGAAGCATGAAGAACTGGGAG
GAAGGAAAAGGCAGCAGTGTGCATCGGTGCGCAGAGGTGTGTGTGTGTGTGTGTGTGTGT
GTGTGTGTGTGTGTGTGGTGGGAAGAGCAGGAAAGGAAATTGAGGGAGAGGGACATCGGC
GTTCCGCTAAACAGCTCTACGTTGCCGACGGATCCGGAGCACTATTCCCGTGCGTGGGGT
GGTGTCTACGGCCTCCCTGCCCGCCTCCTTCCTCTTCCGTGCCTGCGCGTCTCATGCGTC
GACCGACGCACTCCATTTTTCGCGGTGTGCATCGCTTTCACTGCCCTCTGTCGCTCTCGA
GAGTCACAAAGACGTGCTGGCCATCCTCCAGCACGTCGCACACGCGGGCCTCAAAGTCGC
ACTGCACGCCGCCCTCCTTTCGGATCGACACCGGCGGGCCGAAGCGCTTGCCAAAGGAAG
CGTCGTAGTGTATCATGGCTGCGTTACCGAGCCACACCACCTGCTGCGTGCCATCGCCGC
ACTGCAGCGGTATGATCTTCTCTCGCACGTGAACGGTGATCTTCATTAGCGTGTGAAACA
CGGTGACGGTGGTCGGAAAGCCAATGCGAAGGGCCGGGCCGAGTCGCACGTGCCTCTGCA
ACAGTCGCGGTGTGCGTGTGCGAATCCGCACCGTGACGCGCTGTGACGCACCGTGACGCA
CCGTGACGCGCCATGACGCACCGTGACGCCGCATGAGATGCGTTGAAAGCGCGCAATCGC
CAGCACGTGGCCGAACATCAAGCGAGAAGAAGAAGAAGGGGGAGGGGTGGAGGAGCGATA
CGCAGACTCAGCGTGGCATCGCCAGCCTTGGCATGCGTTGGTGCGCGTCGGAGCGGGGCG
TGCACGCACGCAAGCAAGCACACACCATCAGGCAAACGGGGATGGGGGGGAAGGGGGGTT
CACCGCCAAAGCATGAACCTCGGCTCCGGTTTCTGTTATTTGTGTTTTTGCTTCAGTTCA
CTTGTGTGTTATACGAAGTTTCACGGCAGCACTGTGAGGATCAGAGCTGTGGTGCAGGGG
AGGGGAAAGGGGGGTACACGTGCGCGTGCGTCACGCCTCACCAACCCAAAGAGTAGCATG
GAGGAGGAGGGGTGGAAAGAGGGGTACAGTGGGCTAATGCCCGTTCCAGCTCTTGAGTTC
GATGAGGGCGCGAGGGTCGAGGTCGTTCTGTAGCGCGTTCGACGTCTGGCCCGGTGTAGG
GGTGCGCAGCATGTTCGTCAGCGTCAGCGCATCCTGAGCCTCGCGCTGGCGCTTCGCTCG
CTGCAGCAGCTCCTCCGGGATGTTGTCGCCGTACACCTTTCGGATGTGCATATACATCTG
CTCCTCCCGCTTCGGCTGCACGCGCAGCACCGTCATCTTGAGAAACTGGTACGCGAAGCC
CATCGTCAGCATGGAGATCCAGAAGAACTGGATCTTGGTACGCGTGGGCATGCGCTCATA
ATGTGATACGCCCGGCAGAACCATGATGGTCGTCGGCGCCCGCGCCTCAACCGCGGGTGA
CGCAACAGACCGAGCCGACAAGTCGCCGGGCAGGAAGTACGAGTGAGGGCGCGGGGACGA
ATGGGGAGGGGGGTGTGCCCAGCACGCGTGCACATGTATCCAGCTGTACAAGGGCACACT
CACGCAAGACTGTCACCTGGGGCACATCTCGCCATACGAGGGGACATGACGAGCAGAAAG
AGAGAGAGAGAGAGAGATGAGGTGAAGGAGGTGAAGGACAGTGTACGGTGAAGACCAAGA
GCGGCATGACAAGGGGCCGCCAGACAGGGGAAGCGGAAGACGTCGGCTGGTCTGATGCGT
GTCATGGATAAGACCAAGAGAGGGATGGGGAGACGGGGTATCACACGTACAAACAAAGCC
GCGAAAGAATGCAGCGGGACGTCCCCGTCCAACCCTTTTCCCGCATCGCACACGCGGCCG
CATCGAATCAGGCCGGCTTCCATGCGCGGCTCCACGCGGATACGGCTCTGGATGCCACAT
GGATGTGTGCCCACCTGCATTGGCAGCGGTGCTTACACTTCACTTCGTTGGTTCATGGTG
TGCGCATAAGACGGTGAGACACAGGTCGGGTGTGTGTGTGTGTGTGGGGGGGGGGGGGGG
GGTGGAAGTCGGGAGCGCACGTCAGCAGAGAGTAAAGCAGGGCGAAGAGCGCGCGGGTAA
CGTGTGGGGTCACGAACGCGCGGCTGCTGCGCTCTCTGGTGACCCGAACCGCCGCAACAC
GCGATGCCCTATCCCACTGCCCTCACATGCGCTGTTCATTCTCTCCGTCTTCCCCCTCTT
CCTGAGTCGCAGCGGAGCTGGACAAGAGGGCAGAGTAGCGCAGGACAACGTTGCGCATCT
CACGCGGTGGTCCCGTCCTCACCTCTGGACGACTCGTCGAAGCCGATGTAGATGATGTTC
TCGCCGCGCAGAAAAACGAGGGGCTCGGCCGGTTGCTTTGGGGCGGCGCGACTCCGCGTG
CACTGCGACAGGACTACATCAAAGGTGCCGTCCAGGGCCTCCAGCTGGCCTCGGTACTCC
TCACCGTGTGCCAGGTGGCAGCACACGGATCGGTGCAGAAGCGACTCCAAGACAACGGAC
ATGCGTACCCGCAGCGAGCGAGGGGGAGGGGGAAAGGAGGGAGGGAGGGGCGTGTAGGGC
TGACTCTTCGCACTCCTTTTACCAGAGTGTGTGTGTGTGTGGGGGGGGGGGGGGGGGGTG
CATGAGATGCCGATAGGGAGGAAGAGAGAAAGAGAGAAACACAGTGACGGAATAGGGCAG
AGGACCGTGGGCATCGCTCACACTCCAGCAAGAGCAGTCGAAAACCTGAGGGAAGCACCT
TCAGTGCTGCGCACGTGTCTTTGCATGACCGTCATTTTTTTTTTTTGGGGGGAGGGGGGG
GGCGCGTGTGCACGCGTGTCTTCTCGTCGCGCTCATCCATTTCGCTGAGCTGCCTGCTTT
TCGCATGTGATCAAGAGCACATGGCATCCATGGCGGCTGGCGGTGCGCCTGTGCGCGTGT
GTGGGCAGGGGCGCACAACTTCTGCGCCCCGGGGCGCTCACCCTCATCTCACCCCCTCCT
CGTCCATCGACGGGAGTGGGCGGGAGAGAACGGGGAGCACACTCATATTCTCTTTTCTAC
GATGTGTGTATTTTACCGCGAGCAAGGCAACACACAGACGCACACACAACCACAGCTCAC
CTGGCCCTCTGCTGCACGGCGGCTGAATCCGGGTCCTCTGGGACGAGCCGTCCAGCCGGT
CGAATGAGGACCATACGTTTAACGAGTTCTCCTCCTTCCTCGTCCCTTCCTCGCAAGTTT
GCTGCGCGACCGACACCAGGCGGACCTGGGCATGGGCACCATGCCTTCATCCACGCCCGC
CGCGTCCAGCGTCCTGCTCGAGGGCTGGAGGCGATGGTGTCTGGCGTGCGGGTAACAGGG
GTTCGTCTAGGCGCATGTCGGATGTGCACGAGGACGAGGTTGGCCAGCCGCAGGTCGGGG
CCCCCTGAGACCCTGCACACTCTGTCTGTATGCTATGCTTCGCCCCGAGTCAACTCAAGC
TGCGGCATCTTAGGATATGGTGTAGTTACGCCCCAGATTGGGGACCTGGAGGGGTCGATG
ATGCCCCTTCGGGGGTGCTCTCGTCACGCCTTCGGCAACTGTGTCGCATCGGCTCGCCCG
GCCGGATGTAGGAGGTGCTGCACATGTCGCACACACGCACGTTGGAAATGATTTGTATGC
ATCTCTGCGCGCCTTTTTTTGGCCATCGCTCGTGCCCTGCTGACCTCTGGATGCCTTGTG
TGGATGCGGTACGCCATGCCAGCGGTGCTTGACAGCGCGTGCGCACGGCGCCCACATGTT
CTGCATCCTGCAGCCTGCTCCAGGACGACCTTGGTGCCTGGGGAGGTGGGCTCGCTGTCT
TCATCGTCCATCTCCGTCCATGCCAGCCAAGGGGCTGGGGCGTGCGCGTGTGGGGCGCGG
TACTAACGAACAGCGGAAGAAACCGCACAAGGCGAAACAAAATGAAAAGAGTAAAAGGCC
GCCTCCGTGCACGAGTGAATGCGCGCACATCGAGGCGCGTGCAGCGTCGATCCACGATGA
ACGCGCGCCCACACGCCCACCACGCAAGCGCATCGAGACGGACACGTATCGTGAGAGAGC
GAGGAGGAAGGCAACCAGAACACAGATATCTCTACATCGATAGTTATCTAGATCGAGAGA
GGTTCATACATAAACAAGAAGGCGGGGTGTTCGACACGGCCGGCGACGGCGAAGTGGAAA
GAGTGCACAACACACACACACACACACATACACATACACACATATATAGGCACACATATA
TGCATGAAGATATGCGATGAGCGCCGCAGAGAGCGCGCGAGCGGAGGTACGGATGCACGC
GCTGGCATAAAAGTGCACGTACCACCATCACCACCACCATCCATCTCACCGATGCACACC
CGCTGCACATTGGTGCAGAGATGCCGCACGCGCCCCTCCCCCTCCTCCTCCTCCTCCTCC
TCGTCCCCTCACTGGGAGCCTGTGCACGAGAGCAAGCGAAGAGAGCTACAAGAGGTTGTG
TAGCAGAGGAAGGTGAGCTTCCACAAGAGCTGAATCGGGACTCGATCGTCGGCAGAAGCA
AACACCCTCATCACACATGCGTCCCTTGCCTAGCGGCACGCGCTGCTAGAGCTCACAAGA
GCGCCTCGGTAACAGCCATGCTCCGCCCCCGCACGAGCCTGCTCTTCTGTGCCTGCTGCG
CAGCGGCTACGCGCTGCGTCGGCTCAGGTGAGTAAAAGACCGATGCTGGCGACGACACAA
AAGACGAGGCGTGTGGCGCGCGAACTCGAGGAACCGAGCGAAGGCCGCGAGACACGCCTG
CAGAGGCAGATCGCGATCCGCCAAGCACCGAGAGCTGCTGCTGCAGCGGTGGGGAGAAGA
GGGCGATCGAGGAAGAGGCGCGCATGGGCGGAATGCACATATTTAACAGGTCGCCCTCCG
CTGCCTCCTCGCTGGGGGTCAAGTCCGCGGCCGTGTACAACTTCGATACGTAAGGCGGCC
TGTCCTCTCGCTTCAGTGCGCGAATGGCTGTGATACCCAACCTCGCGTCGTCGTGCACCG
ACTGCAGTGGTGGTGGCGGCGGCGGCGTCCTGAGAGACCCGACTCGGCGCACTAAAGCGG
CCCGCTCCGCCCACCACTCTCGGGCCAGCGCTTCCCGCGTGACACTCTCTACCGCAACGA
TCCAGCAGATGCACTGCACCGTCCACTCCGACTCGTACTCCTGTCGCATTCTAATGTGTA
CCGCGATGAAGTGCTCCTTGGCGAGGTTCAGCGAAAACCGCTGATGCTGATATGTGTACA
TGGCCCTCAGGGACACGCGCACCTCGGCCTCACGGATGATCAGCTGTCGCAGTCGGCTGC
GGTCCGTCCCGCTGCGGCCCCGACGCTCCGACCGCCGGCCAAGGCAGTCGAACGACGGCG
GCTCCCACTCGCTCGTCAAGTCCAGCTCCGAGTACGTGTGCACGTCACCTGCGAAGCTCT
GCGTTGGTTGGCTCACCTCCACCAGTGAGCTCTGCCCCTCACCGTCAAGACGGGCGCCGA
TGCCGTCCTCAGCCTTGTCGTCCACGTCGCCGTTCGCGAGAAGCGATGAGGACGAGGAAG
CGGAGATGTAAAATAGGTCAGGCAGGAGCAGGTCAGGGCTGCTGCCGTTGGCGCCGTGCT
GTAGCGTGGCTTTGAAGGGCAGGTCCTGGTCATGTGCGGGGGCGGCGTGAGTGGCGGAAT
CGCGGAGCTTCCGAGGGGTGGCCGAGGAAACGGCATTGACGACGGTTCCGCGGAGAGGAG
CGCTGTCGGTGTCACCTCGGTCCTTCGACTGGAGTATCTTGGCCAAGAACGACGACGCGG
ACTCGAGCCTACTACTCCGCTTAAGCGCTGCTTGTTCGGTCTTGGTGGTGCTTCTTGTTG
AGCCCCGCCACCCTCTGCGATGTGACGGTGGTGAAAGTGGTGTGGAAGAAACCGTGCCAT
TGCTGGAGGCCGTGCCTGCCTCTGAGGCGACCCCGCAGCAGCCTCCCATTCACCCTCCGA
GGAAACGTGCAAGTGTTTCCTGTATCGGCGCCTATGAGACGGTGGGTGTCTAGGGGAGCA
CAGCCGCTCACAGTAAAAGGATATGATGCCTTCGACAGAATTCTTCACAACGACTGCGGC
ACCGAGGACACAAAGACACCGACACACCGCGTCTTGCGGCAACGGTGAGGAGCAGGGGGT
AGGGGGGGGGTCGATTGTTCAGACGTAGTCTCCTCCCTCCCTCCCAACTCTACCTCCTCT
TTCTTCGCTGCTGGGCACGCCCCCGTGAGCGTCTGTGTGAGCGCGTGTAGGGGTCGGTCT
GCGTGTGTGGGCGTACGTGCTCGAAAGAGCGAGAGATGACGGGAGATGAGAGTGGCGGCG
TGAAGGTACACAAAATCACGCACACACACGTGCGTATAACTATATCTATAGAGATGGATA
GATGGGTGTGTATGCGTGTATGTGTGTATGTCTATGCATCGATATATATATATATATATA
TATGGGAATGCTTGTGAGTGTATATGGTGGAAGTGGGGGAGAGGAATGGAGGAGGCACCT
GTCTGCCAAGAGGGGATGTCAACACCGCATGCACGGAAGCAGATGCAGGCCTCTCTCCCC
TCTTCCTCCGTCGGTTTCGCACACGCACGTACGCACACGACAAGGCACAGCGAGATCGGT
AGAGGGTACCGGCGACCCCTCGTTGCCTCTCCCAAGCCGAACACCGCAGAGAAAATAGCG
TGCAAGCCCGTTGCTAAACCGTCGCTCCAGCCTTCGAGCGGCGCGCCCACACGGCGGCTG
AGAAAGACAAGCGGAGGCGTTCGACGACGCCGCTGATGCGTGGCAAGGACGTACGCAGAT
ACACGGCAGAGGGAGTAGTAGGGTTGAGATCGGAAGAAGAAGGAAAGGTAAGTTGAGCAA
TGAGCGGACCAGCAGGCGCGCAGCGAGCAACGAGAAACCTGGAAGGGCCAGCGCGCGCCG
GTGTCGGTGCAGAGGTGGAGCATCACACACGCACGTATCAAGCGGAAGTGTGCCATCATG
AGGATTTGGGGAGGGAGGGGCAGGTCCGTGTCTGTGAAAGACACAGGGGTGGCGGTGGTG
ACGAGTGTGTCTGCGCTGCTCACCTTTTCTGCGTCTCCGTCTCTGCCTGCAACTGCTATC
GACAGGGAAGAGAAAGTGAGTGCACACCACCGGCGGGCCAGCACGGGGGGAAGGGGAGCA
ACAAGTTGGTTAGCCGATGCGTACGAGCGCACGCGCGGTTAATAGAAGACAACCCGAAGA
TGCGGAGGTCCGCCATCGCGATGGGGATGCGCCATGGCGGAGAGATGAAGACAACATACA
CCTATACACACACACACACTTACACACACACACACACAGAGAGAGAGAGAGAGAGAGACA
ACGAATATACACGCACAGAACAGAATTACAAGTAGAAAAAAAAACCTGCAGCAGCGGTGT
CGGCCCTACCGCACGGACAACACCACCACCACGACCACCACCCGCTCTCAGTTGTACCGG
GCAGCCACTGGCGCGACGTCGACCGCTGCCGTTGCGGCCTCGTGATGGCGCCCCTGCTGG
ACTCGCTCACGCCGCTCTCGCTCCAGCTCGTCGTCCTCCATGTTTTCTTCGCGTTCCTTG
ACGCGCATGAAGTTGATGAAGTCCTTCTTGCTAATAAAGCCCTCGAACTTCGAGTAGCGG
CAGACGAATATGTGGTGGGTGCCGAGGGACTTGAACAGGTACAGTAACTTCTTCACGGAG
CACTCCGGCTCTACCTGCAGCAGGCAGCTCTCCAGGATGCCCGTGAGGTCCACCTCGAGG
AAGGTGGCATCGCGCGAGTGGGATGGCTTTGTCTTGAAGCGAATGTATGTGTTGAGGTTC
ATGTCACTGTTGCGCGCCGCGGCCACTTGGAGGGCCCGCACAATCTTCTTTACAGGCGCG
TATCCGAGCAGCGTCACGTCACTGAGCGACTCGACGACGGGGAAGCCGGTGACGTTCATC
TTCGTGACGAGCTCGTTGATGTCGCGCACCTGCAGCCCGTACGCCGTCAGGACGGTGAAC
TGCTTGTTCCCGTAGACGTCCTTGGCAACGAAGTCGAGATAAAACTCCTTCTTCGGGTCT
AGATAGGGCAACTTGTTCTCCTCGATGCCGATCTCGTACGTGCCCTTCACCCCGACAGCC
TCGCCGGCGGCCTTGGCGCAGAGTATGCCCACAATGACGGGCACCATGTACTCCAGCGAG
CCCGTGAGCTCGAACATGATGATTGCTAGGCAGATGGTCATGTGGGTGACACCGGTCAGC
ATGGCCGCCGCGCCGACGATCGCGTACACGCCAGGGATGACGCACAGGTCCTGGTCGTAG
CACTCCGTGAAGATGTACGAGCTTGCGTAGGTCTCCTGCAACGCGCGGAACATCATACCA
AAGGCGCGGCCGTACAGAGCGCCGATCGTGAGCGACGGCACAAGGATGCCAGCGGGCAGG
AAGGTGCCGACGGTGTATGCGAACATGGCAAACTTCGCCGTGGCGGTGACGAGGAGCGAG
AAGAAGGCGCGCAGGTCGCTGTCCTCGCACATCTCCATGGTGCCGCTTGGTGTGCAGTCC
TGAAAGCAGTCGCCGAGGAGCTCCAGCATGCTACCGGAGCCGTAGGGCGTCAAGAAGTTC
ACGACACCGGTGACGGCAGCCACGACGGCGACCTCGACGATCCGCCACTGCCTCAAGTGC
TTCTTGCGCCACCGGCCGACGTGCAGGTTCACGACGCTGAAGGTGGACCCCATGAACCCG
CCGAAGCATCCGATCGCCGCAAACATGGGGAGCTCGAAGAAGTGCCAGTTGTGCTGGTAG
TTGACACTGAACTGCACGATGCGGCCGGTGTGCCACAGATCCACGCGCGACTGGAGCAGC
ACCGCCGTCACGCCGCAGATGAGGGCCGCCATGAGGGCCTTGAAGTTGTACGACGTGGAG
ACATCCTCCAATGCGAAGATGACCCCGCCGACGGGGGCACCGAAAGCAACGGCCATGCCA
CCGCCCGCGCCGGCGGTGATGAGCTCGCGCTCCTTGGCCTCCTGCTGGTAGCTCGGCAGG
GCTCCGGAGATGATACCGCCGACGCAGGCGCCGATGTGGACGAAGGGGCCCTCCTTCCCC
ACGGTCAAGCCGGACCCTGTCGAGAAGCACATGCCCACCACCTTCGTGATCAGCGTCCAG
CCACCAAGGTACCGCTTGACGTGGTGGCCCGACACGATCGTCTTCACCTCTGCAATGCCG
CCACCAGAGGCGTAGGGGGCGTAGGTCTTGCACAGGTACGCCGCCGTGACGGCCGCCATG
GTGGAGAAGCTGACGTACATGACGAAGTCCACAAAGGCCACGACATGGTTGTCGCGGCCG
AGGAAGAACTCGCCCCACGAGTAGTACTCGCCACATTCCCGGCAGTCGACGCAGCACATG
TTGCGGCCCAGCCAGAAGAAGTTCGCGCAAATACCAGAACGGAAGGCGCTCACCCAGTGC
GCACACGCGTCGCTGAAGACGCCGAGGCAGCCGAGAACGATGCCGCATGCCATGGCTGCA
AAGAACGCCTCGCCCTCGGGGCTGTACACGGACCACTTGTCGCCGTACGACGAGGAAGCC
GCGGCTGTGGCGCTATGGCGGCGCCACATCGCCGCCCGCTCCGCTGCCTCCGTGTGGCTT
CTGATGCAGTCGATCGTCGCCCAATCCGCCTCTGAAACATTCACGACCAAGTTCGTGATG
CTCTCGTCGGCCCCGTTGCCAGCGCCTCCGCCGCCACCGCCGCCTGCTCGCGCCGTCTGC
TCAGCCATCGGCAGCGAGGAGTGCATGAAAGTTAATACCGACACAAGAAGGCGTGTGTTA
CGGCGCTAAGGCGAAAAGGAGAGAGGAGGCTTGTAATGTATACGGCGGCAACCCGTCTGT
GCGTGCACGTGTGTGTGCGTGTGTGTGTGTGTGTGTGTGTGTCCGTGGCAGGAATAGGGC
AAGCTACGTGCTGGGACGCAGCACACGCAGCTCACCACCCGTGCGTGCGTGCACAGAGAG
GAAGACAGGGAGAAAGAGCAGCTTAGGTGGGCGGTAGACGCACGAGAGCTCCGCCAGTGG
GGAAGAGGAAAAAGGGCCAGAGGACAGGTGGGTAAGAAACGTCGCACCACCTACACGTCT
GTGTATGAGTGTATGTGTTTGTAAGTGTATGCGACTTTATTATGTGTAAGTGTGCGCGTG
CGTGTGTGTCTGCCTGCCTCTGAGCGCAAGACGAGCGAGAGGCAGGGGAGAGATGCAAGT
TCCAGCAGCCAGGTCAAGGGCGTGCCCACACGCACAAAAATGGGTAAAGGAGTGAGGTTG
GGGGGTCGCTCGACAGAATATGGGAAGAATAGACAGAGGGCCGCCGTCATCGCCGACGTC
GCGGCTGTGGTGGCGTCGGCTAGCGACTGTGGTGGTGGAGGCACAGACACACACTTACAC
ACACACACACACGTACGCGTGCGTGCGCGTGCGTGGGTCAGTTGGCTGTCCCCCGCATAG
TCGGTGGAGAAGAAAGAAGGGAGGAGAGAGGGGAGGGGTTGTGGAAGAGCAGCAGTAGCA
GCCCCGTAAATCGGGAGCTGGCAGTCAGGCCAGCACAAAACGGCGGTGAGGAGGGGGGCA
TGACAGAGAGAGAGAGAGAGAGAGACACCTCTACGCAGGTATCGATGTCTCTTGGCTAAA
CCATCCGAAGGCTTACGAGGAGCGCGGCGCAGCGGCAACACGGGGAGGACACTAATGAAA
AATGCACACACATACATACACACACACACACACCGGTTTCGAGGCGCAGGCTCGGCGGAT
GAGAACGGCGTTGAGTGCCTTTCCTCCCTCTCACACATTCGCATCGCTAAATCCCCGTCT
CCTCTGTGTCGCACATGTTTGCACTCTCTACTGCGCCCCTGCATCGCCAGCCTCGCGGCG
CATGCGCTTCAGGTGCTCGACGAGCTGCGCCTCCTGGTGACGGCGGCGCTCTTCCTCGGT
GCGGTGCTTCTCCACCTCCTGCACGGAGCGGTCGAAGGCGCTGCCGCTGCCTGCGCCACC
GCCTGAGGTGGTCACCGCTGCCGTGGCCTTTACGCCGAACGCGGCGGCGAACTTAGCGGC
TGTCTTGGCGTTCTCCGTCTGCTGCTGCGCCTTCAGCCGGCGCTTGGCGGCGACGAGCAA
GGAGTCGTAGAGCTCGCCGCACTCACGGTCGATGGTGACGGGGTCCACCCCGGCCGCCTC
GCGCTCCTCACGGTAGAGCATGATGCCCAGTCGCACCTCGCGCAATGCGCGATGAGACTC
AAGCCGTGCGGCCATCTCGCGATTCTCGCCCTGTGCGCGGCGCTGCTCGAGGGGGTTGAT
GGACGCCCCGCCCTCCATCACCGCCGCGCCCTCCTCGGCAGGCACGCGGCCCGTTGCCAA
CACGTTCACGCGGCTGCGCTGAACATAGCCGCTCAGCCCGGTACCCTTGACCGCGGCAGC
TTCCACACCGTTGTACATGGCCCGTGTGTTTGTGTGTGTGTGTGTGTGTGTGTTGGTGCG
TGTACCAAGTGCTGTGTCGCCGCGCAGTGGTGAAGAAGACCTTCGCCCGCGCCACACACG
GGTCGTGCTGCTTGCACCGATGATACGGCTAGCAGGGGGAGAGAGAGAGAGTCAGGACGA
AAAGAGGAGGGTGGGAGAGGCATGAAGGCATGAAGGCTTGAGGGCGCACCCATATGGCCG
TCGCGGCACATGTAGACACCGGTGTAGCAGCCCAAAATGTGGCAGCATCGAGAGCGGAGG
CTGCGGACATCCGTGCAATGGCATAGCCGCGATTCCGAGGCAGCGAAACACAGGCCCGAA
CCCGCTTGCAGACAGACAAGCGTGCAGCGGCGGTCTGCGTTCGTGTGTATGGGGGAAGGG
GGAGGGGAGAAGGCAGTCAGGGATGCCCGTGAAAGTCGCCGTCGCCTACTTCGCTGGACG
CTTCGCCTGCCTTGCTCTTCGCTCCTTCTCTGGCAGCCGCCAGCCCGACATGGCACGCGA
GCATCTCGCGACTGGCCACCATCATCGCATTGAAGGCGTTCCTGGGCAGACAAGTATGCG
CGCGCACGCACACACACACACACACACACACAGGGAGAGAGTGTAGGAGGAGGGAAGGGG
AGGCATATGTGGCAGCAGTACCGTCGGCATCACCAGCAACCTTGCAGCAGTGCTCTGCGT
GTGCTCAAGGTCAGCACTCCGTCGCCGCAACCTTCTCATAGGCAGCCACCGCGGCCTCGT
CGAGCATCGTCTCGCCGTACTCCCGCTCCAAGTCACGTACAAGCACAAGGGCCAGGGAGC
CGAGCAGATCACGCGCCTGCACAAACCTCGCCTTCTGCTCGGCCTCCGTCTCCAGCGCGA
ACCGTTGCGTGAGCTCCGGCACCTCCCACCGCCGCTGCACCCGGCACGCCTTGCGCAGTC
CGTGCGGCCGCACGCGCATGAAGAGAGGCTCGCCCTCGTACAGATGATCCTGCAGCTTGC
GTGTTGACCGCTCGTGGTAAATAGCGGGGTTACGCGGACTCCACAACGTCCAGCTCTGCC
GGCCGTCCGTTGTGTCCTGTGACACTGTCCAGTGCGCCGGCGTCGCCGATGCCAGCAGTG
GATCGCAGAAATCCGAAGTGGAAGAAGCGCATGGCGCCGACAACCCGGCAGCGCCCATCG
AGCTCTGCTGAGCAGCTTGTGTGTCCGTGTAGCGCCGCTGATACCGGTCGCTTGTCCGCT
CCGTGTAGGGGGCATCAACACTGACGTAGACGTCGTACGTCTCGCGCTGCCGACGCACGC
CAGCCAGCGAGGACGAGGACTGCCGGCTAACATCGATGCCCATTTCCGCCATGGTCACTA
CCGCCAACGGATGCACGGTGCCGAGGTGGTGCACGCCCCCGCTGCACACAAACACGCGGC
CACCAGTAAAGGCCCGCAAGAATGCCTCGGCCATCTGCGTCCGTGCCTGGTTCGTGACGC
CAGCAACAACGATACCGCGGCAGCTGCTCATGAGACGGCGCTTGCTGTGGTTGTGTTCCT
GTAGACCTGTGTCTGTGGGACTGCATGCCGGTGTATGCAACACAGAGAGAGGGGAGCGGC
ATGCGAGGCCCATCACATCGAGACGTGAAAGTGTCGGGGGAGATAAGGGTTAGGCGGGGA
GGTTGATGAGGTCAGAAATGAAAGCCCCTCCCCACGCCACACCTTCTCGGGCGCGCTCAG
TGGCACGCGGACGAGGGCGAGGACGGCGAAGGACGTGTGTTCATCCTGCACGGAGAGACA
TTGTGAGGAGGAGGAGGAGGAGGGAGCAGGGGGGGGGGGGCCAAGCGCACGAATGAGCCG
AAAGCATGCCCAAGAGGAGGAGGAGGGTGGCGTGGGCCAGTAAAGGTGCGGTACTCTCGC
AGAGTCGCAAAAAAAAAAACGAAACAGTAGCGAGAGAGAGAGAGAGAGAGAAGCAGGCGC
ACCGTGGAAAATGACGCTGACGAGGAGAAGGACGATAGCGATGATGCATCCACCACCACC
GCCACCACCCCCGTGTGTGTGTGTGTGTATGTGTATGTGTATGTGTGTAAGAGAGAGTCT
ATCCGTTCTTGAGGTGCGTGACGCTGATATGCGAAAAGAGGAAGCGCTGATGAGGGAGGA
GGTGGCGATCAAGCGGGTGGTGATGACGACCGCAACAGGTCCAATGCTCCGCGCAGCAAG
AGATGGGGGGGGAGGGGGGGGGGGGGGGGGGGTGCGAACATCTTATTAGGAAGCGCCGTC
CCTGATGCTGCTGTTGCCGTCGTCTGCGTCTTACACGATACTCACAGACCCCCCAACACA
CACACACACACACACACACACACACACACACACGGGGGTGGTGAGCGCTCTGGGAGAAGA
AAAAGAGACCTCGTAAGCGGAGAGGGATACTGAAGGGGAGGGGGTGCGCTGGAGAGCGCG
ACCGCCCGCATACGGTTCTTCGTTCTCCCTGGTCAGCCATGCCCTTCTCCTCTCGCGCTG
CCAGGCGGCTCTATCCGTCCGCCACCCTCCTCTTGCTTAGGATTCGGTGGCCGGCAGTCG
CACTGTGACGTCGATGTAGCCAGCCTTGATGGACTTGACCTTTACGACAGCACTCAGAAA
AGTGTCTGTGCGGAGGTCTTCCATGACGGTGGGGTAGAGCGACTGATGGCCGTGTCTGCT
GTGCTTGCCCTGCCCCGTCACAATGCGGAGGTGACCAATGCGATGGCGCTGGCAGACGCG
GACGCGACGGACCAGCACGTCATGTACCTCAGTGCTGTGGAAGCCGTGGAGGTCGAGGGT
GCTTGTGGCATCTGTGCGTAGCCGCTCTTGCTCCAGGGCGAGCATCGCCAAGCGGTTCAG
GCGGTTATACTCGAGACCGAGCCGACGACCCTCGCTGCTAAGGACTCTCGCCGTCCTGCC
GTCCCCGCTTGAAAAGGCAGCGGTGGCCTGGCCCAGGACTCGGAGACGCTGCGTGTTCAT
CAGGTACGCCCGCTCCCGCACCCGCCGCCAGTCGCCGAGCTCGAGTATTTCATTTTCCGC
CGCTCGATAGGCGCTGTAGACCTCCGCGCTCGTTTCTTCACGGGTCCTCTGCACACCGCC
GGCACCGCTGCCGTCGTCCCCTGCGTCCGCTGTCGTCGCCGTAGCGGGATGCGGCGGCCG
CCACTCCACCGTCGCCGCTGCAGCCGTTTTCGCAGGCGTTGCCTCGGCAGAGTCCAGGGA
GAGCAGCTCCTGCGTCAGCGCGTTCAGCGCCACTGTCGCGCGACTCCACTGATGGTCTGC
GGCGCAGTAGGCACTCCGCACGACGTCCGCGTCGAGGCCGGGGAACATCACACACAGCTT
CTCAACGCGGAGCTGATCGGCTGGCGTCATAGCCGCCGTGCTCCCGCTCCACATGGCTGA
CCGAGCCACATTCTCCTGCGCGCACAGAAGTACATTGTACGCGTCTGCGAAGGCACCGTG
GTGCTGCGACAGCACCGCCTCCACCGCAACCGGGTCGACTCCTGGGAAGAGGGAGATGAG
TGTTAAGAGGGCGTTGTGGCGCTCTAGCGTCACTGCCGCAGCAGCGTCGTCCACCGCCGC
CTCGCGCTCCGCTGCCTCCTCGGCCGCCGCCAACGCAAGTGCAGCGGCCACGTCGTTCAC
CTCGGCCGTTGTCGGGACGGCGCCAACGTGGGCAATAACGTCACTGGCGCGGATCGGGTC
TCCGCCGCTCACGCGCAGCGCCTGCAGCACCACCGCCGGCTCAACATTCGAGAACACCTC
AAGCAGCCCGAGGAAGACCTGCATCTCAGAGGCGCCGCTGAGGTGGTCGCCGTCGTCGTG
GTGAGTCGCCACAGCATGGTCAACTGGCTGCAGTGCTTCGGGCAGCGCCGTCAAGTCCTC
CACGGACGGCAGCGCTAGCGACGGTGCCTGGGCATCCGAAGACGTGTCTCGACCCGAGCC
TGGCGCCGTTGCATTTCGCGAAGGGCCGCCCTGCAAGCGGCTCCTTGGCTTGTCGGTGTA
CTGCGGCTCCTTTCGCTCGCCCATCGCGTCCGCAGTCGACCCCGGCAGACGGGTGCGAGC
GAGCAGCGCGGCGTGGTACTCCGCCTCCGTTTCGTGGCGGTAACGGCACTCGTCTGCGCT
GTAGCGGCAACGGCGGTTAAGGAAGTGCACGCAAACGCCGGCGTCACGGTCAGCGTGGGC
GCAGGCGTCGCCGAACTTGCAGCTGCCGTACTGCGCGATGCACGGGTGCCGTGCACGAGC
GCGACGAGCAGCCGCCGTTGCTGGAGGAGAGGTTGGCGTCGATGATGGCGGCAGTGGTCG
CTGTGGTGGAGGGGGCTGCGCAGCACCAGCGCTGCCCTGCACCAGATCACGGAACGGTGT
CGGGTGCGCCACCAGGACCTCTGCTGGATCCGATTTCGTTGCACCACATCCTGCGGCGTC
ACCCTCCTCGCGGCCCTCAGACTCCACCACCTCACCTTGGAATGCATACGGCGGCGACGA
CAGCATTGGCTCTGTGTACGATGGGATGGATCCACGAATGCGATTAAAATCGGAGGCTAG
CAGCGGCGGAGCGGCGAGCCGTCGGTGCGCCACGTCGCCACCGTCGCACTCACCATCATC
GTCAAGTGCGTGGGTGTTGGCCTGGCCACCTATAGGCTCGGCCGCCTGCACCTTCGACCC
CATCCCATCCACGGCGCGCACGCGGTACATCAAAACACCATTTCGCAGCACGGGCTCCGC
GTCACCGTCCTTAGAGGCGCCCCACACATAATCGCGAACGTTGGCGCCGTCGATCGTGTG
GCGATGGCGGCAGGCACTTCCGTACACGCAGCTGCCTTGAAAGTGCTGCACGCAGACGTC
GCCGGGGAGATCCTTGAGGACGCAGTACTGGCCATACTGGCACGAGCCAAACTGCACGAC
GCAGGGGTGGAGCCGCTCTCGCTGCCGGCGCATGGCCTCGGCGGCGGGAGAAAAACTGGC
CAACAGAGTCGACGTCGGCGGCGGCTTCGTTCGGTTCAGCGATGGAATGGCCGCTGAAGC
CGTGCTGGTCGACGTGCACGCTCCATCTATCCCGCGCGCTCGCAACTGCTGCTGCTGCTG
TTGCTGATCACGCTGCCGTTCCAGAATCCGCAGGGCTACCTCTACGTTGTTGCCGGCATC
CTTGAGCGCTTGAGTAGCCTTGGCCTTACCGAACCCCCTCGCTGTCAGGCGGGCCACGTT
GTCTTGTTGACCGCTGCCGCCACGCTTCATCCCTCGGCGCTCCACGCACGTGCACGTAAC
GCACACGCACAGAGGCCGCACCGTGAGACTCACGGCTCTCGCTCTCCCGTCGTCCAAAAC
GCTGCCCCCTCCCCCTGCTGAAGTCAGGGTATCTGCAGTAGTCGACCTTTTGGACTGGGA
CCTGCTCTGTTACTGCTGCTTGTTATGCGTTCAAGTGACGAAATGAACTCAGCGTTGGGG
CGCTCTCACGCGGCTCCGCGCTGCTGAGAAGATCGCGAGCACCAAGGCCGGCAGAGGAGC
AATGAAAGGAGTGAAAGAATGGATAAGGCAGATGGGGCGCGGCGTAGAGGGAGAGCGCGC
GGGATACGAGGCCGCCGTCCCGCTCACCCACACTCGCACACCACAGTGCGCGCCCCAGAC
TGGGATCAGCAGTGCGCCCATGCACAGGCGCGCGCGGGGGCGGGAAGAAGAAGGGGAGAG
GGAGGAGGCTCGCACTGCGAGACGGCGTCCTCGACCACCATCATCACCCCGCAGCGACCA
ACACGGACAGCAGCGACACGACCGACAGGCGGTCGAACGCTTCATCGCGCACACGTCCAC
CCTCTTCCTCCTCCCCCCCCCCGCTTCGTGTCGCTGTCTTGAGCCCTGCGCTGTTTCTGC
TGAGATGCGCACCCCTCAACTCTGCCTTGCCCCTGGGTATACGCCGTCAACCGCGGCACA
AGAACGGCAGCCGTGTGCCATTTTTCGCTGTTTGTGGGTGTTTCTGTACATGCATAGATG
TGCCTGTATATACTCGCATGCATGCGACGTTGTCATCGCCACGGCATCCCATCCGCCACC
TCACAGACACTAACCGCCGTGGCGCGTGCGCACCATCATCAGAGAGCGCGACACCGGTGC
CCACACACAAGCGTGGCAGACGAAAACCACATCCATCGGCTGGGAGTGGGCAAGAAGCGA
AAGGGAGTGCGAGATAGCCGACGCTCATGCTCCAACACCTCCACCCCACCATCGCCGGCA
CACAAAAAACTCCAACACCTCAACTCCCTTTCGGCATCTCGCCCACCAGCCGCAGCTGCT
CCACAAGCTCCTTTAGCATTTAGCACAGCCGTCAGCGCAGGCGCCTCGCCCACAAGCGGC
AGGCAGCCGTCGGGCACGAGCGCAGCGCAGGGCGAAGCCCCCCTCTTGGGGTCGTCCCAC
ATTGCTTGGTCTTCCGCGTTCCCGTTTTCTCTGCTGCGTGCTGCGAGGTGGAGGCCGCAC
CCCACCCCCATCGCCTGGTGCGAAGCAGCGCAAGACACACACGCGCTGCAGCAGCGCGCC
GGCTCGGTCATCGCAGCACGGCTCCTGCCTCAAACGCGCCCGCACACCCACACATACATG
CACGCACCACCTCACAGCCGCCCCTCCATCATGCCGGTCGCCACTCCCCCCACCTCCCCC
CTTGGGTGCATCTCCCCGTCGCGGTGACACTCACGCCCCCGCACCCCTCCCCGTGGGCCA
GTGTGAGGGGCCGGCTGCGATGCGCTCGAGCCGCGCTGTCGCGCACCGCCCATCGCACGG
ACGGTGCAAGCCTGTGCTCACTGTCGCGGGGTGGCTCGGACGCAGCGCCATGCACGACAG
CGCCGCCGGCATCCGCGGCGCTACGTCGCGCTGACCTCGCCCTACGTCGTAAGGGCCCAC
CCCTGTCAGCACCAGAAGTGGTTCGGCGTTGGCAGGGATAGAGGGGGAGGGGGCTGCCGG
GCTTCCGCGCACAGAGAGAGAGAGAGAGAGCGGGGGTGGAGGGGTGCGCTGGGCCCTGGG
ATGCCACGCGCGGAGGTGCGTGCCCCCCGTCATCGCGGGTCGGAGCTGTCGCGCTGAGCA
CATAAAACGGCAGCGACTCCGTGAACGAAGTTTGAATAAAGTGGGTTGTCACGACGGAGC
GAGCACGCGCATCAGCAGCTGAAGTCCGTGCTCGGATCCTGCGGGCAGTAGACGTGAACG
CGCAGGACATCCATGCAGTCGGCGCGTCCGAGGCAGTCCGCAGAGTCATCGCGCGTGCTC
GTGTGCGACCGATCGACGGCGATCACCATACGCTCACCAAGTGCCTCGGTTCCCGCACCC
ACATCGATGATGCAGCGGACACCGCGCTGGACAGAGGAGCCGTGCCACGCGGCTCATCAA
CCGATTGCCTGGAGCTGAGAGAAGCCTATGGAAATCCGCTGCGCAAGCGTCAGTACGTGT
ATCCAGAGCTCTTGCGTTGGCCGTGGCGGACGCAGCCGTGAAGTGTGAGATGTCGTCCGC
CACGTCCTAGCGTGCGTGCACATCACTGGAACGGTGGCCTCGCACCGTTCGCGGGATGTG
CAGCGTGCAAACCTGGCCGGTGACGCGTGGCGGGCCCTATCGTCATCCGTGGCCGCGGCA
GCACCCGCCGTGTTTTGTGAGGCGTGCCCGGGCCTGGATGCGGAACGGACGGCGGGATTC
CGGCACGCAAGGGGCGTTGGAAGAGGGAGGTGGAGTGTGAAAGGCGAGGAAGGGGCGGCG
GGCGCGAAGCAGGCGAACGGTACCAGCAAGCGCGCACGCCCTCGCTAGCTCGCCGAGGGA
CGCAAAGGAGGGGGCGGGGTGGGCGGGGTGGATACGGATGAGCCCGGGTGACGCGCGGAG
CGAAGGCTGCCCACCACTACCAGTTCCTTGCTCACATGAACTGAGAGTTAGACACACACA
CACACACACACACACACGCAAGAGTGAAAAGTTGCACCGTCGCGTACGCTGTGGCGTACG
TGAGTCACTTCTTCCATCGCCGCGTACGCACCGCACCCCGCACCCTTTTCCGTCCTTGGC
GCACACTACTGTGCGTGCGTGCACAAGCGAGAGTGTGGTGGAGAAGAGGTGGGTGGCGAT
GCGGCACTGGCCGTGTGTGTGTGTGTGTGTGTGTCTTTGTGCGCCCTTTCCTTTCCAGCT
GTCCTCCATGAGTTGTGCGCCTTCGAGGTGCAGAGAACTCAGAAGACGCAGTGAGACAGA
GACCCCGCAGACTGGCAGAGCGAGAGCGAGAGGGGGGAGCACGACACCCCGAGGCGGAAG
GGCGCGTCGCCGTTGTCACTGTCGGCGGACAGACAGGCACAGGCAGTGGAGATGATGTCC
GTGGTAGGGAGGGAAGGGGTGGGGCACGGCGGTGTTGCAAGTTGAAGTGTGTCTAGTAGT
ACATCGGGGCATCAACGGAAACAAATCAAAGAAGACGCTGAGAACGAGAGAAGAGAGGCC
GTGAGGGGGCGCAGGAGGGGCGGTGGAGGGCGACGGTGGTGGGCGGGTGGCGAGCCGCAC
GCGGTTCGCATGGAGGCAGCACACACAGGACAAGAGCAGAACCTCACCGACGCGGTGGCA
AGCACCCGCCACCACGCATATGCAAGGCAGCGACGACCCACGGTTCCGCACATACACACA
CACACACACATATATATATATATACGCATTAGCCTATTGCCCTCCCTCTCTCTCGCCCAC
CCCACCCACCTACCCCCACCAAGCACACCTGCGCGTGCAAGCGACCGCCGCCACGGGCTC
TCCCCGCTTGTGGGAGGTGCTGCCGCTTCCATGCTGATCGCCGTTGTGCCGCCCCACACC
CGCCTGCTGTTCGTTCGGCCTTGAGCAAGCCCGACTCTCTCGCGGATCGGCACCCACACC
CTTAGCCTTCCCCACCCTCCTCTCCTTACACACTCGTGTCAAGCACGTCGCAGTCGGTGA
TGACGATGGACGCTTTCGGGGCCTGGTTGTGACGCGCCTCGACCGCGTGGATCGCATCCA
CCACGTGCATGCCGTCCATGACTCGACCAAAGGCAACGTACTTGCCGTTCATCCATGACA
TGGGTCGAAGCGTGATGTAGAAGGCGGAGCTGCTCGTGTGCGGGCCATCGTTGCACATGC
CTAGAATGCCAGCCGCATCGTGGGGGACGGCGTACGTCTCATCGGGGAAGCAGCGGCCGT
AGCACGAGTACCCGCCGTTGCCAGAGTGTGCACCGGTCACGTCGCCCCCCATCACCCACG
CATCCTTTAAGGTGCGGAAGAAGGTAGTCCCCTTGTAGCCGATGTGCTGCGCCGGCGGCG
GATCGAATACGCTGCTGTGCGCGACGGTGTCGCCCATGGCAACCGTGGTGCCGCGGCACA
GCTCGCAGAAGTTCTTGCACGTCAGCGGTGCCACAGACGCGTACAGCTCAAACCAGACCC
TCCCCACCGCCACGCCGTCCACTGACACGTCCATCCAGCAGTACTGTCGGCCACGCGATG
CGAGGAAGGCGCGCCACGCACGCTTGCCTCGAGCGGTGTAGTAGTCCTCCGTGGCGTCGG
GCTTATAATCTGTGTGAGTAGCGATGTTGTGCAGAAAGGTCTCTGCAGTAAGAAGGCACT
GTGGCTCGCTATCGCTGCCGTGCTGCTCCACCAGTACCGCGGCTAGTTCGGCAGCAGCCG
TGGACGCCGTGGTAGCTGAACCACCGCTCTCACCGAACGAGGCGTCTGTCGGCTGCTGCT
GCTGGGACGGCAGATGCCCCGCCGACGCCCACGCAGCCCGCCGCTCGGCAAAGTCTCGTG
GAAGCTCTAGTTTCACTATGACGGCATAGGATTCCGGGTACTTGTCGTTCACGTACGCCG
CCGCCTCTGCACAACGCTGGAAGTCCGCCGCCGGGACCAGCCCGTAGACGGTGAACGAGG
TGACTCCCTTCATGGTGGTTCGTGACGATGATAGCTGCCCAGACGCACACAAGAGCAGGC
AGAAAGAGGCACTGAGGCGGCTGTGATGGCCGTGAAAGCAAGAGGAGAAGACTTGCGGAG
TAGGCACGAGTGTGTCAACCACTGGCGCCTGTTCCTTCGCCAGCGCGCGCGAGAGCGAGA
AAGAGAGAGAAGAGGGTCAAGGTGTGGAGGAGCGAGTAAGGGGCCGCGCCACCAGCGGCA
CACACGCATGGACCGGCAATCCAAAGTACGGAGAGGCGTGCGCGACCGTGCCACTTAACA
CTGAGCCGCACGACGCCGATGAGGGCTGGACGGAAGGGCCGCGCCTCCGACTCGGCTTCG
CCTCCGCCCCAGGGTAAGGCGCTACTTTGGCGCTGGAGACGCTGAGGAAGCCCTACGAGG
TCAGACGGCAGACTTCGTCCCCAGCTGCTGGCCACCTTCCCGGGCGAGGGCGCGGAGATG
ATTCACCAAAGGTGCGACGCGGCGGGAAAAATGGTAGCAAGCCGAACTGCGTTGTCGGCC
GTGCTGGACGTACTGGGAAGAGAGGCCCTTCGGCCCGTAATGCTGTGTTGAGCAGCGTCC
GTTCCCGATGGAGCCCCCCGCCTCCTCCTCCTCCTCCCCCTCAGTTGGCGAGGTAGACGG
ATCCAACGTCGCGCATAAATTTATGTGTGTGTGTGTGTGTGTGTGTGTGTGTGTGTACGT
CCACACCGCCCCGCACGTCTATCCGCCGATGACGCAGCCGACGTCAACCTCCACCCGCTC
GAAACATCAACGGCACCCAAAACGAAGAAGAGTGTGTTAGGCGTGATGGCCATTCTCGGA
GAAGTTGCGAAGCCGCTGCTTCAGTAAGGAGTAGCGGGCCTTGCCCTCGGGGCCGCCGTT
GCAGTACATGCTAAGCCCGCTCCCTAGCAGCGCTGGCGCGCCGCCAGAGACTACCGTGAG
CGACAGGGCTGCGGCCGCAAGCCAGCAGTGGGTGCGCAGGAGTTCCTCGATGTCGTCTGC
GAGGGTGCAATCCGCTATAGGGGCTTGAAAGCTCCCCTTCCAGCTGCCCCACAGCCCCGA
GAAGCTGCCGCTGCTGCTGGACGTGGTGATAGTGGTGGCGTGGGCACCGGTCTTCTCGCC
AGTAAAGACGTCGTAGAGGATGGGGTAGGTGTACTGGGTGATGCTCAGGCCACCCACAAA
CTGAAAGAGAATCTGAGGCGCCGTGCGGTACATCAGCGTCGGGAGAGGAGAACGCGACTA
ATCTGCGAGCGCCCTCGACACGTCTTTCAGTGAAGCGATGCGAGGCGTGAGTGCACACCA
ACACGTGTGGGAGGGCTGGCAAGCTGTTTCTATGCGAGGGTAGAGGGGCGTGAGTGTCGA
TGCGCAGCAGTACTAAGACAGGAAAGAGGACAAGCAAGCGCTGCGGCACTTCACGGGTGC
AGCACAGGTGCAGGAGGCGAACACGTCCAGTAGGGCAGAAGACGGACAGAAACACGGAGC
CACATGGAGACCCGCAACCGCGTCCGCGACCACGCGCAGAGGACGATCGCATGGCACCAC
AGAAACGAGCACACTAGGCAGCAGAGAAGGTGCGAAGCGGGGTTGCTTGCGTGCTCATGC
GTGTGCGTGCGTGCATACCTCATGTCAGCTCTTCTTTTCCGTTGGGGGTATACAAGACGT
GTGAGTAGCGAAGTGAGCGCTCGACGACGCGCTCGTGCGAGTGCGCCAAAACACAAGGGG
GGAAGCCATCTAGAAGGTCGTTCGCACGCACGCACGCACTCCCCCACCACCACCACCACC
ACCACCACCACCACCACCACCCGCCACCCACGACCACCCGGCCGTGTGCGCACAGAGACG
TAGAGGAGGGTGCGAGGGAGTGTGCGAGTATCGAACGCGGTGAGGAAAAAAAAAAAAGAA
GAACGGGAGAGAGAAGGAAGCACGGGCAGCGCTGCACACAAGAGGGTCAACGGAGGCGAA
ACGGAGTGAGCGAGGGGGAGGAGGGGGGCGCCGGGAACAAACCCATCCACCCTTCTCAGA
AGCTAGAGCGGCACGATGCGAAGTCGGCGGAGCTGCAGTCATCGCTTGCCCGCCCCCGCG
CCACTGCTGCTGCTGCTGCTGCTGCCGCCGAAATGGCGTCGTTGGCGTGCTCAAGCGAGT
CGCCCAGCAGAGGGAATGGCGACGACACCATCTCTGCGTCATCGCCTGCAGTCACCTCTG
TCGGGCGTGGGGCCGCCAGTGACGCGCTCGCGGAGCCCTCAAGCTGGTTCAGTGCCGTCG
TCGTCGTGGTACAGCTGACAGGGAGAAGTGACGGAGACGGCGAGTTACTGAGGTGCTGGG
TGCCCCGCAGCACGGCCACTGGAGATGTCGCCAGCATGGTCATGCGTGCAGCCACGTCGA
GCGCCTCCCCAGGATCCGCGGAAGCGCCGCAGCCTACTGTGGCGGCATGTGCGGTGGCCA
GCGTGTCCTCGACGTCGACGCGGCGGCGCCGAGGAGCATCATCGTCGCCTCCTGCGCCAT
CTGAGCGACTGCGTACGCGCGTCAGCGCCTGCTGGGACAGCGATGCTTGCGATGGCGGTG
GCGAGACAGAGCCTGCGCGCCACGTGCGCTCCGGCGAGGCCGAAGGCGAGTGCGTCAGCT
GCGCTTCGTCGCGGCCCGCCGCGTCCGCGTCCACCGGCTCCGTCAGCACGCATGCGTTGT
CACTTACGTCATACACACCGTCGATCCTTCGGAGCTCCTCGCGCAGTTGCGCGCGGACGC
GCCCGGGGTGCAGCACCTCCAGTTGCTCCGCTGTGCTTCTCTGTGCACCATCGTCCATGG
AAAACATGTTGCGCAGCTGCACGCGCGTGAAGTATCGATAGAGCTCGCCACCAGCATCCG
CTGTCGGGGGCCGGCGGCCCTCTCCGCCGCTGCTGCCGCCATCGCCCTTCATGGACTGCA
GTGCTGCCATGCGCTTGAAGATTTGGTTGCGGTACACCTTCTCCTCAACCGTGTCACACG
TTACCAGGCGAAAGACGACAACGTCGCGCCGCTGGCCAATGCGGTGAACGCGGTCGACGG
CCTGGGCATCCGCGGATGGGTTCCAGCTGGGGTCGAGCAGCACCACCGCCGAGGCAGCGT
TGAAGGTGAGCCCGACGCCGCCGACCTGCGTCGTGAGCAGACATACCCACACGCCCGCGT
CGTTGTTGAAACGGTCCACCTCAGCGCAGCGGCGCTCGCTCGGCGTGTCGCCGTCCACCT
GGGTGTGCGTCAGCCGCCACTCCTGCAGGAGGAAGCTGAGGAGGCGCAGGATTCGCCTTG
AGCGCGAAAAGACGAGCGTCTTGCGCTGCTCCGAGACGCAGTGCAGGAGCAGCTGCAGCG
CCACCCACAGCTTCGCGCCGCTGAAGATATCACCCATCTCTGCCACTGGTGCCTTGTACG
GGTTGCGCGCGAGAGCAGCCGCGAAGGCCTCATCAAGGAGGCTCAACCAGGGATGGCTGC
AGATCTGCGACAGCATTGTGAGTAGAAGCAAAGGATTCGTCGACACAGCGGCAGCAGCTG
ACGAGCCACCACCGCCTAGGCAGCTCTTTTGCATGCCCACACCATCCTCGTCAGCGGTGC
CCTCCGTCAGGTCCACGTCCGCAGCGCCTTCACGCGCGGAAGCCACCTCCTTTGAATCCA
AGAAGGCCGCGTACAGCTGCCGCTGCACGTCCGTCAAGCGCACCCACACGACGACGTCCT
CCTTGCTACTCGACAGCACTTGAGCAGCGACGTCTTTCTTCTCCCGGCGAAGCATGAAAG
GGCGGATGGCGGCCTGCAACTTCGCTAGCTCGCTCGAGGCGGCCTCGCGCTGTGCCGCGC
TGGCGTCACGCTCGTTGCCGCGCAGCAAGGTCGCGCTGATGGCATTGAAGTCGGACTTGT
CCATGTCGAGTATCGACCCATCGAGGAAGCGGAAGATGCTCCACATGTCATCAAACGTGT
TCATGAGCGGCGTGCCTGTCAACGCGATTTTGTGACGCGCCGCAAGGGTCAAGGCGCTCT
TGAAGACACAGGTGTTGGGGTCCTTTATGAGGTGCGCCTCGTCCAGCACAACGTAGTCCA
CGAGGGTGACGCTCACGTCGGCAGCGTCCTGCCGCAGCACGCCATAGGTCGTGACCAGCA
CACACGGCAGCCCATAGCGCAGCTTCCTCCACCGCGCCTGCCGCTTCTTGCGAGGTTCAT
TGTGGATGACCTCGACGACTCGCGAGAGCGACGCGCCGCCCCACTCGGCGAAGGCGGCCG
TCCATATGGGGACTAGCGTCGGTGGGACGACAAGAATCGTTGTCTTGATCATCTGCCGCG
CGTAGAGCTGGCCAAGAAAGGCGGCCACCTGCACCGTCTTGCCGAGACCCATCTCATCTG
CCAGGAGACAGGCGCGGGACTTGCAATGGCGAGAATAGAGCCACTGAACGCCTGCGCGTT
GGTGCGGGTAGAGTCTTGCGTCCACGTCGGGGGGAAGGGAGAACGGCGGCCCTGACGTGG
GCGGCGGCGGCGGCGACGTCTCAGCAGACACTGACGCCGTACACGGAGCACTCTGCTCGT
CGTCTGCATCGCTGGCATTGCGATGGCAGTGGCTGGCGCTCACGTTACCCGCTTTCGTAG
TCGCCGCCGCCGTGTTCACGCACGTCTCCTGCAGCGAGCCTGCACGTGGCTGCCGAGATA
CCACATGCGGGGATGTCGAAGAGGAAGAGGTGGTGGCTGCGGTTGTGATGCAGGAGCTGG
ACTTGGCGACGTTGCCGCGCGGCGCGGACGGCGTCCAAGAGAGAAGATCGTCCAGGAGGT
CGTCGTGCTCCATGTGGCCTTTAGTGTCTATAGTTGGTGTGAGGGACGGAGGGCACGGTT
GTCAAGCACGACCGTGAAGAAGGTGCTCCTTATCGATGACCGCAGCCACAGCGAGAGGGC
AAGGGTTAGAAGATGGAGGGGGGTGGCAGCGGGTAGCACCGCGAGAGGGCGACAGAGACA
GGCAGACATACAGAGAGGGGTGGGTGAGTGGAGGGCATGCAGCACACCAAGCGATTACGT
GACGCATCATCAAGACCAGCAGCAGCGCGTAATGCAGCGCACCCACCGTCGTTATGGGCA
AAGCGACAGGCAGCGGTCCTGCAGTGCGTTAGCGTTCCTCTTTCCATCGCCTCCGCCCTT
GTCTTGTCGGTATGGTCGTCGTGCGTGTGCGTGTGCCCTGATGGAATATATGCTCGGATA
CACCGCTCACCGTATGTACGTGGCAACGTGTGTAGCAGGTGTATCGGTGCGCGCTGATAC
GCGTTTCATGTATGCATGTGCGTGTCCGAAGACCGTGTGCTCCGCTAGCGCGGGGCATCT
CTCTCTCTCCCCCCCCTGCGGCACCATCCAGTGGGTGATCTATGTCCATGACGTTACCCC
GAACCCCCTCCCCGCTACCCGGGCTCGCTCTTGCTACTGGCTTCACTGGCGGAGGAGAGG
GAGGCCAGCGGCGGAGAGTCGGGGCAGAAGTGGCGGCAGTGATACAGGCACACACACACA
CACACACACGCGCGTCCACGGCGCAGCAACAGACATATACGTGAAACACCACCGCTGTGG
TGCGCCGCTGCCTCCCCTTCAGCCGCCGTCCTCGCTGATGGGCAACAGACCGTTGTCGCG
GATGTAGGAGGAGCGGATGTGCAGTGTCGACCCGCGGAAGCGATGTACCCCGTAGAGGGC
ATTTAGCTCTATCGTCGAGGCAATTACCCGCACCTCCTCCCCGGCACCGCCCTCGAGGAA
GAGCCCGTTGCCGCCGTTGTTCATGACGCTCGAACCCTCCAGAACGCCCACGCCACCCTC
GTAGACGACGATGCCGTCCGTCTTGTTCTCCTCCAGCGTCGACTCATGCACATAGAAGGA
GGACTGCAACACACGCAGTCCCGCCTCGCTCTTCTTCACCTTGGACTGCCGCACCTCGAC
GCTGGCGCCATGGTGCACGTAGATGCCTGCGAAGCCGCAGAGCGAGATGAGGCACAGATC
CAGCGTGGCGTGCGTGTGCGGTCCAGCAATGACGACGCCGCCGCCAGCGCCACCGTAGAA
GTGGCAGGCCGTCGCCTGCAGTGCTGCACCGTCGCTCACCGAGAGCAGCGGCAGCGGGGG
TGCGGTGGAGAACGAGGAGCGCGGGGCAACGGAAGCTGCGGCGCCCTCCGCCTCCACCCA
TTCTCCCTGTACGAGCACGACGCCCTTCAGCTCCACCCGGCTGTAGGCGCCGCGGATGCG
GAGAGCCGGCGCCAAGTCCGAGGAAGGCCGCAGCACCACCGCGGCACCCGGGTACGCGCT
CGTCAGCTCCACGTGTCCGCAGTCGTCCAGCACCAGCTCCTCATAGTACACGCCAGGCTG
CAGAACGACGCAGTCACCACTTTGCAGAGCCGCGCACGCTGCAGCGTAATGGTTGAGCTG
AGAGGACGGCGTCCACGTGTGCACTCGCCTGCGCGCGAGCGGCGACGGTGGCGATCGCAC
GACCAGTGCGCCGCCGTGCATGGGCGGAGAGGTCGGGGGCCGCGGTGGCGTGGCAGCGGG
CGAGCTTTCGAGAGGTGAGGAAGAGCTGCGTTGGCCAGCAGGCGCCCTCACCGTCGTGGC
CGCAGCTGACGCACGCGGCACTGCCCCTCCTCTGCTGTAGCGCGGCTGGGACGGCGTGTG
GGGCGAGTGCCCGCTGCGCCTGTCCTTTGGCGACGTCAGTGGTGAGACGGTCGTCGTGCG
GTACGTCGGAGAGCGGCTTCCGCCGCCGCGATTACCAACGCTAGTCACGCGGTCCTCGTC
CTGCCCCGTCGCCCGCGGAGGAGGAGAGGCGGACGACGATCGCGGGGGCAAGGTGGAAGG
CAAGGGAAGCTGGCGGATGCCTCGCACACATGAAGAGCGCCGATGGTGGCTGGAGACCGT
TGCATCGGCGTGGTCCACCTCGCGACTGTGGACAGGGGCGGCGGCAGCAGCAGACGGTGT
TGGGGAAGACGCTGCACAGTGCACCGGGGTGGACACGATCGTGGCCGGGTGCTCCATATG
GGTCTTCGACGAGGAGGCGCTGGTGTCAGTGCCGCGCGCCGCGCGCTCAGCGTTGCCGCC
ACGACTGCTGCCACCACACAAGTGATCATGCCTGTGGCTACCGCTGCGGTGTGGAAGCCC
GCCGGCGCCACGCCGCATCTGCTCGGCGTTGTCCTGCCTGCCGCAGGTAGTGTGGTCGCC
GTGGTGCGGCGGTCGCTGCGGCATTTCGACGGCAGCTTGGCGCTCCTGCAACTGGGGAGG
CGCCCGTGACGGCGATGCGCCCTCGGGCGTCGTCAACGCTGCGTCCGCCAGACGCTCCTC
CTCCTCTGCAAGCAGCAGAAATCGGCTGGCGCACTGAGAGAAAAAGTTCAAGAAGACGGC
AGTGTGTCGCAGCAGCTCGGCCAGCTCCCTGTTGTTGTCGTTGTATCGGCCATCACTGCG
GTCGTTGTCCACCTCGAGCGCCGACGCCTCACGCCCCTGACGCCACAGTAGCCACGGAGT
TCGCGACGCCGGTGACGGCGCGGACGCGGACAGCACCGCCATGCGATCGGCCAGCCGTCC
AACGTCGACAGAGCGCAGCTGATCAATCAACTGCACCATTTCGCGGTGGCGCTGGTGGCG
CGCTGCAGCAGCGGCAGCGGCGGTGGCCGTAGTGGTGTGCTCCGTCACAGGACGGCCGGT
GCATGAGGGAGTGATTATAGCTCTAAACGCCGCCGCAGGCGGCGCGTCACCGGATGCGCT
CTCCGCGCATGGCGCATCAGCAGTTCGAAACAGCGAAAGAGCAGGAGCGGGTGTAGACGA
AGCCGTCTTGTCCACCGCCGCAGGTGCAGCAGCTGCTGCTTCGAGCGTTTGAGAAACCGT
CTGCCGCGGCAGCACCTCTGCCCACGACGCAGCGGAGCTGCCAGCGAACGATGAGTCTGT
CGACGCACCGTGGCGAGCGTACTTCGCCCGAAGTGCCGTCATCATGGCGTGCTCGCGCCC
TTTGAAGCGCTCCGCGATCTCCTCGACATCGTTGAGGCGCCGCGGGTTGTAGGTGCGGTA
GAGCTGCACCAGCTCCTCTCGCACATCCATGGCTGCGCCCCTCTTCAATCGCCCCGCATC
GAAGGCTAATGTGAGTCTGAGCCGATCTATCCCTAGCGTCAAGTAGTCGTGCACGTGTTG
TTGCACGTGTGTCGATGTATGCGTGTGTGTGTGTGTGTGTGTGTGCCCACGCGTACGCAC
CCGTGTCTGTGCGTAGGTGGTGGACAGAGGTCGAGAAGAGACGCGCATGAAGGAAGCGGT
GTCACGATAGTGAAAGGCATCCACAGGACGGCACATGCAGAGGCCAGACACAGACCCAGA
TGCAGACGCACGCGCAGTGACAACCATCCCGTAAGAAGGAGCGCCACATCGTCTCTCTCC
TGTGCGAAAACGACGTCCATGAGAATGGGGAAGAGGTTCAGCGGACGGTTCACACACGCA
CCGCACACACGTCAAGCACACCCACACGCAAGTGAAGCTACGCGACGCTGCATCAGTACG
CGCGTGTCTGTGTGTCTGTCTTGGCGGGTGGGGGTGTGGGGGTGCGCGCGCTCGTACTTG
TGAATGGGGCTATTCAAGCGCGTGAAGTGGTGCAAGAACATGACAACGACGAAAACGACA
ACAATAACGGGTGGGCACCTCCGAAAAGTGCGGCGATGGCTGTAAAGAACGTAAGCACCC
GTGTGTGAGAGAGAGAGAGAGACGCGCTGGCGAGTGCGTAGAAGGGGTGCGTGCATGCGG
ATGAGCGCATCTGGGGGGCATCGAGGGAGGCAGCGAGAAGGAGCGGAGAAAAACAACGCC
AGCAGCTACTCTCACAAACACGCACACGCGCACACACGCACACACATATACATATACACA
GACAAGCAGAGAGGGACGGCAGAGACAGCGAAGCAGGGACGCCTTCCGATCCGCCATACT
GGTTGACACAACAGGAACAGACGACATGGAACAGCATGCAACACTGCAAAACAACGACGA
GGCGGAAGCCGTGCATCGGTGTGCAGGTCTTCCATCCCCATACACGCTCACACCGGCCCT
GGAAAAACTGAGAGAAGAGAAAGAGACCGTGGACATACACAGCAATGAGTAAAGAGGCGG
GGGGTGCCGTCGGGAGGTACGCCGTGTGATGGTCTCCCCAACTCCTTCCCGTTGTCTCCC
GCCCTCTATATGGAATCCACGCGCCAGTACGTGCATCGATGTGTGTGTGTGTGTGTGTGT
GTGTGTGCATGGGTGCACGCATCATCCCCTTTCCAGACCCCACACAAGCAACTGCCTGTC
TCTCGCTCTTCGAATCTATAACTCTATCACAAACGCAGCGCATACCACAGCACACCCTCA
CCCCCTCCTCCACCTCCTCAGCGACACCCCACCGCGCCGCAGAAGAGCCCGTCGCGAGCG
CGCTAGCACAGCGGCATGAAGAGAGTCCCTTTGGTGCTGTACTTGTTGCGTGTCGTCTCG
ATCTGCCGCAGTTCCTCCTCGATGGCGCGCCGCCGCTGCTGGATTGACTGCGTATCGAAG
CGGATGGGAATCCGGGCCAGCTGTCCCTCCAGCTCCCGCTGCCGCTCGTCCAGCTGGCGC
AGGGTGTCTGCCTTCTCCTCCTCCGAAACGCGGCGCTGACCAGCAGGGATGAGAGAAAGT
TGCCGCTGCCTCTCCGCCTCTGCGGCGATCGCCTCCTTCTCTGCCGCCAGCTCTGCCTTG
CGCTGCTGCAGGTATCGAGGGACCCGTGCCCGGTTCGGTGCACCCACCCCGCATGATGCC
GCACCGCCTGAGGCGTCCGAAGTGCCGCCACCACCGCCGGACGCCGCACTGGCCCCTGGC
GCGCACGGTGAACCAAGACGCCCCGGCGAGCCAATAGGTGGCAGCGCGCCGTTGACACCA
CGTCTAGCGACATGCGAAGCGGCCGACGTGGATGCAGACGCACCAGAACGCGGGCCTGTG
TGGGAGCTGGTGTTAGCAGCGGTGGCCTCTCGGTAGCTGAAGCACTGGCTCGCCTCCTCG
TCGCACTCGCGCACGTACACGCGAATCTGCACATCGTCGGATGTGCCGCGGCTGCCACTC
GGCGCAGCGGCACCACTGCCAGCCCGTCCGTAGCCGTGCGAGCTGACGTGGTCGTATTGT
GCCTTTGTCCGTCGCAGTTCCTCCTCCTCGCGCCGTGCCACCGCGTCGTCCTGCATGCGG
CGCTGCCGGTTGAGCGCCTCCTGCTCACGAATCTGCATCCGGTTCAGCCGCGCCGCACTT
TGAGGCATTTCCGTTGCCGAGTGCGTCTTTCGGTCTTAATCGAGTAGGAGGCTCAGCGCA
TGTGTACACACACACAGACACACAGACACACTCACAGACACAGAGAGAGAGAGAGAGAGA
GAGCGAGTGTGGCAAGCGAGCGAGAGTGGCGACGGCGGCTTTCCTCGACCGTCTTCGGGG
AAAGGGCAGGAGGACGGATACGCGTCTGTCTGTCTGTCTGTCTGTCTGTCCGTGTATGTG
TGTATGTGTGTGTGTGTGTGTGTGTGTGTGTGTGTGTGTGTATGTGTGTGTGTGTGTGTG
TGTGTGTGTGTGTGTGGTGGAGGAAGCGAAAGAGGAGGACACAAGAAGGGGGAGGGATGG
TGTGTGCGCGCGCGTTGAGAGCGTAGGCTGGACTGTGCGGTGGGATTAAAGAAGTGCAGT
GGCTGCGCATACACGTCTGTGGGTGCGGGATTTGCACATGGGTGTTCGTGCAGAAGTGAG
CATGTGACAGACCTGTCGGGGGTCGAGAGAGAGAGAGAGAGAGAGAGATGGCGATGAGCA
AGAGACCGTCTCTCTCCATCCTCCATCCTCCATCCTGAAATAGCACGTGTTATGGTAGGA
TGGCGCGTCAGAATCTGCGCAGTGTGCACGTCAACAAAACCCGCGAGAAAGAGTGGGCGG
AAGGCAAACACAGCAGCAGCGGCACCACCAAGAGATGCATAGACATCCGTACAACCAGTA
TGCGCATCTGTATGTCGCTCGCCGACCACTTCTTCCCATCCTCCTCCGCTCTCACCGACA
TCCCGCTCCGCCACTTTTCTCTTCTGCCGTCTTCCTTGTCTGCCACACAGTGCGCACGTC
GCGTATGCGTGCGGCTGTGCAGAACCCAAACAATGGGCCGCCCTCGGCGCTGAAGCAAGA
ATCAACATCAACTGCACGACGACCGCGTCGGCGCCATGGGAGTCGGAGGAGGGGGGCGCC
AACACGACGAGGAGAACGGCCACCACAACGATATCTGCAATCACAGAGACACACAAGCGA
CGGCGAAGAGGCTGGGCCAGAGAAAGCAAGACACGAAATGAAGCGGACGGACACACACAC
ACACACACACATACACACACACACACACCTCCTCTACCAGAAGGAAAACGCCTCACACGA
CCGCGTGCGATGCAGTGTAGAAACGCGGTGCCACGCTGAGGAGGAAGAGGAGGACAGGAC
TCGAAAGTGGCCTCTACCCAGTTGCCGCTCCTGCTGGGGATTCGTGCCCAGGGCACACTC
GCCCGCAGACACACACATCGAAAAGGGCCCGGCACGTCCGCGCTCACGACTTGTTCGCCT
CCTCGCGTATTTTTGCCTTCAGCTGCGCTAAGTCTGCTCCAATAACGTAGCCGAGCATCT
GCCCCGCCCGCACCAGCATGAACGTTGGCAGCTGCATCACACGGCACTTGGACACGATGT
CCGTGTTGTTGTCTGCGTCCACCTTCGCGAACCGCACACTCGCAAACTCATAGGTGAGCC
TGTCCAGATCCTTCTCGATGGTCTTGCATGGACCGCACCACACCGCGCTGAAGCACACGA
CGGTGAGCGTGGGATCGTTCGCGATGTCACGGAACTGCTCCACGCCATACACCTCCGTGA
AGGGCATCTCTCTCTCTCTCTCTCTCTCTCTCTCTCTCGGCTTAGCGCTTGTTCCCTCCG
CAGGCACTCCGCTGTAGTTGCGTAGGTGTGCGTGTGTTTGCTGAGGGGTAAGGATCGACC
ATGCGTCAACGCCTGCGCAGGGATGTACGTGTGTGCAGGCGTCTGAGAGGCTACGCAGCC
TCACACAGGCGCGCGAGCCGGAAGGTGCAGGGGGAGGGAGGGGATAGAGAAGGTAGCTCG
TCGCTCACGAAGAGAAGTAGAGAGCAGGGTGATCGTTGTTGCCGTCTTCGCTGTCGTCCG
CTTCTGTGTGCCCCTTCCTGTCTCGCTCACCGCTCCCCCCTTCTCGGTGTGCTGCGCTGC
CTTCACAGGCACCTCTGTGTACACACCCACGCCGATAGAGGCGCCGAAATCGCGAGAGCT
CGGGAGCGAGCGCGGGGGCTAATGGCCACCAGCAGCGCCGCACCGCCGTCCGTTCTTGTC
TACGTGTGTACGTTGCGTGTGCGCTCCTTCTCTCGCGTGACCGCCACCTCCGTCCGAAAT
CTCACGTCGCTTCTATTCAATTGGTCTTTGGGGGTGCTTTCATTGGGGGCGTGTGGGGTG
TGTGTGTGTGTGTGTGTGTGGGGGGGGGGGGGGGAGTGGGTGTGGCAGAGAAAAATGATA
CGTGTACAGGGATGGAAAGAAAGAGAGAGATGGGCGGGCTGGCAGGCAGGTTGGGGCGCA
GTGGAAGCAGGTTGTTCAACTTGTGCGTGGGCAGGCGGGGGAGGGGTCAACACACGCACG
CATACGTGTGTATGTATGTGTGTGTGTGTGTGTGTGTGTGTGTATGCGTGTGTGTGTGCG
TGGAAGAAGTCTGCTGCTTCGTTGCTGCGTTTCCGCATCGCAGCACGCACGCCACACGGA
TGCAGACAACGACGTGAAAGGGGCGTGGGAGCGAAGACGGAGTCGAACGCGTCAGCAGCC
CCCGAACGCCACATAAGCCTGTGTGAGGCCCTGCCTTGAAGCAGTCAGGGCCTCCCTCCC
TCCCCGCCTCGTGCCACCACCACCACCACCACCACCCTCCCTCCCACCACCCCCTCATAT
GCACACGCTGCAGAGTCCGTGCAGCTGAGTAGGTTTTCTTCTCTTTTAGGCCATCCCTTT
TCCTTATGCAAGCACGTCCCTGTGTCACGCAGCGCCGCCGCGAGCACCGGTGGAGGTGGT
GGCCTCCTCTCCGTAGCATCGTTTCACGTTGGTTCATTATATATATATATATATATATAT
GTATGTGTGTGTGTGTGTTTGCGATATCGCCCTCCTCTCCCCTCCCCTCCCTTCCGTGCT
GGACGTAGGCGTTGATACGTGTGACAGACTGCGAGGCGCAATGCAGCGAGAGGGAAGAGG
GGTGATGATGGCCGCTCGCGTACCTGGTGCGCGCCAGCTGCGAACATGTCCGACCAACGA
CAACACACAAAAACGCCAGAGACCCGCGCGGCGCGAGTACGAGTAATGGCAGAGGGATGG
AGGGCGTGTCGAGGGCAGCAGCGAAGTACCCACACACACAGCGCACGCGATCACGACACA
CACATGCACACACACATGCACATCTCTGCCCACGTCCTCTGCGCCCCCCCCCTCCTCCCC
CCCTCCCCGGTGTCTCTCTTTCTCGTCAACCAGGGATAAGTGGGTCATCAGCGTCGACCG
GCCACCCCAACCGTTTGAACGTCTTCTCCATGTGCGGCGGCAGCGGCGCCGTGACGCACA
CAAACTCGCCGGCGCCGTTCTTGTAGGGGAGCTGAATCTTGCGGTGATGGAGGTGCAGTG
GGACGTCTTTGCGAGCGGGGTCCCAGAAGAGTGACAGGGAGTGCGGGAAGGCGCTCTCGC
CACCATACTTCGCGTCGCCAAGGAGCGGGGCTCGCAGCGCGTGGGCGGCCATAATGCGCT
CTTGATGCCGCCGCGTCGTCAGGGGGTAAAAGGAGATGAAGCTGCCGAACTCCAGCGCGG
AGGCGTTCACAACGAACTCAGCGATGCCTACCTTGGAGTCCGCGGTGGGGGTGGGGCGAG
CAACAATGACATCGCCGCCCTGCCCCTTCTGAACCTCGAAGTGCATGCGAATGCGGCCGA
AATTCACGGGCGGCTTTCCTACCGCGAAACCCCAGTACACGCTGTTCGGTACGACGCGCT
TCACAAACATGCGGCCCAGCATGCGGTGCGTGTTCGCACTGCGCGCTAGCACCACGCACC
CGCTCGTCTCGGTGTCAAGGTTGTGGCATATGACCGGTGTTTGCGTGTTGGTGTACCGCC
ACGCCGGAAGGAGGTCTGTGATGTTCATGGCGAGAGGGTCGTGCGTCGGCATGATCGGCA
CGCCGCTCGGCTTGTTGATCACGATGACATGTTCGTTCTTGAAGAGCACCATCTCCTGCG
CCATCTCGCGCGTCTTGGCGGAGAGGTGAAACTTCTGCCGCCGCTCCTGCTGCTGCGAGG
TCGAGGAGCTCTGCAGCTCCACACCACTCGGCGGCGCCAGCTGGCGTTCCCAGAAGCTCG
CTGTCGGCACGACGACAAGCTCATCGAACTCCAGACGATCCGTCAGCCGCGTGTATCGCT
TCTTTCCGTTTTTCCGGTAGCGGTAGATGTGCCCCTGCTGCACCAGCCGCTTCACCGTCT
CGTAGTCCCACTCCGGGTGGTGCTGCGTAACGAAGTCATCCACGCGCTGGCCGAACCAGT
CCTGCGTGACGACATGGTACTGCAGCTCATTCGACTTGCGGGACAGCTCCTCGCGTGCCT
GTAGAGAGAGCGGGATATGTTGTCTACGTCGCTTCTCTACGGGCGCCCTCTGCGGCACCG
GCTCCAGTTCCGAGAGATGCTTGGCAAAGGACGGCTGCCATGCCAGCAGCAGAAAGAGGC
GCCGCATCACACAATCCGGCGAGCGGAACTCAAAGAGAGTGTAGTGAAGCGTGCGAGCAC
GCAAGACTCGAGAGAAAAAAGATGTTCGATGGGCGAGGCAAGGATGCCCGACCGATGCGG
GGGACGCTGCTGTGACGAAGAAGGTAGCTGCGATGTCGGCCCGCCCTGCCAGCACGACAC
GAGGCACCACGGAAGAAACACGTCCGCGAAGCCAGCGTCCGTGCCGGTCAGTCCGCTCCA
AGCAGGAAGAGAGCACCGCTGAGCAAGCAAGCGAAGCAACCTACACAGACATGGCAGTGA
GGGAGCGGTGATACAGCGAAGAAGAGGAGGAGGCAAAATAGCTGAGCGCTGGCGTGTGTC
GGACATCGAAACAACGGCACGTCATTTACCGCAAGGAGCTGCGGCGTGAAGAGAAGACAC
TGCTCCAAGATACTGCACCTCAGCCATACGAGGCACATCCAAACAAGCCGTTGATGGACG
GTCTAACTGTTGGCACGCCCCCAATGACGGGATGAACCTCCGCGCGTGGCATCCCAGGGC
CCAGCGCACCCCTCCACCCCCGCTCTCTCTCTCTCTCTCTCTCTGTGCGCGGAAGCCCGG
CAGCCCCCTCCCCCTCTATCCCTGCCAACGCCGAACCACTTCTGGTGCTGACAGGGGTGG
GCCCTTACGACGTAGGGCAAGGTCAGCGCGACGTAGCGCTGCGGATGCCGGCGGCGCTGT
CGTGCATGGCGCTGCGTCCGAGCCACCCCGCGACAGTGAGCACAGGCTTGCACCGTCCGT
GCGATGGGCGGTGCGCGACAGCGCGGCTCGAGCGCATCGCAGCCGGCCCCTCACACTGGC
CCACGGGGAGGGGTGCGGGGGCGTGAGTGTCACCGCGACGGGGAGATGCACCCAAGGGGG
GAGGTGGGGGGAGTGGCGACCGGCATGATGGAGGGGCGGCTGTGAGGTGGTGCGTGCATG
TATGTGTGGGTGTGCGGGCGCGAGAGTTTATGAGGATTTTCTGCGGTTCTTTGCACGTTT
TCATCGCTTCCTCGCTTTCTTTCCCTGTCGGTGATGGCGTACCCCTCATTGGGGCGCCAA
GGGTGCTGCAGGCACATGGCAGAGCGGTGACGATCAGAGCAGGGAGAAAACGAAAAACTG
ACGGAGCGCTGCATCCGGCATGCTCACTGGCGTGGTTGGCCGCCGCCGCAGACGAAGGAA
ACCGCGTAGTCCTGAGAAGCACAGGTGCGAAAACAAGACAAAGCAAGGGGGGTCTACTTC
GAGTTTGTGCTTTCCTCCGCCGTCCCCGCGGCAGTACCGAGAGGCGCCACCCCTAAATCC
TCCATTATGTGCATATACTTGGGTGCGTAGTCGTGCTTCCACGCGCGAATCGCGTCAGGA
GCCCTCACCTTGAACGCCTCCATCTTGCCGGCAGTACGCTTCTCATGGTACTTAAGCAGC
TCGCCACGGAGGTACATGATGCGGTAACGCTGGTAGTTTTCCTCCCGGTTAACCTCCTGC
GCGCACCCATTCATAGCATCCCGGTGGGGATAGCATAGCTTCATGTTGTACGGCTTTTGA
CTGTTCACGCACTGCTCATACTTTTGAATGAACGTAATGCACTTGCGTGTCGTCTCCTCT
TTCATGCGCTGCAGGATGCCGTCATGAATTCGGTGCTGCAGGTGGCGCTGCACCTCCGGT
GGGGTGCGCGCCATCATTTCTTCCAGCTCGGCATTCAAGGTATGATCCGTCTCATCATAG
CCGATCTGATCTGATTTGTCATACGTAGACATGTTAGAGACTAGAATGAGGCCACTGTAT
GTGGGGACGTCTGGAATTTTTCGGCGCTGAGATGGGTGCGGCTGCGTGTGTGTAAGCAGC
TAAAGATGGTTTCGACGGAAAGCGGCCACGTCGAGAACGCCCTTGAGGCTGCGCGAACAC
AGACAGATCCGTCTGCACGGTCAACCTGAAGTGACACCGGCAGCCATTTGTTTGTCGAGC
GCTCAAAGAGTAAAAGTATGGACGGCAAAAGCGAGACGCTGGTGCGCAGTGAACACCTCC
TGCCGAGCAGACGACGGAGTCCAAAGCGGTTTCCCAGTAGACGGCGTTGTGTGAACGCCG
TGGCGGTCACATCTCCTTCCCAAGGGCTTTTCCCTCCATCTGTCAAGTCTAGGCGACAGA
CATGGAAACTTGGAAAAGAGAGACAACGTGAAGAGAATCGCACGGGGGGCCCTTACAGCC
GCAGAACAATCAGCAGGCTTGTTCACATGTGTTGTGTATTTTGGCTCTCCTGCATACCCA
GGAAAAGATGCAAACAGCACTGCGCCTCCATCACTTGTGACCACGCGCACACGACGACGC
TAAAGGAATCGCTCGCCTGTGCCCTTTTCGCCGTGCATCGATACTTTGACAGCAAGCCAT
ATCAATCCCCTTGAGTTACCGGAGCGAACATGCATCCTAGAAGAAAACAAAACAAAGAAA
AGCAAAGACTCCTTGTTCGCACATCGTGCTGCGGAAGTGGAGTGAGCCATCCGTTACTCT
CAAATCGGGAGATTTGAGTGTTTGAGAGAGTTCCGCAGCACCTCCTCAGCAGCGAACAAC
ATACATAAACTGTACGAAAGAAAGGAATGGAGCAAAGCAGCCATTCCTGTTGCTGTTGTT
ATCTCCCTTTTAAGAATGGAGCAACAGTGGTGTAGCAGATCGGCTAAACAGCGTCACGAG
CCTCCGGCGGCCTTCCGCTCCGCAGCAGCGGCCTGCTTCAAACGCATCGCCTCGGCATCC
GCCTCTCTGCGCGCAGCGTGGGAAAGACCGTCCTCGCGGTGGCCTTTATTCTTCTCCTGC
TGCTTCTTGATATTCTTCTCCCGCGCGAGATCACGCTGGTTGCCACGGGTCATTGCTCTT
GTGTAAGAGGGCAGTGAAGAAGGCGTGTGAATTTGGAGTTTGTGAGAGAGCTTGGTGCAC
TGTATGAGGTATACTTGTCTGCTATGGCGCGTGACGTCGAGGTTGATGTTTGTTTGTTGC
GAGATGACAAAAGTAGGCAAAGGAGAGAGAAGACCAGATGCGCCTGCATGCAAGGGAACA
ACACCGTTTCCCGTGGAATTTGTTCGTCCCACGTGCTTGTATGGCTGCTTTCATAGCAAA
ATCTAGGTTCAGGCATGACGATAATGGCCTAAGAGCTGGTGGAGAGAGGCAGCAATGTCC
AAAGCCTCTTCGACGCGGGCGACGGCTATTGTGGCTGCCCAAGAAGCACTTGAGGAGAAA
CAACGAGAGCATTTACTTTTTCCAGTTTGCATAATTGTTGTGGAAATAGCGCCGTTGCGC
CCGTCGCGCCTTCCCGGCACGGTCTCCTCTATTGGGCTCGGTGTTATATTTTGTGGTTGT
TTGTTTGTTCCCACCCTCAATCAGAATAAGCTACTGTTCACAAAAAACCCAGTGATGGAA
AAAAAAAAAACTGCGGTTACTCACAAAGACTCCGTGTCCCCTCGGCAAGGAATTCGGACA
GAGCTGGAACCAGCTTCTTGCGAGAAATAGAAGGGTCGCTGAGGGAGTACGAGGCGTACT
CGTATGATCCGTCCACCGTCTGACACTTTGTGATCACGGTAAATGACACGCCATCCGGGG
CCTCCGCTACAAAAGGAGCAAAAAAGGAGATCACGTCAGGCTTTGCACAGAAGGCGACCT
CGCGAGTGTGCTTGCCGCCGACTTTCCCGGCAAATGCAACGATGAGCACATCCAACTGAT
GCTGCTCCACGTACTTGGCAGCCTCCGCCACAATTAAATCCACAGAAAAGTGAGCTTCTA
GCTGCTTGCACGCACACGGCACACTACTGGTGCCCGCGGACATAACGCCCTTCTGCGTTC
TGGCTTTGAAGCTGAACTGTTTGTAATCTCGCCTCAAGATTTGTGGAACGCTGAGTGCCA
GCACGTCATCCTTCCACTTCGACAGCTTTTCAAAGAGAGCCGCGGCGTCAGCACTGTCAG
CGACCTCCTTTGCACGCAACCACTCGTATGCAGCGATATCCTCAGGTGTCACCTTCTTTT
GTGCCGGCTCAAAGTTCACTGTATCCAGAACAATCGGAGCCGTTAGCAGCGTGGGACACA
CAACATCCTCGCCACATTCGCGGTAGAGCTCCGTAACGAGTGTGCACGCGGATCCGACAG
TTCGCAGAACTCTTAGCTTGGATGCGGTTTTGAGGTACTGCTGCTCGTCAAAGTGATGGT
CCACTACTCCGACAACTCTAGAGGCGAGGTCGCTTTGGTTCTCCCTAAGCTTATTGTGAT
CATAAAGAACAACCGAAGCGTTGAGAGCAGCAATATCGACAAGGTTATGCGCGATCTGTC
CCCTCTGTACCGACATCAAGAGCGATGCATCGATCCCGAGCTCCTTGAAGAGATTCGTCA
CATCGTTGCGCAGGCCGAAATCTTCTTGTGGAAAGTTCAGCGCCGGCACAGGGTTCTCAA
AACCGAATTTGGGCTGCTTATCAAAAAGCATGGCGAGGTAAATGCAGCCGACAATGCTGT
CCATGTCACCTCCCTCGTTTCCCTGCACCACGGTCAGTGGCTGCACTTTGCCGGCAACCT
TCTTGAGGCAGCGGCGCAAGAAGTCGTTGATAACGCCAGACATTTGGAAGCCTATGAACC
GTAGAATGGGGAAAAGGAAAAGTAGCTAAGTTGCGCAAGCGTAGTTGTACATGAAGTGCT
ATGTCGACCCCTTCCCTGCCCAGAGTGGGGCTACCACACAAGAGGAACAAAGAGAAAGAA
GGAGAAGCTACCGCTCTCACGCTTTCCTCGAAACAAAACCGTGTATGATGGTGCATGGTT
TGCCTTTTGTCGATTTACGAGTACATTGAAGAACGCAGATACTATTCGTCTGCCAACGCA
TCTCACGCTGTGTAGCGAGGAACAGCATTGACAGAACATAAATGAAGCTACGACTGCAAT
ACAGCTTTTGCTGGCATCCCTGCACCGCTTAGCCAGCACTCTAAATCGGTTTAGAAACAG
AGTCCCTTTTCATCAAAAGTTGTCTGGAGCGCTTCAGATACGGATAGGTGGCAATGCAAA
TGGGCAGCTGAACGGGCGTCCATAGCGACATAAATAAGGATGCAGCAGTGAAGTTGGCGA
CAAGTCGCGCGCTCACAACAAGCTGTCCGCCAAATAATGACCAGCTTTTGCCTTCGATGG
AGTTTAGGTCTACGTACTTTGAGGCGCCGACAGATTTCAAAAAGCCAATAAGGTCCTCTT
GGCCGAAGTAGCCGTAGTGCAGCAAGCACGTCAGCAGGCAAACGAGGAGCTCATTTGTGA
TGAAGTAGTATAGTGACAAAGGGACGCCGTGCTCCATGACCACTGTCCTCATGGACATTC
TGCGCGTGTGGAGAGCGGGTGGGCGCACCACACGAATGCACCTGAACAGCATATGAAGCC
TGCTCTGAAGTGCTATGGAATCGCCCCTTGTGAGTGGTGACGCTTGTAAGAGCGGAGAAG
AGACAGCGAGGCAAAGTGAACAGCATGTAGAAGGTAAATGGTGAGGGGCAATCAGTGCAT
TGTATTCTCTCCAGAGCGGGGGATCACATGGACGCAGTCGCATCAGTAGATCTGCGTCGT
AGTGGGAAAAAGAAAAACTCAGGCAGACTTCTCAGCCTACAGGTACCTGCGCCGGTTTCT
GTGAAAAACGGCAAGAATGGCTGCATGACGAACCGCCCATCCCCCCCCCCCTTGCCAACA
GCCCCCCCCCTCCAGGTACAGGTTGCCTCCGAGATCGGTCACAGAAGGTGTGCGACACAC
TTTGTCGGCTGCGGGACACCACGTGAGAAGAACTGTCTGTGCAGCGAACCGGATAAAGCC
AGCAAGCTGTATTCTTCTGCGAGCAGGAAACCGCAGCATTTTCACTGTTTCAGCGCCGAA
CATGAGACCCACAAGCGAAAAAAAAAGCAGATAAAAACACAAAGTATTGCAGCTTAACCT
TCTTTCGATGTGACGTCATTTTACTGTCGCGGGTAGAAGCTGACTACATTCTTTGTTAAA
AATACGATGGCGCTTTTTTATGTATGAAGAGTCTCCTTGATCACCAATGCAAAAAAACAA
ATTCGTTGAACGTGGTGCCGACGAGCAGACTAGCTTCGCACCTCAATCGACTCCAGTCCC
TTTAATTTTCTCGAGCCCTCCCTTTCTTTTCGGACCCTATTTCGGCAAAATCACAGCACG
CATACACGCACACAAATGAAAGATAGGGTTTACAAAAGCCCTGTTCGTCTTTTCCAATTA
TAGAATTCCGAGTGCTGTTAGTGAAGCCATGACGCAGTCTGTTTCCATTGGTGCCGACCA
TAGGCTGGAGGCTACCACCTCAGACTGCGTCAGTTCCGTTTGCTTTTCTCCCAAAGAATG
CCCAATGCTCATGACCGGGGTTGCCTCGTGGGACGGGAGTTGCTCTATTTGGCAGGTCGC
ACGGAACCCTGCTGGAGCGGTCATATCTCAGCCAGCTTGGACCACAACACACGACAGTCC
TTTACTTACTATGTCTTTCTCTGCGGACGGACGCGTCTTTTTCGGGGGATGCTCAAAGAC
TGCGGTTATGTGGGACCTGAACTCAAATCAGAAGGCTGTCGTCGCATCACATGATTTGCC
AATTAGCTGCCTCGATTTCCTGACTCTTCCTCAGACCATGAGCCAAATGCTCATCACCGG
AAGCTGGGACGGCAAGCTGCGCTGGTGGGACCTGAGGCAGCAAAGCTACGTGAGGGAGGA
AAACCTAGGTGAGCCTGTGTTCGCGCTCGATGCGCAAAAAACGGTGCCGATGATGGCTGC
CGCAACAGGTCGACTAGCTCACGTGTATGACGTGCAGCAAATGCAGAAAGTCAACGAACT
CAAGCTCCCCGACGTCATGAAATTCAACCTCCGCTGCATTACATGCGCCCCACAGTACGA
CGGTGTCGGAGTCGGATCCTCGGAAGGACGCGTCTCTTTTATCAGCATGAAAGACGCGCC
AGGGTGCACATTCAAGGCTCACATTACCACAGAAAAGTCCCACTACATTCTGAGTCAGAC
CAATTTTTGCGTGCATCACCCTACGTTGCCACTCCTTCTGTCCGGTGGTGGCGATGGTAA
TTTGACGGTTATCAACCGCGCCGATCGCAAAGTCATCAAAACGCTTCAATGCGAGCAAAA
AGTGGGCACACAAGCAATTCCAATCTCAGCTGGCGACATAAGCGCAGATGGTTCTCTTGT
TGCCTATGCGCATAGCTACGACTGGGCCATGGGGAAGAGTGGTTACAGAAACCAACCTAC
CTCGGTGCACATTCGACCGCTATCGTGACAGGCTCCTTCCACATTTCCTTTGGAGCTGTA
ATGTGGTCTCACTAGCTTTCAATTCACTGTCTGATTTTTTCCGTTCTTCTGTGTATACGG
TGCAGGTGGCTGATTGTGTTTCGTAACGCTCGTCATTTTCGACTCTGAGATTTCAGATCT
CCGAGAAAAAAAAAACTTTCTGCTTGTTTCTTGCGTCGCTAATCGGCCTCTTTGCCCTCC
CGTTCGGGGTGCACGCCGGAAAGCAAGCTTCGTCCATGGCAGACAGCTCCCTATATTTCA
CGTCCTCGGAGGTGTGTCTTCTCACTTCCCTTTTTCTCCATATTATCTCCTCTCTTCCCT
CACGCTCTCTCATTACACGGATGTGTCATTTTTGGATTGGGGTTCTTTTTTGCCACACAT
ATACGCATAAGAACAGTATATATACATACATATATATATATATATATATATACATATATA
TATCGGTGTTCGCGATGTCGTCTACACTGTACGAATTCGGTTATGAGCTGAATTCAAAAC
AGGTGCGTGTGTACCAAACCCATGATGTAGGAAGCGTGCACCGTGCCATCACGGCCAATC
TTCAGGAGTACCTGGCTTACGAAGGCGTTCAGGAAGAGGACCCGACGTCTCTGAAAAACT
TGTTTGTCAAGGCTCTTACGTTAGGCGTTGCTACTGAAGTGTATGTGCTTAGCAAGTTTC
GGGTTTCTGGGCTGCTGCTTGCTAGCTCTTTTTTCTTCTTCGGCATACTCATCGCGTTTC
AGCTTACTTGTTCTTTCCTACAACGCAACGGAGATATTATTTTTGTAGGCACGGGAAGAT
TGATTGAAGGTCCGAGGCCGCAAAAGCGGTGCTTCCGCAAGCTGAAGAATCAGCGTTTAT
GCGTTCGTTTGACGCAAGAAAGCATGTGCGCCCCATTGGTCAAGTTTGAGTTTCAGCTTA
TCGGACCCTCTCGACTATTTTCGCCGCCTCCTGTTTACAGCCAAGTTGAAAAATCAGTAC
AATATGGCCAGTTTTTCGGATCGACCGGCTTCTTCTTCCCACCCCCGCTACAGAAGCTTG
TTGACGGGATGTTGGAGGCAGTTGTCTCGAAGAAGCAGAAATAAGCGAGCTACCATTGTG
GGAGCGTCGTCTCTTTCCATAGATTTCGTCGCTGTTGTGCTGACAACGCGCCTTTTGTTG
CCGCTGCCTTCGCAGATTTTCTTTGGCATCTGTTTTCTGACTTTCCCTTTTCTTGTCTGC
ACCACACACCTGAGGCACAACATTAAGCACGAACATCCTTCACTGTAATCATGGAATCGG
CGATGCAGATTTAACGTGCAAAAAATGAGGGTTTTCCGCAAACCCACTTTTCGTAAATTA
TGCAGATTAGCTGAGCAGCATTCGAAAAGCGAACGGCTGCTGTGCGCAATGAATGGTGTA
CTTGGTTCTCTTCATTCCTGCCCGCTGCGCGTGGGAACTCTCTCTTTCTCTCTCTCTGCC
TTGCCAGCACCTACTGGGGCCACTACTCCTCCATCTCTTCTCAGTGCGTTTTGCACTTCT
GCTGCTGCTGCTTTTCGTTTGTCTGATCTTTCAATAGTCGCTGTGGTTTACGCACCGAAT
TCCGAAAGCCCCTCCAAAAGTGATTTTCTGTCGTTTCAGACAAGCAAATAAAAAATAAAA
AGGGCACGTAGAAGGAAGCGAAGGAAATATGGTGTCCCGGAATTTTGTTCGGTACGTCGG
CTACGCTGGTGCTGCTGCGAACTGGCTGATTCCCATTGCTGGGATCATGAATCTTCCGAC
TCGTCCTATGTCTGATATCGATCCAGTTATGACAAGCGTTATGTGCGTCTATAGCATGTT
CTTTATGCGGTGGTCTGTCTCGATTCTCCCGGCGAACTATCCACTATTTGCGTGCCACGC
AACAAACAGCACGGTGCAAGCTGTGACATTGGGCCGCTGGTGCTACGGCACCGCAACGAA
ACCGCAGAAGGCAATCCCGTAAGACACATTTGCTTGTTCTGCGCCCTGCTCTGCTTTCCC
CTTCTCTCACCTGGCCAACAGACTCAGTTCAGTCTCACGCGGCGAACTTGACATCCGTCG
AGGGGAAACGAAAAAAAAACAAGAGTAGCAGCATCGCTCGGCAGTCCTTTCTGCACAGGT
GTGTTTATTTCACTCCTAAGGACCGCACTTAGCGCCAGTAGGTCTGATTCTGAATTCTGC
CTCTTGTGGCTCTGTCCGATATATACACGCGCATATATATATATATATATATGGATATGG
ATATGTATCAAGGCCTTCAAAAGAGTACTTGTTGAGAGGCACACGTTTTGAGAGATCAAC
TGCATGATGGGTTGAAGAGCATTCAACATGTCGCTTCCTGTGAGTTTTTTTTGGTTGTTG
TTTCCATGTTTGAATTATTAACCTCCTGCTTGGTGGACTATCAATCCGGCACCTGCAAAG
ACGACGCCCATCGACGGGGAAGCGAACAGCAAAAAGAAGCAGCTCAAATTGAGTGTCGGG
AAGGTGTCCGGTGAGAACAGTGACCATGAACCTGAGACTGTGACGACACCCCCCACCCCC
ATCATTCCCCTGCAGTCCGCCAAGAAGCATAGCTTGGCCTTCGAAGCATCTGGCTGCTCT
AGATTCGTCTCCACCTGTGTGCAGTCAGATTGGTGGGAAGGGCTCATCAAGTTGTCAGTC
AGCGACTTCTTCTTGTTTGTTTGTTTTTTGTTGTTCGTGCCATATTTTGTCTGTCACCCT
CCTGAGCCGGTAAAGCCGCGAGGAACTCTCTCGAATGTGACCGATGCGTGCAGCAGCAGA
AAGCGCTGTGAGTGCATGTATTCTCGCTTCTGGTGGCTCACTGCCTCTCTCTCTCTCTCT
CCGTCTGCCTCTCTCTCTCTCTCTCTCTCTCTGTCTGCCTCTCTCTCTCTCTCTCTCTCT
CTGTCTGCCTCTCTCTCTGTCTGCCTCTCTCTCTCTCTGTCTGTCTGTCTGTCTCTGTCT
ATCTGTCTCTCTGTCTGTCTGTCTCTCTCTCTCTCTCTCTGTGTCTCTCTCTCTGTCTCG
TATCTACCTCCTCTCCACACCCTCTATACATCACGCTGACAGCGATCATCGACTTGTTTA
CATGGAAAGATACACGTATACGTATTTCAATGTCTATTGCCAGCCGCTTTTGATCGTCAT
CGTTCTCCACTTTCTCCACGTGAAGGGGCCCCAGATACGAAGCGTACGCGGCGCACGCTC
TCTCCCTATATATACAAGCACATATAAACATATATATGTACGTGGGCACGACCTCATGCA
ATGAGCGAGAGCACCGCTGAGCTGCAGCGGGCCAGACGCCGCTACAAAGCGCTTGTTCGC
GAGCGGGGGTCGCTAGCGAGCTCTGGCGCCAGCGATCCTGTGGTCGAGGAGGAAATCCGC
AAGCTAGAGGAAAAGTACGCAGAGCTGAAGCCGCATTCGCCGCCACCCCTGCCGGACCAC
CGCGCTGCGATATCTGCACCTGTCGCACCTTCCGCCACTAGCGAGGAGGTTGCAAAGCCG
TCGTTGGCTATGGCACCCTCTGCCTCCCCGTCGACCGAACTGCACCCCGCACCCTCCATG
CCGCAGCCGTGCGCTCCGATGGACGAGGTGTGCGTTGAGGCTGTGAATGCAGATCAGCAG
GCTCGCGCGGCACAATCGAGGGCCGGCGCGCAGCTTCCGGCCAAGCTCGGCAGCCACCTT
GCTCTCTTCTTCCTCCGGTTGTTCAACGAAGCACACCAAAAATCGCTCCTCGGCTGCTGG
AACTGCGCAGCCATCGCAGCCCTTTCGATCGCCGTCGCCGTGTTGCACTGCACGGTGCTT
GACCCGTCGTCTACAACCGGCTCCCTCATCACGCCTTCTTTTTTGTGTTGCCTCGTGCAC
GCCAACAATCTTGCATCCCTGTACACGCAGCACAGACGACGGCTGAATGTTCCCATGCTC
GTTGTGTACGTCTGCTTGGACGCTGTTCCATCACTTGCGCTCGATTTGGTCGTCTACAAC
CTTTCCTTGACGCTGATGGGGTTCTGCGGCCTTCACCCAGCGTCCTTTGTTTGCTAAGCG
CGACGCATTCACAGCTGGCACTCGCTCGATGGCGCGAACTCATCGATGCACATGAGCCTT
CGTTTCTCTGATGGCCTCGTTGCGCGTCTTGCGCTGCATCTGGGGCACATGCAGCTGGCG
CTGCTGGCCCGTCGTGTGCGCCTCTCCTTTCAGCTTGTCTGTTGCCATTGCGATTTGTAG
CACGACGACGAAGTGGTCAAGCTTCCAATGTCGGAAACATCAGAGGACCCGGATTCAGCC
GCCCTGCAGCAGAGGGCCATGTGAGTTGTGGTTGTGCGTGCTTCTGTGTGTTGCCTTGCT
CGCGGTAGAACGCACACGCTGAACAAACACGCGAATATGGGCGTGCACCCCGTTCTCTCT
TTGCGACGTCTCGGGCGGACAGCGAGCCACAGGGGGAGGGGGAGAGTGCGAGGGAGTCGA
GCAGCTAAATGGGATGCAGGCAAGCGTCCCCTCCCTCTCCCTCCCCTCCCCACTCCCGTA
GAAAAAACAAGAGAAAAGAGTTACGGAGAACACACGTGTGAGACGGTTCGTCGAACGCAC
AGCGCACAAGTTGTGCGCCACTGGGGATGTCGACATGGACTCCTTGGTTGCCACACCGCC
TCCCGAGGGACTCACCGAGAGTGGCCGGCATGCCGCCAAGCGCATACACACACACACACA
AAAAAAAAAATAAAAGCCATCAAGACTATGAAGCATATAGGAGGAGCAGCATGTGTGCGT
GTACGCTTGCGTGCGCAGTTGCGTCCACATGTGCGCATATATATATATATATAAAGAGAT
ATGTATGTTCAGTGGTGCGCTCGTGCCGCTCGTCGAAGGGTGGAGGACGGATCACACACA
GACACACAGAAATAAGCACCTCTCTCCCATGCTGAACTCCCCTCTCGTCTTCCACCTTCT
CTCTCTCTCTCTCTGTCTGTGTGTGTGTATGTGTGCGTGTGTGTGCCGCTGCAGCCGCTT
CCTTTCGCTGCAGCCGCATTAGGAGAGGAGAACGACGACCGAAAGAGAGCGACGTTTCCC
CCGTCGACATCTGCGTTCGCGAACCCCAGAGGACACGCCGCCACCACAGACCCGAGAGCA
GCCTACCTATCTAGACACACGTATCTTTGATAGATACGTATATCAAAAGGAAACGAAGAG
GGGAAACGCAGACGGAAAGGGCGTATCCCTCCTGCATGCGACGTGATGCCGTGGAGGTGA
TATCGAAGTCGTTGGTGTGTGCGCGCTTGCTTCCGCTTCGTTGTGGTTGAGCGTACAATT
TTTATTGTTCACTTTATTGTCTCTCATAGAGCGCCGACCGCTCGAGCGCAAGCCCCATCG
CGTACATTCTCAAGCCGTACACGGGCACACAGACACACGCCTGTACCCACCCACCCACAC
ATATATAGATATATATATATATATATACAGACGTACATAGACGTACCCCCTCCCCCACCC
CCTCCTTCTTGCAGCGAGTCTTCGCGGCCAACGCGTGCACGCGCGCACGGACCACAGACG
GCAACGCAATACATAAGGAAAAGACAGCAAACACACAAGAGCAAGGGTTTTCTGTCGAGC
GTGGGGCGTTCTCTCTCTCTCTCTCTCTACCGCTCTCTGTGGTGTGTGTCCGGCGACGGG
GGCCAAGTAGGCGAGAGGGGCGCGCACGTACCGCTGCGAATTACGCAACGGCCCGTGCTG
CGACGACGACGACGACGACGACGACGACCACCACCACCACCACCGCTGTCCGCTTTCTCG
CATCTTTTTGTGTGTGTGTGTGTGTGTCTCGGTGCCCGCCATGTCCTCGCTGGAGGCACT
CTTGAGCTCGCCGACGGACGTCATCGCCGAGTGTCCTGTCATCGGCCCCGGCGATGTGCG
TCTGGTGGCCGCCAATCTGGAGGTCATCTTAAACAAGTGTCTCTACTGTGTCCGCCGGAC
GCTGCCCGGTCCGTTGGAGGTGCTGCTCACCGTGATGGGTGATGCCAGCGATCTTCAGGC
AAATAACGTGTGCGCGGGCCTGCTGCAGCCCGCCGAGGAGGGCACGTGTGCGGACGTCTT
TTGCGACTTGGCGGAGCAGCTGCTGGCGCGTCGAGCCGCGGTGATTCGCCTGCAGTTCGA
TGTGGAGGTGTTCTTCAAGGTGACGCAGGTGTTTTGCTGTGCCGCGTCGCTCAAGGACCG
GCTCGGCGCACGCCTTGGTGAGGTGCTGCTGGGCTTCTTGAAGGACGTTGACATGCACGC
CGACGACTATCGCGTACACCGCCACTGCTGCAGCGCCCTCATCTCTCTCCTGCGCGGGTC
GCAGGAGAATAAGAAGCGTTTTGGCCCCGAGTGCGCCACGATCGCCGCCTGCCTCGACGC
CTCCCATGACTTCTTCTTCCAGATGCAGTGCGTCGAGGTGCTCTATCGGCTGTACAAGCA
TCGTAGCTCCTTCCTAACCCATGCCGCGGCACCTGCCACGTCCACGTCATTATCCTCGTC
GTCAGCCAACGCGATGACGTTGGGTGTGGCCATCAACCCCTATCTGCTGCGAGGCATCGA
GGCGCTGCCTAATGACAGCACGCTGCTGCTGTGTATACATCAACTGCTGGACAGCTACAA
TCGTGACGTGCACCCAGACAAGGTCATATCATTTTCAGTTCTGAACATCGAGGTAGGTGG
CGTGACGATGGCGCGCGCGACGACGCTGTACTTCTCGCCGTTGTTGTTGGTCGTGCTGCT
TCCCGACACCAGTGACTGCAGCCGCGGTGGCGGTGGCGGTGGCGGCTACCTCACGATCCC
CTACGAGCACGTCCGCTCCGTCAAGCTGACGAAGGACCACAAGCTGGAGCTGCGCCTATA
TGTCATTCCACAAAAACTGTCGCACGTGATGAGCTTGGCGCAGGACGGGATGGACAAGCT
CCACGTTTCGCTGACCCGCGCCACCATGCGCGAACTGCGCACGTCTGCCGTGCATGAGTG
GGTGGCAGAGCGGAAGCGCACGGCGCCGCGCCGTGTGACGGCGCCGGCACCACCCCCGTC
ACGCCGGACAGAGGCGGCAGGAGCTGGCCATGCCCTGCCCGCCGCCTCGTCAGCTTCACC
CGCACCGCCATCATCCTCCCACGCGAGCAGCCGTGCCGGCTCCACCGCGCGTCCGCCGCT
GACGACGACCATGACGGAGCGGCCGGTGAATACGCATCAGGGCGTCGGCACAGACAGTCA
GGAACAACCACTCGCGCGGGGCAAGGCGCCGCACCCTCAGCTCGTGGAGGCAGTACAGCA
GCAGCAGCAGCAGGCTCAACAGGAACAGGGTGGACCAGCGCATGTGAACAGCAGCGGTGA
CTACGCCGCCGCGGACGAGGAAGCAGGGGGGCAGTGCAAGCGCCCATGCCTGGAAGAGGT
GCACCGCGCTGCCTCTCTCAAGGCGATGCGTTACCGGGAGGAACAGCACGAGGCGCTGCA
GCACGCCGTGGACTCGGCGAAGGAGGAGTTGGAGGCGCTGCATCGCTGGAGCGCGCGAGA
GCGTGACCAGTACGAGGTGCGCTTCCGCGAAGACATGGAGGTGATACGTCGGTCGGAGGC
AGTGTTGAAGGAGAGCGCCACGGACTGCGTGCGGGCGTTGAACGCGGAACTGGAGGACGT
GCAAGCCCTCGGCGCTCTCCTGAAGGGTGAGGTAGACAAGCTGCGGGAGCGACTCGCCAA
GTCGCTCGGCAAGTCGGAGGGTGTCGAGGAGGCGCTCCTAGCGCGAATCAAACACACAGT
CGATGCCCAGATGCGCAGCATCGAGGCGACGATGCTCTCGGTGGACTCGGCAGCTTCCTC
CTTGGCTGGCGCTGGTGGCGGCTCAATTAGCGACGTCTCAAACTACATTGCACAGCAGAT
GCAGGCTATCAGCAGCGGCGCGGTGGTGGTGGGTGCCGCTGGTGCTCGAGCGAGCACTGC
TGCTGCTGCTGGTGGGACTGCGGTCATCTCCTCTGCACGAGGCACCGGCAGCGGGCGAGC
TGGGAAAGCACGGCATGAGCCGTAGCCGCAGCTGCTGAAGGAGTGCCGCCTGGACTACTC
GTGAACCCCCACAAAATGAAGTTTTGAAGAGACGTACGTGCACATCGCTCATGGTTCAGC
GGTTCACCATCATCCCCCCTCCCCGCCGCTGATGCTGATGCCTCTTGTTTCTTCTTCAAG
CGCTGCCGACTGTGTTGCTGATGGCGTTGGCTCTTCGCTATTCGAGGTCTTGTGTGTGTG
TGTGTGTGTGTGTGTGTGTGTGTGTGTGTGTGCTTGGGCCTTCCGCTCGTTCGTGCAGGT
CGTGCCTGGCCAGTGACCTCACAGGTATATTACCCGTGCAGAGACAGAGATGGGGAGGAG
AGGGTGTGGCTGCACGCTGGCACTGACATGTACATGCACACACCTGCAGTTAGCATGCGA
ATCGCACGTGCGCGCGCACCCATGGAACGGGGAGAGGAACGAAGATGAGCGAGCTGTATG
GGGAGGCGGGAGGGTGCGGGGAGGGGCGGGGCAGAGCCGACGTTAGTGACAGTGGAGGTG
ATGATGGTGATGCGCGGCGGTGTGCGCTTAAGCACCGCAAGAAGAACAACCAAAAAAAAG
CTAGAAAGCATGATCGAGGCTGTCACTCCCCTCCAACGTGCTCCCTCGTTCTCGCACCCC
ATCACACGCGTTACCGTCTCTACGTGTGTGTGTGTGTGTGTGTGTAGGTATTGCACATAC
GCCCCTCACCGTGCCACCACAACCACCACCCTCCCTCCCCCTCTCACCCTGCTTGTGTAT
TTGCGTTGTCTGTCGTGTGACTCTCTCCTATTCACGCAACCGCGACATCCACCGCCCTGG
AAGGTCAACACTCGAGGGCAACGACGCCCAAACGGAGGAAAGGTGCGACAGTCATGGCAC
CTCCCGTTGGCCGCATCGCCACCGACGTTGTGGTCCGCTCGTCGAAGCGCGTGCCCTCTC
TAGCCGCACCACGCAGCTACCCTCTCGCCAGCACTATCATCTGTGCCTCTCTTCGCTCCA
CGGTCACGGCTGCGGCTGTTGCTGAGCCAGGCACCGTCGCGTCACCGGCGAGCGCGCTGG
TGTGCAGCAGCCGCACCTTCTACGACAAGATCCGCGAGAAGCGGGACGGGAGTGAAGACG
AGGGACCAGATCAGATGTTTCAGGACTTTCCCAAGGACCCGAACCGGCAGCGTGTCCCGG
CTGAGCTGCACAGGAGCAATCAAACGGCGGTCGAAGACGCCGAGAAGATCAGCCGGGTCT
TCTGCGTCTTTCTCTTGCTGTTGTTTGGCGGCTTGTTGTACGTGCTGAACCCGTTCCAGA
GCGACCCGTACGGCCGCCCCGATGGGTACGGGATGACGGAGCGTAAGCTGGTCTACGGCA
GCAGCGACCTCGCCTGCAACAACAGCAGCAGCGGCCGCCGACGCGAAGAAGAAGATATGC
GGAGCATCAGACGGCTCGCGTAGAGGATGCGTGGCGAACAGAGAAGTGGATGGGTGCAGA
GGAACAATACGCGCGACAGGTACCCCTCCCCATGCGTTGTTGCGAGCTTGTCGGTTGGTT
TTGTGTCCACGGCCCACTCGCCGCCCCTGCTTCGGTTATCGCTATCCCTTGGTGATCCGC
TACCAGGCACACAGCATCACACGGGCGGAAAGGACACCACCCCACCCACCCACGAACCCC
CCTCTCTTTCTCTCTCTCTCTTGTGGTCTCGTGTTGTAAGCTGTCCGTCTGCGGGAGTCA
CTGACGTATTTGAACGATGGAGAAGGCATATATGTGCATGCGAAGGTTGATGTGATGGGG
TGAGGGGAGGGGGAGGGGCCCTACTCCCCTCCCTCCCCGGTTTCTTCAGTACATGGGCAC
GCTCGCACGCACCCCCTTCCAGCCACACAGATCAACTTCGGCCTCCTCCTCCTCCCCCCC
CCCTTCCCTCCCTCGATTCTGTGTTTGGCGAGGACACCCGCCTCGACGACATCACACACG
CACGCACACACACACACAGTAATCGACAGCGACCAGCAAATGGCAAAGGAAACGGCGAAG
AGGAACCGGAAGAAGAACAGCGTGCGCATGCGCGTCTTCTCGATGATGACCGCTGCCGTG
AATCTCCTCTATGTCCTCGCCATCCTCTACCGCAACGGCAGCCTGCCATCCTTTCATGAC
CTCATGGCGATCGGTTTCTGGGCCGGTCAGGAGTACCTCGCCTACTCTATGCTGAGCAAG
GTGGCGCAGCCCACCATCAGCCCGGAAGGCCATTTACTGGACTGCATCGACGCCTCGAAT
CCGCAGGAGCTGGGCTACTATACCTTGGCTCAGGATGTGCTGTGGGTGTGCTGGGTGGTG
CAGGCGCTGTGCATCATGCATCCCGCCTTCATTGTCTTTTACCTCCCTGTGCCGGCGACA
CTCATCTACAAGGTGTGGGGCTCAGTGCTGAAGCCTTTGGTCGCCGCCTACCTCGGCGGC
AGCGGCGCCGGTGCTGGTGCAGATGAAGACAGCAGCCATGGCCCCCCGCGCAATCGCCAG
GAGCGACGGAAGGAGGAGCTGAAGCAGCGCAAGGTGACGCGACGTGGCAAGTCAGCGACA
GACTGACGCGTTGGATAGAAGGAAAGGTTGCCCCGCTTCCGCCCGCCCCCCCCCCTCTCC
CCTCCTCCTCGCTAACCACGGACGCAGCGCCCACACATCCAGGCAGTGGTGTGCACCGGA
GTACTCTTCCTGCTCCTACACGTGTGTGCTTGTGTGCTTGCGTGCGTGTGCGTGGCACGG
TCAGTCCTGTCAGCACGTCAACTGCTGCTGCTAATCTTTGTGACGGCCGCCACCACCACG
ACCGCCTTCCCGACGTTTTCTGTTGTACGCCGCATCGACGTGAAGGGGGCAATGCGACAA
AATCGAGGATTGAAAGAAGTAGACGAGCACACGCACACACACACACACACACACAGGTGT
GCCCTGCATGTGTGTGTGTGTGTGTGTGTGTGTGTGTGTGTGTGTATGTGTGGCGTGTTG
CTCTGCCCTTCCCTTCTGCCTCCACCGCCACCATCTTCTGCGGTGACATCGTCTCTGCCA
CGCCTCTACTCGGCGCACGTCTCTGCCTCTGCTGCCCCTCACAAACCTCTGCCTCTTTAC
ACACACATGCACATACACACACACACACACACATGCACATGCACGCATGCTGGCTGCTGG
GGCGTTACCAGCTCCGCTCCATCGACGAGCAGAAGCGAGATTCAACAGCAAGCGAAAAGG
AAGGAAACTGTGAAGCGGCGAGGGCAGACAATGGGTGCCGCCCTACGTAAGGAAGCGTCC
GAGTACTTCACGGCGGCGCTGACGTCCGACGCCGCCGCCGCCCCTGGCGAGTCGGAGTTC
CTTGAAAAGGTGAAGCAGTATGAGCGCGGTCTCTGCGGTGGCTCGGAGCTCTACGGCATG
GCGGAGCCGATCGCCGCCGCGGTGATGAGCAAGGCCGCCGAGACGGGGCGCGTGCGCTGG
CTGCTGCGGCTGTGTAGCGAGGTCATGCGCCGGTGTGTTGAAGCCCCCTACGGCGTAGAT
GCCAGCACGCCGGCGGTGCTGCACCTCGCGGAGGTGCTGCTGCGCCACATCCTGCGGCTG
ACGAAAGGGCAGTCTGCGGAGCTTGTCGGTGTCCTGGAGGCGGTCGGGGCACGCGGTGAG
ACGACGCCGTCGAACAGCGCGCCATGTGAGGACACCGCCGCGCTGCTGTGCCGTATGGCA
TTCGCTTTCTTGGTGAGCGTGCCGCTTGACTCGGCGACGGTGGCGACGCACTTAGAAGTG
CTGCGACTGCTGCTGACGATGACGTCGTCGGCGCTGCACCACGGCACGGACTTTCAGGAG
GACACCATGGACCTCTTCACGGAGCTGATGATGTCGTCGCCGCTGCTGGGCGACTGCCTT
GCCGTACTGCTCCAGACTGTCGTCTCGTGGGGAAGGCCAGGCTGGACGGCGCAGTCGCCG
GTGCTCTACCATGAAGGGCATCAGCCCTCTTTCCTCAACCTGTTCAACATCTTTAGCACC
ACCGTCACTGCGCCCCGGCTCGCGAGCGACAAGGCTGCGTATGTGCTTGAGGTGCCGAGC
TCGACCATGGTCAAGGCCTCCGCCGCCGCCATTGGCGCTGGTGGGCCTAGCGCGCTGAAG
GCCGGCGCGCTCCCCAAGGACCCTGCCGCGGTGCTGGTAAACAGCTGTAGCTGCTGGGAG
CAGGTGGGTCGCCACGCGACGGCGCTGCTGTGTGTGCTGATCGTTCATCAAAAAGGCAGT
GGCCGGAACCCGGCCCTCGAGTACGTGACGGCGACACGGGACGGCAGCCCGGTGTCCTTC
GCCGCCCTGCTCTCGGCCATCCGGTGTCAACTGACAAGCTTCCCGCAGCTGTCGATCTTG
CTCTATGTGCTACTGCACGACCATTGCGAGTTCCTGCATACGGTGCTGGCCGAGGATGCT
GCTCTGCTCGTGTCGACGCTGCAGCAGCTGCTGGAGATAACGAACAAGACGTGCAGGGTC
ACAACGCGGCTCGCCACGTCGTTGGCTGCCGATGCAGCCGATGACGTGCTGCAGAATGCC
GTGCTGGGGCGGATCATCTTCCAGCTCCGCGTTTTTTCGTACCCCTTCATCAACTTCATG
TCGAGTACGCTGCTGCTGCTCGTCTCGCAGGACCGCGTCGTGAACCGGCTGCTGTGCAAC
ACGCCTTGCCTTGGCAGGCACTTGCTGGAGCGCTACGACGCAAGCGCCTCTGTCGGCGCG
CTTGCCGTTGTCGTGCTCTCGCGTGGCATCATCAAGGGGCTGAATGAGCGCAACGAGGCG
CTCGTCGCCGTGTTTGCCCCGTGCCTTGTGAACCTCGTCCCGTTCTTGCACGACATGGAC
ACGTACACGGCGCAGCGCGTGTGTGCGTTGCTGACAACGGCGCTGAAGAAGATACACCGC
GCCAGCGCACTCTTGATGGAGTCTACGGCGGCGGCAGCGGCAACGACGACCGCCGAAGGC
CAAACAGGCGGAAGTGTCACGGCAGTGGCAACGACGACCGCCGAGGATGCCCAGGCGCTG
GAGCAGATCCTCGCCATGTACGTGCGTCAGCTGCGCATCATTTTAGAAGGCGTCGAGGCG
CTGCTGCGCGGTGCTGACCGACGCAACGAGCATCTTATCTACGAGCTGCTCTACGTCCGC
AGCCGCATCATCGACGACGCCGAGGCCGCCGTGGAAGCGCAGCGCCCATACGCCGAGCCA
ACGAAGCAGCTGCTCGCGAACCTGGCGGAGATGATCAAGAACTGCGAAGCGGACATCGCC
AGCTCCAGCCACGCGCAGAGTCCGCAGGAGATCTTGGCAATCCTGCGGCGTGGTCAGCAG
CAGCAGCACGGCCAAAGCCAGAGCAACAGCATCAGCGGCAGTAATGGCAAGGACGTGAGC
GGCGGTGGCGGCGACGACGACGACGCGGGCAGCGAAGACCGCCGCGATGGCGACAGCTGT
GATGGTGGCGGCGGCCACAAAGACGTCAGCTTATCAAGGGCCGGCAGCTTGTTGTCTGCG
TCGGCAGTGGAGACGAGCATCGCCGCAGACGCGATGGCGGGCGCAGATGGCGCTTCCGTC
GATCTCGTGTACAGTTACGAGGAGTTACCGCACAGCTACGACTTCTTTGGGCCGTTTGTG
TGGGCGACGTTGTTGAGCGCTGGCCAGTTGCCCGGTGGGGCGCTGTGGTGTCGCCAGAGC
AACGAGCTTCCGCTGTTCCCGCATTGATGCGGGGAAGGGGTGGATGGTGGTGAGTAGTGC
CGTACCCGATCATCCAGTCCACGGCACACGTGTGCATGTGCATGTGTGTGTGTGTGTGTG
TATGTCGACGACCGCGGCGAGACGGTACTCCTCCGCTTAGTTCCTGCCACGCCTCTCCAG
CGTTCGCCCTCCTCCCCCCCCCTCCTCCTCCTCCTCCTCCTCCTCCTCTACGTCGGTGCT
GAAGAGGGGGGAGGGGGGAAGGGTACCGGAAGGTGCGCGCGGCGCGCTTGCACGAATCCG
GACAGCATAGAGAAAGAGAGGCGAAAGCCGCATCGCAGGCGCACGATGCCACTCCCGCGA
TGGTTATTGGGCTCATCCCTGTGTGTACGGGAGTGCGTGGAAGCTTGTGCGTCTGGGTAG
CAGGGGGTGTTCGCGGAGCGCGCCGGGTGGCGAAAGGTGGGAGAGGCGGGTGCGGCGCGG
GGCGAGGAGGAGTTCTGGCGTTCTGGGTCGGAGGCGCCGCGCACGCCGCCCGCAGCGCCG
CCTTCGTGTCTTGCTTATATTTTCTCTTTTGGTTCATCGTCCGAACAGCAGCGCCCAAAC
AGCGGATCGGACCGGGAACGAGGGAGGGAGGGAGACGATCTGCAACTCCACAGGAACGCA
TGCGCGCGCGCACACACACACACGCACCGGCAGGCACGTGTGTGTGCAGAGAGAGAGAGA
GAGATTTCCGCATCTCTATCTCGGTCTATCACGGAGCGCGTGCGTGCGTGCGTGCCCCAC
CCCCTCATGAACTCTGCCATGTGCATGCTTCATCCACAGCAACAGCAAGGCGGTGTCGTC
TTGCTAGACGGACGGTACATGGGTGCTGCCGCCTCCACCTCCCTCTCTTTCTCTCTAATC
CCTCTCTTCCTATCCTGTATCTCTCATGGACGCAGACAGACAGACCCCAACACATATGTG
CACGTGCACGTAGGGCCCCCGATGCAGCGTCCACCACGACCACAGCCAACGCGGCTGTCA
CCCTACTTCTTCCAGCAAGTTGTCTCTCACGTCCCACACGCCGCAGTCTGTGCGGGAGAT
GGCGCAGAAGCCGGCGTGAGTGACGGCCTTCAACCGCAGGGCAGCGACCCGCTGCGCTCA
GAAGCCGCGGCAGCAGAGCCCGCGACCACGGTTGCGTGCTCGCCATCCGTATCGCCACTG
CCTTCAATGTCCGCCCCCGGCGCCAACGCTGGCGTACTCGATCTCGACCCTGACGCACTG
GCGGCGGTCACAGCCCGCGCCGACGCGGGTGCGCCGGTGCGCGTGACGAGCGACGCGGCG
ACAGACGCCGTAATGTGGCAGTACTTCACGCCTGCTTCGTTCCGGCAGAACTTCGAGGCG
TTTATGAGGGCGGAGAGCGCGCAGACGGAGTCTCTACGCCGCGCGGTGGAGGCGGCTTGG
CGCGATGTGGAGCAGATCCAGCAACGCAATGTGGTGCGTCGCGCCACCTTGACCGACATC
CTGGCGGACCCCGGCGCGGCATGGCGGGAGGAGGTGCGGGCAAAGGTCTATTGGCAGGCC
GCGGACATTGTCCAGCGCTACGGATTTGATGTGGTCATGGATGAGGATGGCAAGGCTGGG
GGAGGAGAGGCTGAGCAGGCGGGCAGGGAGCGCATCACGCTTGACTTCTCCGTTTCCCGC
GAACGTGTCCGTGCAAATCGCGGCGGCAGCAGTAGCAGCAGCGGCGACGACGACGAGGAC
GATGACATCGAGGACGCCGTCAGTGGGCTCAAGTCGTCCCCCCAGCCAGAGCGGGAGCCC
CAGCCGCTGGCAGCACGTCTGGGCACGCAAGCGGCGGCCGCCGATCCGCTCATGAGCAAG
CCGCAGGCAAAGGCGCACGACAACCTACTCAACCCCTGCGCCCGCGCACACTTCCTGCGT
CACATCTTCGCACCGCTGCAGAGGATGCGGGACTCATTGCCCAAGTGGACGACACTGCTG
TTGCAGGACGTCCACGATGTCCAGAAGGCCGCGTTGCCAAGCCTCGAGAAGCGCGTCCAA
GATTCGGTGCTCTTCAAGGTGCCACTGCATCGGCCCTTCCTCGATGCACGGGTGGCACTG
CAGTCGTGCGTGCAGCAGAGGCGCGTCGCGCCGGACGCGGAGGTGGCGCAGGTGCCAGCG
TATCGGCAGCTGGAGCAGCATGGGAAGCTGTGGATCGATTTTGTGCAGGCGCACGAATCG
GCGGCGGCGGCGGTGGCCGCAGCGGCAGAGACGGAGAGGTTGATCCGCGTGGGAGGCCCG
GTGCCGACGGCAGACTCCTCCGAGGACGAGATTGCCGACGTGGCGCAGCGGTGGGCCACC
GCCGAAGCGCTGTGGACGCTGCTCCTCGACGAGCTGGACACATGCAAGTGCTTCTTCGCC
GACGCCATCCATCGCCGCAACGCCGTCCACGAGGGTGTCACCGTGGAGATGGAGTCGCTG
CAGCAGTCGGTGCATCGTCACCGCCACAACTGCGACGCGACGGTGGCCGCCTTGAAGTCC
GACGCGGAAGCGTGCGCGGAGCTGCTGAGCCGCAATAGGCAGCGCATGGTGACAGCGGTG
GAGGAGATGGAGAAGACGTTCATCTCCGAGCGGGATCGACTGCAGCAGTCCATCACGCAG
GGCGAGGCACTCTTGACGCGGCTGGCGGGGCAGCAGGAGAAGTGCGTACGCCGCGTACGG
GAGGCGTTGAAGGCATTCTTCACGGAGCAGCTCCAGTATGAGGAGGCTGCACAGGCGCTG
CTGCAGGACCATCTCAGCTTGACGCACCTGGAGGCGAGCCACGGGGAGCTGCGCCAGGCT
CTTCAGCTGGGTTACAAAGGCGCCCTGGATAGCAGGGAGAACGCCGCGGCGCTCTTGCAG
CTGCTGACCGACGGCGACACGGCGGTGCGACAGCTCTTCGATGCCTGCGAGGCGCACTGC
CGTCGCATCGAAACCGAGAATCACTTTATTCAGTGTCGCCTGGTGGATCAGTGCACGCTG
GCGCTGCAGCAGCGATGTCGCTGCGTGCATGCAATGGCGGCGCTGTACGAGCAGCGCTAC
GCCACGCTCGAGGCCCGCTCAGGCGACTCGTGGCAGCGGCAGTTCCTGCTCTCTGGCGAA
CGCGACTGGGCTGTGGCGAATCTCAGTGACGTGCGCGCGGAGCTCGTGCAGCTGGAGCAA
GACTGGCGCAAGGTGTGCGCTCTGCGAGAGGAGCTGGAGCTGGAGCCGGCCCAGCTCAAT
GCGCACGTGCTCACGCCCGAGTGGCAGCGACTCCTGTCGACACTGCGCAACCTCGACGCC
CCTCCCTCGCTGCAGCGACGGCTGCCGACACTGCGGGCTCATGCCGCGGAGAAGGTACGG
CCGGCGGCCGGCTGTGGCCAGCAGGCGGTGCGTCACCTCCTCCGCGACGCGGCGGCGGCC
GCACAGGCGTCGGTGTTACCCGCACCGTAACCATGCGCAAGGTCATGCAGGGGATAGGGA
CCTGGCAGTGGTGAGGAGAGCGGGGTGCACCCTCCACCGAGAACCTCCCCCCCCCCTCCC
CTCCTCCGTGACAGCCCGGCCGCTGGTCTCTCTCTCTGTCGCGCGTTCATGGTGTGTGGG
CCACCGTATATACGAGGGCGTGACTCTGTGTGTGTGTGTGTGTGTGTGTGTGTAGGTGCA
TGTACGTGCCTTGCGTCTCCCGTCTGTATGGGGTGTGTGGGGGTGGGGCAGCTCGCGCTG
GTTGATGTACACTACGGCCCCCCCTCATCCCTCATCCCAGGGAAAGGAGAGACAAGCTTG
TGCGTCAGAGGCGCGGTGCTTCGAGAGTCATGCAAGCTCTCCCTCTCTCGCGCGCGCGCG
CGTCGACGTCGTCGTCGTCGTCCTCCTCCCCCCCCCTTCGTTGCGCTGATACTCTGTGGA
ACGAAACGTGTATGTATACATAACCTCCGCCGCCTCGACACAACTACGCTGGCTTGCAAG
TCTGGCCGACACCACCACCACCCCCTCTTCCCTTTCCTCCTCCTCCTCCTCCTCCTCCCC
CCCCCCATCTTCCACGCCACTCAACCGCCGTCGCTTGAAGCCGCTCGAGGGCAAGAACGA
GGAATGTGCGCAGGCTCGAGAACTCAAAGAAGGAGTGGGGCGGGGCGGACCCAAGAGGCA
GTGGTGCATCGCTGAGTGGATTGTGGAGAGGGCTGTGGTGTAGTGAGAACTCATGCAGCT
GCTGCATCAGCGACGCGCTCAGCAGGCGCAGACCCGACACACAGACAGCAGCAACAACAA
CGAAAGTGTAGCCCGTTCCTTCCACAGCTGTGATGATGATGGTAGCCGCCCTCTGCTCAC
TTTCTCCTCCCTCGTGCACCACTCTGTCTCTCTCTCTCTCTCTTCTCCGACGCCGCCTCA
GTGCGCACACACGTCACAACCGCCCTCGGTGAAATGAAGCTCCCGCTGACGCTGCATCCT
GCGAACCATCTCGCTGTGCAGTGCCTGCTCCTTCACGCCGCACTCAGCTCAGACAGCGTC
AGCGGCTTCACCATGGACGACGCCCAGCACGAGCAGTACAACACGGCCGCCAGTATCGCA
CGACTGCGCACACGCTACCACTGGGAAGGGCAGCACGGCCGGCGCCATATGGTACGGCTG
TCGCACTGCTGGCAAGGACTACTGCGCCCACCAGCAGTGGCTGCTGCGGCCTCCGTGACC
GGCAGCAGCGCTGCACAGTCGACGACGGTAGCGGCACCGACAGGGGTCCCGGTCAGTTGC
GGTGGCGCGCCGTCTTCGCCGGTGCCTCCGTCGTCGGTGCTCGAAACAAGACAGCAGCAG
CCGGCAGATGATAATCGTGCGCTGGCCTTTGCGGCTCCCGCCCGACTCATCGCGCTTTAC
GCCCCTCCCGTCCTCCTTCGTGGGCTGCACCGGCGCCTCCACGACATGGTCAGCTACGAC
GCCGCAGTGCACCACGCATCGCTGCTGAGGCAACTGCTCGCTCCATACGGCATCCACGTC
GCCGTGACCGGCGCCACGCGACGCGGCTGCCCATTTTCCCTCCAGGCAGAGTATCTTCTC
TGCCTCACGGAGGCGGCGACGTTCGAGGTGGAGGCAGTGCACCCAGGCGACGCTGGAGGG
CTGGCGGAGAGCGACAGGGGTGCAGTCGAGGATGCCATCAACGACCACGGCGACGACGCC
AGCGGCAGCCGTGCGTCCGCAGTGAGCACGGCGGCCATTGCCGTTACGGATCCTCGGACG
CGTGAGGCACGGTGCTCCAAGATGCGGGCGAAGAGGGCGGCGATTCAGCGTGATGCGCTG
ATGTTGCGTCCGCCATCATTACCGTCTGCGTCGTCGCTGGCGGCCGCAGCCAGCGTTTCC
AGGGAAGAGGATGGCGCCGCATCAGCGGTCGCCGGCGGCGGCACCGGGCACCGTGACCAG
GCACGCATTCGTGTGTGTCTCGGGGGATCGCTGCGACGACGCTACTGCGACCGGCGCAGT
GCCTTCTCATCGGCCGACGTTGTAAGCCCACAGGTTTCATACCGCGTGCGACGCGCGCTA
GAGAGCCTCGTCCGGTGCGGCTACATCGTGTCCGCCGCCCAGCCGTTCCCACCATCGCAG
TCGCATCTCGAGGCACGCAAGGTGATGTACTTGACAGCGCGCTATGACCCGCACTTGCCA
GCGCAGGTACCACCACGGGCATGCACCGACCCTGCCGTGCTCCGGCGCCTGCAGCTGCAC
CGGCTCGTTCTACGCCTTTGCCCGTGGCATGCGTTTGCCGCGCGGCAGCTGCTCCTAACG
GGTCCGGCGGATTTCACCACCCACGTGATGCTGCAGGCACTCGATCACGGCATTGACGTG
AACATGAACGGCGCCTTCATGTGTGGCGAAGCCTGCGCGGCGAGCGGTGATGGCGGAGTG
GGCAACACAACCCCCGCCATCGCCGCTACGACTGCGAGTGAGGCTCACGGTGGCTCCTTG
CCACCAGTGCACCACAAGGGGCAGACGCGGCGCCGCTGCGACCTTGTCGAGCAGCTCATC
CTGCAAGACGAGGAGGACCTTGTATCACTCGCAGGGCTGCCGCGTATTGACCCCATGCTG
CGCGGTCTCTACTGCCAGCAAAATCACCTGTGAGGTCGTCTGAGAAGGGAGGGTGGGGAG
TGGGTACACGGGTGGATGCTGTAAGGCGGCTAAAGTATATTCACGCATCCCCTGCCATCA
CCCCCTCCCTTGTCCTGCGTCGACTCGATGCCACATGACGGCCGCTGCTACTTCAGCTGC
TCTTTTTAGGTTTCTTGTATTATGCTTGGTTTGCGGTCGCCTTCTCCCGCGTCCATGTCG
TGCGCCGGCTTCCGCCGTTCTACCAGCCATCCGCACCGAGCCTCCACCACGGTGACGGGT
ACACGCACGTGTGCACACGTGGATGCGCATCGGAAGGGAGATGGCGGCGACCGCGCCCTG
GACGAGTGGGATGCATGTACTCGCCATCTACCCGTACTCTTCGCTGCCTAGGCTGGACAC
AATATGTCGCGGCGCAATAGCCCGTCCACGGCGCGCGCACCGCCACGCACGCGCCGTAGT
ATACACCTGCACACACGCGCAAGCTTCTCGCTCTGCAGCGCCACCACCCCCACCCCCACC
CCTACTCCTCTTCCCCTTTTTTCCTCTCTGTCGCTCTCGCGCGCTACGGCACTTCATCGG
TGCCCTCGTTGATGCCACACCACCTGCACCACACACACACACACACACACAAACTGAAAG
CTCATCCACGCACCCAAGTAGGACACCATGCAGCCTCACCTCCGCAAGCTCCGTAAGCTG
AAGCGCGGCAAGCCGAGCGACCTCGAGGAGAGCGTCGCGAAGGCGCTGTTCGAGCTTGAG
GCATCGCACAAGACCCTGCGTCAGGAGCTGCCGCGCTTCCACGTCAACACTGTGCGCGAG
GTCAAGGTGCCGCGCTCGAAGAAGACGGTGCTGGTCGTCTTCTACCCCCTGCGCTTCCTG
ATGCTGGTGCGCAAGGTCCAGCGCGCGCTCACCTCCGAGCTGGAGAAACGCCACCCGGGC
TGCCTGGTGATGCTGGTTGCGCAGCGCCAGATCACGAAGCGCCCGACGGACGTGTACAAG
CTGCAGAAGGTGCAGCGCTCGAAGACGAGCACGGCGGTGTTCGAGAACATTCTGAACGAC
ATGATCTACCCGAGCGACGTGGTGGGCCGCCGCTGGCGCTGCCGCACGGACGGGAGCAAG
CTGATGAAGGTGTTCCTGGACGCCCGCGACCGCAAGCGCATCGAGTCCCGCCTTCGCGCT
GTGGCGTACGTGTACAAGCAGCTGACGCACCGCCGCGTGTCGTTCGGCTTTATGTGGAAC
CCGAAGCTGCAGCAGGTGTCGACCCGGTAAACGGTGGCAGAGGGAAGCGAGCGTGTGCGC
GTGCATGGGTGTGTACGGGTGCGCGAATTGTGTTGCCGTCCTTCTGCGCCGTTCTCCGGC
TAATCAGCACGCCGATCACCTGCCGCCAGCCCGCGGTACCCTTCACTGCCGGCGGCTGCA
TGAGCACGCGAGTTTTGTTTTCGGCGAGGAGTGCGAGCAGCGCACCCGTCGTGTCTGCTC
CGTCCTTCATCGCCTTCGCGCCTCTCTCTCTCTCTCTCCTCTCGTTCCGCCCTTTCGCGG
TGCCGCCTGCACGCGTGCGTGTGCACGCATACCCGTGACACCCCGGTCCGTCTGTGTGTG
TGTGTGTGTGTGTGTTTGTGTGAGAGAGAGAGAGGCCTTGGGGAGAGGCAGGGACGGAGA
CGACAGCGAGGGTGCGGGAGAGAAAGGTGTGCGGTGGGATGAGGATGATGATGATGGGGG
AGAAGGGAGCAGATGGGTGCTGCACACCCCCACACGCACGCGCACGCACGCGCGCTCGCA
TCTTTTCGCCTTGTTTCTCTGACGTTTTACTTTCATCATTTTCACGCAACCACGCAACCA
CAACAGCAGCAGCCATGCGGGAGGGGGGAGGAGACGACGAGCGCCGGGGATGGCCAGAGT
ACTCGGGTGCGCACGCGCCTGTGTGCCTCTGCGCCTCTTCGCCAGTGCAGTCGAGGAGGT
GTCGCGGGGTGGATGGACACCGTCTCTTCAGTGAACAGCGAGAACACTAAAAAGTGTGTG
TGTGTGGGGGGGGGGGGGGGGGCAGGGGCGAACCAAGCGAAGTGTGTGTGTGTGTGTGTG
TGTGTGTGTGTGGCTGACAAATCCGGCGGAGGGTCACGGCGCGTCGCTTCTCTACTCGGC
CACCCTCCGTGTGCAGCTGCCACCGATATACGCACGGACGCTCGCCCTCGCAGATCAATC
CGCTGCATGCGCTTCGCCCTCGCTGCTGTTCCGACCCGAAGATGCTTCTCCACGAGGACA
TGCTGACGCGATCAGCAGCGCCTCTTACGCACTCCTTCCACTATCGTCTCCCTACTCTTT
CTCTCTCTCTCTCCGTGGATTCCCTGCTGACGGACCACGCACATGATCGCATACGCACGC
GCCTGCCTATGCCCACATACAAACACACACGTATCGGCCTACACGCCACCGTGTGGGTGA
TATCGCCGACGCATCTTCTCCCCCCTCTCTCTCTCTCTCCCACTAACGCTGCTCACCGAC
GCCATGTGCACCGCCTCGATCGTCCGTGTCGACCACACCGAAAAAAAAAAAAACAAGTCT
CACCTGACTGAGAGTAGGACACCATGCAGCCTCACCTCCGCAAGCTCCGTAAGCTGAAGC
GCGGCAAGCCGAGCGACCTCGAGGAGAGCGTCGCGAAGGCGCTGTTCGAGCTTGAGGCAT
CGCACAAGACCCTGCGTCAGGAGCTGCCGCGCTTCCACGTCAACACTGTGCGCGAGGTCA
AGGTGCCGCGCTCGAAGAAGACGGTGCTGGTCGTCTTCTACCCCCTGCGCTTCCTGATGC
TGGTGCGCAAGGTCCAGCGCGCGCTCACCTCCGAGCTGGAGAAACGCCACCCGGGCTGCC
TGGTGATGCTGGTTGCGCAGCGCCAGATCACGAAGCGCCCGACGGACGTGTACAAGCTGC
AGAAGGTGCAGCGCTCGAAGACGAGCACGGCGGTGTTCGAGAACATTCTGAACGACATGA
TCTACCCGAGCGACGTGGTGGGCCGCCGCTGGCGCTGCCGCACGGACGGGAGCAAGCTGA
TGAAGGTGTTCCTGGACGCCCGCGACCGCAAGCGCATCGAGTCCCGCCTTCGCGCTGTGG
CGTACGTGTACAAGCAGCTGACGCACCGCCGCGTGTCGTTCGGCTTTATGTGGAACCCGA
AGCTGCAGCAGGTGTCGACCCGGTAAACGGTGGCAGAGGGAAGCGAGCGTGTGCGCGTGC
ATCGCTCTCACCATCGTGCCAAACGCCTCTGAGCGGCCTCCTCCTCCTCCTCCCCCCGCC
CTTCCCGTCTTCGTCCCTTTTCTCTCTCTCACGCACTTCCGTGCCATTATTTTGTTTTCG
TGTGAGTTTTTATTTCCCAACGCAATCACCAGCCCTTCCTCCCTCCCCCCCCCCCTCCTC
AGCACAGCACAGCAGGAGAAGTGCGGACGCGCGCGGCGTGCGCTTGGACGACGCTGGTGG
GACGATCACGTATGAGGGAATGGGGTGACGGCGATGGCAGCCCGTTCTACGAGCCCCATC
ACCACCACCACCACCTCTCCCCAGCCAGGTCTGATGCCGCTATTACGGACACGGACGCGT
CTGCTGACGACTCCTGCCGCTCTCACCACCACCACCATCACCGCCACCAGCCCTCCCTCT
CACTGTTGGAAAGGGGGGTGGCGATGGGGAAGGTCGGATGGGAGCCACGTGATGACGATA
TGGCGTCTGCCTCTCTCTCTCTCTCTGTGTGTGTGTGTGTCTTTTACTGTCCTGCGTGCG
ATGGCCGCAACACACAGAGAGAGATTGGCAGACGCCCTTCTCCTTGCGCTACCCACACTG
CGCACCTTCCACAGTCCCCCACCCCCCCTCTCTCCCCCCTCTCCCTCTCCCTCTCCCGTC
TGACGGTGGTGCTCTCTCCTCGCCGTATCTGTATGGCCCAACGAGCCACTCTCGGCTGCC
GCTGCTACTTTGTGTGTGTGTGTGTGTGTAGGCTAAGGAAAATGGAGCTCATGGCCACAA
TGGCCCTAGATCGCGACGCGATCAATACCGTCACGCTTCGCTTGCTGCCACCGTCGGCCG
CTCCCGGGGCAGCGGTGTCGTTGTGGCTGCTGTGGCACACGATCCCGATCACCGCCAGCC
TATCTCGCACGTTGAGTCGGCTCGTGTCGATCGAGGCGTCTGCGATGGCGCAGACGCCGC
TGGACGACACCGCAGACACTGCAGCGATGTACCACGCAGCACATCCCTCGCACGATCAAA
AGGCGCGCTCGCCCTCCGCGGCCTCGGCGTCTTCGTCATCGTCGTCCGCCTCGACGTCAT
CGGCTCTTTCAACGAGGACAAGGCACACGTGCTCCACCGCGGAAGCCGAGAAGACGAGCT
GGATCGAGCTGGTGCGCGTGGGGTACGTTGTGAGCGAGATTCACGCTTACTGCGTCCTCT
TAAAGTGCCGCCGTGCGGCGCAGGCGGCAAGGTTGAAAGCAGCGTTGGAGGAGGGCGCTG
CGCTGGGCTTGACAGCGCCGGTGGAGTACGTGAGTGACGCGCGGCCAGTCGTCGTCACGC
ACTGCGCCTTCGCAGAGCGCCGAGGAAAGGTGGAGGCCGTCGGCCCCGATGACGCGAGTA
CCACCGACCACCACCCACCTCGTGCAAGCGCTCGCTGGTGCACCGGCGACCACATGGTCT
CCCTATGGGAAGCGATCGCTACCGTGTACCCCGTCCGCGGCAACGGCAACAGTGGTGATG
ATGGCGACGGCGACAGTGCCTCGGATGGCGACGGCGAGCATCACGACACTCGCGGGTCGC
TACAGCGGCATCATCGGTATCACCATCATCCACACCATCTGCAGAGCAGCCCGCACACCG
CGTCCTCTGCTCCTGTTACGCCTTCTCCAGCGCGGCAGTCGCCTGCTGCATCTTCCGTCA
TGCGTAAGGGCGCCGCACCGCCACCGTCGCGGCACGCCCCCACGGTCACCGCCGCCGCGG
CAGCGTCCACACCGAAGCACATGCCATTGTCTTCGGCGACGGCAGTGGGGCGAGCGTCGC
CGAGCCGGCCCCCACACAAGCCGCCTCATTTCCCCCTCGCCGGCCGCGGCGGTGGTGGCC
TTGGCTCGCTGCGGAGTGGCGACTTCTGCACCATCTGCCTGGACCCGCTTTACCTCAGCG
CCTGCGTCACAACGCTCTGCCAGCACTCCTTCCATTTGAGCTGCTACGCGCAGCTTCCGT
CCGGGTCGGCGGAGTGCCCGCTCTGTCGCTTCTCCGTGTACGACCTGCTCAATGATGCGC
GCTGCAAGGTGTGCGGCACGTACGAGGACCTGTGGGTATGCCTAATCTGCGGCCACGTCG
CGTGCGGCCGGGCGCGGCGCGATCATCAGCAGAAGCACTACCATGCGTCGGGGCACTCCT
GCTCGTGGCAGAGCACCACGAATCGCATGCGAAACTTGAGCTCCCGCATGTTTCTCCACC
AGGAGGTGGCGCTGCTGCTCGACGAGGGCGGTGCCGACGATGCGGCGACGGCGGACAGTC
CGCACAGCATCGGTTCCACTACGCAGCTCCGCAGCGCCGAGGCCGGGACGTCTTCAGTGG
AGGCAGCGACAACCGCGATGGGTGCGACACTGTCGCCCTCTGGCGCGGATCGCGTGCGGT
ACAGGTCGTGGAGCGACTCGCTGGTGGACTCCGACCTCCAGGAGGCGCTGAACGAGAGCA
AGGAAGAGGCGGTGGCGCAGTACTACACTCAGTTCCTCCGTCAGCTGGCCGAGGAGCAGC
AGCGGTGGTACGAGGCAAGGCTGGCGGAGCGACGCCGCCGCCGGCACGAGAGGCAGATGG
CGGCGGTCGCCATGGCTGGTGGACGCCGCGCAGAAAACGCGTCGTCACCCGCAGCGGAGT
GGTTGTCACACGTCGCACCATCGGCGCACACCGCTCTGCAGTGCATTGCCCTGGACGAGC
GGCGGCTGCGCCGTCGCGTGTTCTCCGAGTACGTGCAGGCGACCATCAGCCTCCTTCAGG
CGGCCCAGCGCGAGTATGCCGGCATGGCTCACATGCTCAGGGCCGTCCGCGATGATGCGC
AGCAACAGGTGCTTCTCCGGTCGCACTTCAACTCCGGACTTATGGCGCAGGTGGAGCGAG
TGCGCCAGCGCACACGAGAGTTGCAGCGCAAAGGTGCAACGGCCGCACAGCAGAAGGCGG
CTGAGGAGGCGGAGCTGCAGCGTCTCGTGGATGAGGCGTTGTCGTCGCTGTGACGGACCA
CGCCGTGTATCCGGTGCTGCCAGCGCCCTCCCTCCCCCACCCCCAGATCTTCGTCACAGC
CCCCGAGGGGCCATTCGCCACGCCGTCTCCTTGTCGTTTTCATCTCCTCCGTGGCGCGTT
GTCCGTGTGTGCACCCGGCGACTCCGTGGGTCGACACACAGGCACACGCACACATCTATC
TATTGATGTGCGCGCAGGGGCATCAGAACAAGATAATCACGAAGGCGATGGAGGGCGATG
GCAACTTTTCCCCTTGTGTGTATGCGTACGCCTGCACTACGGCAGGCTCCCTGTCACCCG
TCATGTAAACACTTCGCGCGCACACAAGCACACGTCCACAGCGATCATCTGCGTTGTTTC
GTGCATTTCTCTTGCTGCTTGCCACCGATACCGCTGCCTTGTGACTCCCTCACAGTGAAG
CCGCACCTCATCACTCCCAGCCACACCCGTGCAGGTGCGTCTGTGCAGCAAGCACAAACA
CAGGAAGCCGAAAGCATGGCCTTGGACATACTGACGACGCGCTCCCCTCACCCCTCCCCC
GCCCCGCATGCGTGCGCGCTCTCCTGCTTGCCGTCGTATCTGCGTCCTACGCCAGCAACC
GAGTGTGTGTGCACACGTCGCCCCCACTCCCTCCCTTCCCTACACGCACACAGACAGATA
GACAGACCAGTGGTCCGGTCGATGGTGACGACGATGCCGGACTCGCTTCATGGCCTCCCG
TGCAACGCCCTCGCACACGCTCCTCCCCCGCCCTTCTCTCCCTCTCTCACCACACACACG
CACACACAAGATAACAGCGCGCTGCTGGGATCTGTATGGCGCTCGATCCGCATCTCTCGC
TCTCTGCCTCGTCCCCTCCCCTCCCCTCCCTTCGGCCCCACATTACATCGGCTTCTACAT
CCCCTCCCATCCCATTGTCTCTTGAAAACTTACCTGCTTCCTCATTCCTGCGCACGCACG
CACTCTCGTCTCTCTGCGCGGTGCGTACAGCTTTCCTCCTTCACCAGTGCGCCGCAGCCA
CACACACACAGACACACACAGACACAGAGATACACACACAGAGAGACACACGCGGATACG
CATACGCAAGCGCCCACCGGCGTGCGCCTCGTTGCATCCTGCGTTGTTTCGCTTGTTTTC
GGAAGAGGGGGTGCTCGTAAGTCATCGCCCTCTTCTTGTTTTCTTGTTGGAAGCCCCCGC
GCGGTGGATTTGTTGCTGCTCTTGTGGACTCGGAGTGGACGTTGCGAAGTGCATCCGTCA
CCGTTGTGTCTCTCATTTTTTCGTGTACTGCGTAGCGAGTGGGACACGCCATACCCACCA
CACCTATACATACGCAGACAGGTACACGGCACACACGATGGAGGTGAACGTGACCGTCAC
CACCAAGCCCTACAAGCCGGCAGCGTCCATCTATGATGCGTGGAAGGAGACGCTGCTGCC
CTTTCTTGTCCCGGCGACGGTGCTGAGCGCCTGGCCCACGATCATGCTCATCCGAGATCG
CAACTGCGTCCCGATCAAGCTGCTCACGATCGCCGCGCTCGTCTCGCTGGCCGACGGCCT
CCTTGGCAGCTGTGCCTTCTCGCTGCAACATCAACACGCCTTCTCCCTCTCCGCGAACTC
GGCCTTCTTCTATGCGGGCACCGTCACCTACTGGCTGAGCGGCGCCGCCCTGAGTCCGCT
GATGGAGGTGTGGGGGTGTCGGCGCTCCTGCATGGCGCTGGCCCTCGCGGGTGCCGCTGG
TGCATGGGGTAGTGGGCAGAGCATCACTCTCTTCGTCCTCTGTGGCCGTATAGCCACCGC
AGCAGCCACGTCTGGTCTCTCGACGTGGGTCGAGTGCGCGCTCTACCACGAGGCGCACGG
GCACCATAGCCCTTCCCCCGCCGCCGGCGATGACAAGGATATGGCGGACGGCAACGGTGG
TGAGGCGCTCGGCGGTAGCGGTGCGCTCACGATCTTTCATCAGGTACGCCCTGTCATGCT
GTTCTTCTCCATGATCGCGTCGCAGTACGTGATGGCGGTGACGCCGACGGTGTCAGTGGC
GCCGTGCTGGGTGGCGCTCCTGTGCTACCTCGGCGTGTTCGTCGTTGCCTGGGGCCTCTC
TGTGCTACCTGCAGCCTCGGCGGCCGGATCGTCGTGGTGGACAGGATCGAACCCCTTCCA
CGTGAACGGCGGCAGCAACGGCGTACATGGAAAGAGCGCGAGCATGAAAGAGGCTTCGTC
GAGCTGCTCGGAGTTTGAAAGCACGGTGGCAACGCTACTGCCGGGTGTGGTGCTGAGCTG
CTGCAGCGCGGGCGGTTCGCGACTGTCCGCGCCGCAGCGCCTGCTGCGGCACTACGTGCA
CGCCTACAGCGCCTCGATCCGGACACTGTGCATGCCGCGATATCTTGCCCGCCACATCGT
GGACATCATCTTTGGCGCCGCCTTCCTTACGGGGTCGCTGCTGTGGGTGCCAACGCTGGA
GCTGTACGACGACAGCATCCCGTTCGGCTTTGTGTTCGAGCTGTTCATGATCGCTACCTT
CCTCGGCAGCACCTTCTCGCTTCCGGTGTGGGCCGTCGGCGGCGCAGAGGCCGCACTGGT
GGTCCTCCTCAGCCTCAGCCAGCGCACGCTCTCCACCTCGCGCGACTACGCCATCCCAGT
GACAATCATGCTCGGCGGCATCGTGCTGCACCTCACGTACGGCTGCGTCCTCACCATGGG
CAGCTTGTGGCGCGCCGAGTACGCGATCTCTAGCGCGCCACTCACGCTCTTGTTCTTGCT
AAAGGCCTGCACCGGCGTCCTCGGGTGGGTCTTCCTCAACGCCATCGACGGCAAGTATAT
GGAGGACGCCTTCGTCTTTGAGGCGCAGTGGATGTGGGTGCTGATGTGGGTGCAGGCAGT
GGCGCTGACGCAGTGCATCGTCGCGCGCATGGCTCCCGGTTGTGGCCGCCGTGCCAACCG
CGTCGCCATCGCGAAAGACGGCAGCGCGGTGCTGGTGCAGAAGCCGGACAGCGGTAACGT
CAAGGACCTCAGCAGCAACGGTGTGAAGGAGACGGCGGTGGCAGGGGGGCCAACGGCGCG
TCTGCAGACCGATATACTCTCGCACGCGCCGTTCAACGACGTGGAGACCGCGAAACTGTA
GATGCTGTCTTACTCGGCGAGGCTGCAGGAGCGGCGTTACGCAGCGCAGACCGCCGAAGA
GAAGTGGTGGTGGTGATGGTGATGGTGGTGGTGGGGAGAGGGGCAGAAGGGAAACGTGGG
GCCACGCTTCTCGTTGTTGGGGGCTTGGGTGCACGCGCAGCGGAGACGCGCCGTCCATCC
CTATCCCTCTCAGCGGCACAACCAGCCGCTGGTCGCACGAAGCCGCTGGCCGACATCCTC
CGCGTTACTGCACGCCGGTGCACCCAAGCCCCCAACAACGAGAAGCGTGGCCCCACGTTT
CCCTTCTGCCCCTCTCCCCACCACCACCATCACCATCACCACCACCACTTCTCTTCGGCG
GTCTGCGCACGAGGTCCACCGCTGGTCATGCGCCGCGTGTGCCTGTGGTTCCCTTGCGTA
ACGCGGAGGGTGATGAGCCCGTTGCAGCGCGCCGGGGGGGCGGGGAAGTGTGTGTGTGTG
TGTGTGTGTGTGTGTGTGTGTGTGTGTGTCCTTCTTTCTCTGTGTCTTCCTCATTGTTCA
TCTCTCTCTTTCTTCTTTTCGGGATGCTGATGTCGTCGTTGCCGTCCGTGGTGCTCGATG
CCGGATCTGCTGGATGCGCGTGCGGTCGTCCTCGCCGTCGGTTGTAGGGCGGAGGATCGG
TGGTTGTATTTCGCGTAAGAGGCTCCCTCATGGCAGTGCTTCTTTTTCTCTGTTGGTGGT
TGGTCCCGCACGTGCTTGCCCTCTGGCCCCACCAGCCCTCTCACGCGGTGCACCCTTCGC
GAGCACGCCCACACACCCACACACACACTAGAGGGCAGCATGGCTGCGTGCGCCTGTAAT
GTGTGGCGGGTTCGGGACCGGCGTGCCTTCCTTCTTCCGCCCCTCACCACCCCCTCACAT
ATATATATATATATGTGGGTGGGTAGGTGGGTCCGTGGGTGTAGACGAAGCACAAGCATG
CGAGGGCGGAGTACGTGCCGCTGAACTTGTCAGCGGCAGTCGATCAACGATCAGACAATG
TGGCCCACAGATGATGACGTACACCTGACGAGAAGGTGTAGAGGGAGGGTGAAGAGGGTT
GCCACGACGATGCCCCGGTGCCGAAGGTGGAGGTATCGGACTGTGCGTTGCACGGTGCCA
CATGAATGCACCACTGCATAAGACCTGGAACGCTCCCCTCTCCCTTCACGCCCTCTGCTC
CTTCCGTCTTCGCACAAGCCACACTCTGCGCCCGCGCGCAGAGTGGTGCCGCCGTGCCGT
CCCGCCAAGCACAAGCGCCCGCCCCCCCCCCTCCTCCTCCTCCTCCTCCTCCTCCCCTTC
ACACAGTGTACAGAAGGCGAAGCGTTGTGGGACTGGACTACCCCGCGCAGTTTCTGACCC
GGGAGGGGGAAAGCACTTGATCAGCTGACCTTCCAAACTACCGGAGGCCGAACTCAAGCG
CCACACGGCAGCGGTCTTCTGCATCAGGAGCACACCACTCATGCTCCGGGGGGGGGGGGG
GCAGTTTCGCCGCTGTCTACGGGAGCGGACGTGTAGCAGATCGCGGCAGCAGATATGTCT
GTCATCGGGCAAGCCATGGGCCAGATCAAGACGAACATGGAAGCGGTGGCCAAGCGCTTG
CGCCACCACAGAGGTCCACCGCAAAGACGGCAACAACGGCAGTGCAAGCGGGGCAACGGG
GACTCCAAGGGTGAAGGCCAATAATGCTAACAGTAACAGCAGCCTCCTGTTCCTGCACGG
TGCCCTCCGCACGCCGGCCTGTCACTGTATCTCAGTGCAAAGCCCGGGTGTTCCACATGG
AAGAGAGGCCCAATACGTGAGGGACGGTGCCAAGCGGATCGGAGAGCGCAGGAGCGGATC
ACAACACAGAGTGACTGCGAAACCGCGCAAAGCTATGCTGTTGTGTGTGGGGAGAGAGGG
GGAGGGTGCACACGGTCGCAGCTCAGCGGACGGCCCGAACGGAGGCGCAGGATGACACCT
TGAGAATCGCGACGGTCCCAACGCAAGGCCGGAGAGCGGTGGAGAGGCCTGCTGCCTAGC
GATGAGTGCTTACACAGCGAAGCACTCGACCAATGTAGAGAGCCTCGGATATCTGTGTTG
TGGTTGCAGTCCCTGATGGCGGCACAATAGCTGGCGGAGAGTAGAGGCCCGATTATGCGC
GTCACACTGGGCCACAGCTCATTTCTTGTTGTTGATATTGCCTGGAACCATGTCAGCGCA
GCGGACTCGATTCATTCTGAAGGAGGGGGGGCATACAAGCGTAATCCGCATCACACATCT
CCTCGGCACAGCGCCATGCACGACATGGCCGCTGACGTCCGTGGCCCTAACTCGCGCTCT
GGCGGGCACCCCCGTTCGTCACAGATGCTCGACCCTGGTCACCACCACAGGTGGTTCGGC
ATGGGCCGGGACGGCGGAGGGAGGGGGGTGGGCTGTCCTGCAGCCTAGGTTACCCCCACG
CACGGAGGTGTGCGCGTGTGTGTCTGTGCGCCGCCGCCCCACCCCCACAACGATACACGT
ATGTGATTGAGCAGAGCATACACACACACACGCACGCGCGCACCGATGCCTTCGTCCCCT
TCTTCTCCTCCCGACCGGCCTCCAACTTCGTTGCCGCCCCGCCCCCTTCCCTTCCCTCAG
TCCCTCTATCTACGTGTCTGAGCCCCACCGCATTCTAACCACACACTGCTTCTGCGCCGG
CACGCACTGCCACGATCACCGCCTCTGCCGCCCACGTACCCACCGCCTCTCCTCCGCACC
GGTCTTCCCGTGTTTGCCTTGAAGCCTCGCCGGCTCGCATACCGCCGCCGTCAATTAACC
GCACCGCAACACGAAACAGTGCACTGCTGCCCCGGACGGCTCCATACCCGTCTCTCTCTC
TCTCTCTCTGTCGGATTCCTCCCCCTCCTCGTGTCATTCCCTCGTGGAAAATCACCGCAT
GCCGTGGGCGACCACCCTCGACCTCAAGGCCACGCCGCCGCCGACGCTGTGCGTCACCGT
TAGCAACACGACCGATGTACTCATCATCGCCGACATGCAGGTGGACTTCTTAACACCTGG
CGGCTCTCTCCACGTAAAGGGAGGTGAAGCGCTGCTGGACGGCATCAACGCCGTGTCCTC
CCAGCTGCCGTTCCGCTACCAAGTTGCCACGCAGGACTGGCATCCGGAAAACCATTGTTC
CTTCGTCACCCATGGCGGGCCGTGGCCCCCGCACTGTGTGCAGGGCTCGTCGGGAGCGCA
GCTGCACGCAGGGCTCCACACGCACCGCATCAACGCCGTCCTACGCAAAGGCGCCACGCA
GCAGGCGGACAGCTACTCCGCCTTCGTGGATGACAACGGGGTGTCGACGGGCCTGGCCGG
GCTGCTGCACTCGATCGGCGCGCGCCGTGTTTTTGTGTGCGGGGTGGCCTACGATTTCTG
CGTCTTCTTCACCGCGATGGACGCGCGGAAAAATGGCTTCGGCGTCGTGCTGCTGGAAGA
CTTGACGGCCGCCGTGGACGACGCGGCGTGGTCGGCGCGAGCAGCGGAGCTGAAGGAGGC
CGGTGTTGTGCTGCTGAGCAGTTCCGCACTCGTGGCGGAAGGCACAGAGACGTAAGTGAG
CGCAAGGGCGAGAAGGAGGCGGTTGGAGCGAGCAGAGACGACGCGGCGACGAAGCGCCGG
TGCGCGCGGTGTGCACAGTGAGGTGGTGCTGCTGTGCCGCCGCCGCCGCCGCGCTTGCAG
ACGAAGTCTGTATAGGCAGACGAAGCAATGCCGTTCGTCTGGGTGACCGCCACCGCCACC
ACCCGCTCTTCTCCTGGAGCAACCCTTCACTCTCCCTTTTCTGTCACGTGTGCCCATCGA
AGCATCGCTGACGCCCCTTCCGTTGGCACGGGCACAAGCATGGTAACGGCGACGGCGGCG
GACAGCGCAGACCTTAACTGCCTTCTAGTTCTGCTTAAGCCTCGGGCGGAATCTATATGC
ACGGAAAGGGGGGAGCGCGCACGTGCACGCACAGCCTCCGCGTATTTCGGTCGCGCTCTC
CCCCCCCCTTCCTCCCTCCTCCTCCTCCGCCTGTCTCGGTAGAATTGCGGGGGACGAAAG
GTGGAGAGACCATGAGAAAACGCGTGTGTCTGTATCTGTGTGTGTGTGTGTGGGTGACGG
AGAGCCTGGTATGCGCTCTTGCCCCTTCGTGAGCGACTCCATGCGGCATGCGTCGCGCGC
CCTTCCACCGCCGCCACCGCGACCTTCCATTTTTCCCCCCCCCCTCTCTTTTCTGCCGCT
GTCATGATGCTCACCTGTCTTCCGTCGTCTCTCCCACCTCTCCTCCCTCCTCCCTCCTCC
CTCCCTTCATCACGCGCACAGGAGAACAGTGAAGCGACAAGCAAACAAGCAAACACACAC
GCACAAACAAGAACAGCAGCAACAGAAGAGGGGAGGCATCGTAACGCCACGTCACACCGC
ACCACGCCATCACCTCCCCCTGCACACAACACCCTTCCCTTCCCTCCCCACTCATCCCCC
ACCCTCCTCCTTCTTTTCGCCGTAGTTTACGTTCTCCCTTCCTTCGCCTCCTCCTTCCCC
CATCTTGTTGTTGTTGCTGCGCCCCCTGTAGCCACGCTCTATTACAAGCACCCGAAGAAG
TCGGCACCGACACGAAAGACCTCACCTCTGCCTCCGTCTCCCTCCGTCCGTCGCTCTTCT
CCACTCTAACGACTTTTTCGTTTTCTCTCTCTCTCTCTCTCTCTCTCTCGTGTGTGTGCG
TGTGCGTGTGCCTCCGACACCTCACCACCACCACCAATCCTCCTCCTCCTCCTCCTCCTC
TCTCCCCCTTTTTCCCTTCTCGGAGCTGTGCCATTCTGCTTTTTGTTTTTACTTTGGTCT
TGCTCGCTTAGCGGCATCATCGTTATCATCAGCATCAGCAGCAGTAGCATCCGCTTCTCG
GCACCGTTGCTGTCGGCGAGGTCTACACACACCATCAACATCACCGCCACCGCCACCACT
CCCTCCCCGCCATCTCGCCCTCTGCTTCCTCCCTCTGTGTGCGTGCATGTGTGTGCGTGT
GTGTGTGTGTGCATGCGTGTGTGCACCGTGACGCGTTGGTCACTGCTGAAGACGAAGGAG
GTACGAGCAACACGCATCCCTACACACGACACCACGCAGCACTGTCTGGGAACGGACAAT
ACACGTATAAGAGCGATACGAAAAGCTGAGGCAACGGAGGCAGCGCGGAGCCAGCGAGAG
GGCGAACTCCCACGAGTGTTGCAGCGACACACGCCCACACGCTCTTTGTGTGTGTGTGTG
TGTGTGTGTGTGTGTGTGTGTGTGTGTGTGTGTGTTTGTAGCAGGAGGAGCGTAGGAGCG
GGGTAGTGCAGTCCTTCATGTCAGACCCAGCCGCTGATGCGGGGAAGCCCCCGCAGCAGC
AGCAGCAGCCATCCCAGGCGAAGCCGCCAGCGCCGGCCGAGACGCGGCTGAACGCGAATG
CCAAGTCCTTTACGCCGTCTGCCGCCGGGGCACCACCACCACCACCACCGCCGCCGCCGC
CGACTGCCACCACCGCTACTGCTACTGGTGCTGCAGCCCCTGCGCGTCCACCCGTCAAGC
AACCGCCGCCGACTCGCCACGCAGGCGCTAAGACACCACCGGCCGGGACGGGCACGAAGG
GGTCGCCAGCGAGTGGCGCTCAGACTTTGGCGCCGCCGGCGCAGTCAGCTGGAAAGAAGA
GCATGATGATGATGATGCCACCGCCGCCTAGGTTCCCGGAGATGGCGGGCATGGTCCCGG
GCATGCCGCCGCCAATGCCGGGAGCTGCGTCTACTGGAGGCATGATGTCCGCAGGCTTCA
TGCCACCACCGCCGCCGCCGCCGCCGCCACCGCCAATGATGATGCCGCCACTAAACGGGA
TGATTTTCCAGCCGCCCGGCACGCCTGGAATGCCGCACCACCACCACCATCCCGCAGGCA
TGGCGACGCCGCAGCAGCACTTAGCTTCGCAGCACCAGCACCAGCACCAGCACGGCATGA
TGCCGATGTGGATGCCGCCGCCGCCTACGCAAACGCAGCAGCACCAGCAACAGCAGCCGG
GCATGATGATGCCCATGAACAGCATGATGCCGATGTCCATGCCCATGTCCATGCCCATGG
GCGCTGCCTCCTCCCCACTGCCGCCGGGTCAGCACAGCAGCGGCCCACAGCAACACCCGC
CGCAGCAGCCGGGGATGATGATGCCCTTCTATCCACCGCCGCAGGCCCCGCACGGGACGA
TGCCGCCCATGGCGAGCATGCCGCCTCCAGCGCCGGGTATGGGTGTGCCACGCGCACCCC
CTCCCACCGCCGGGGCAGCGCCAGGCGGTGGGATGATCCCGCCACAGGCGGCGGGGGCCG
CAGCGACTGCGGCGATGATGGCCCCTCCCCCGCATCACTCGTACATGCACCCATACCCGG
GCAGCAACACCGCCAGCGGCGCCAACGCGAGCGCCGCGGCCAGCAGCATCAGCAATGCCC
GCAGCATCCACAACCACACCCAGAACCACATCAATACCGGTGCGCAGGCGGCGGCAAGCA
GGCCCGCCTCCATGTCGATGCCGCCCCAACCGCCGCCACCGATGATGATGATGAACCACA
CCGGAGGCGCCATGATGCCGCCACCCCCACCGCCACCGCCACCGCCGACCGTCGCGGCGA
ACGCGCGTGTGAGCGTCGGCAACGCCACGTTGGCTGCACTGAACTCGAAGGAGCCGCCGA
AGTTCTCGTGTGTGCTGCTGTCCGGCATCCCGGCTGTTGGTAAGACGACGCTCGGTCGTG
AGCTCGTGAATAGCCTGAAGACCGACGGCATGGGCTGGGCCTTCTTCAGCGGCGCCGACT
TCCTCACCGAGCAGCAGGGCAAGCGCTCCATCTGGGAGACGACGAAGGACGTCTTCGACG
CGCTCAGCAGCCGCCTAGACGAGCTGCTGGAGAAGCAGCACAAGGACCGCAACATCAAGG
GCCTCGTCATTGACAAGAACTGCAAGGGTATCGAGGATGTCTATTACCTGAGTGCGCTGC
TGCTGTCCAAGAGTATCCCGTTCGTCGGCATTGTAGGCATGGAATGTGCTGACGACGACG
TGCTCGTGAAGCGCATGGGCGGCGACGACTACCTCAAGGAGAAGCTGAAGTTTCACCGCG
TCATTCACGCTCGCATCGTAAGCCTTGCCAAGAGCGCGGGCATGTACCGCTACGTTGACG
CCACCAAGAGCAAGGAGGAGGTGGTGCAGATGCTGCGCACGATGGTGCTCGGCTGCTGCG
CGCAGCCGCCGACGCGAAGCATCGGCAACCACCAGTATGACGACTCCCGCGCCAACATCA
TGGTGGACGACTACAAGGAGTACAACGAGGTGCTCACGCACCTCTTCCGCTGCGTTAACA
ACCGCGGCTCGCAGTTCCCGGGCAGCACCGACCTCGTGCCCTTCTCCGAGAAAGAAATGA
AGGACAAGGGCCGCATCAACGCCATCAAGAGCCGCTACGGCATCCGCAGGAAGGTGGACG
GCCACCGCTACCTGCTCGTCTACCGCGAGAAGAAGCTGTACCTTGTGCCGCCGCACATGC
GCGCGGTGCTGCAGATGCCGTTGAAGGCGTGGCTCGGCAGCCGCCTCGACAGCGACAGCG
TTGGCATGTTTGTGCTGGAGGGCGACCTCACGCGGCTGATCCGCGACCGACAGAAGGAGC
TCTTCCTGGTGTACGACGCCCACTACTGGAGCGAGGCGGAGCAGCCGAGCAGCAACAAGA
TGATCCGCATGACCTTCTCCGAGCGGCAGGCCTTCCTCGCCGCGAACATGTGCAGCGAGT
CGAAGGCGTTCTTTGCGCAGGACGGCGTCGAGTGCGTCGTCGTGCACCAACCGACGCAGA
AGATGTCGGAGGCGGTCGACATGCTTGACTCGGAGGAGTACCCAAGCGACGGTCTCGTCT
TCCAGGCTGTCAACCCGATCCACCGCAGCGACCACGTCTTTGTGTGGCAGCAGCCGTTCT
ACATGACCGTCGACTTCCGCGTCGGGCAGCTCCTCCACACACACCAGCCGCCGGAGACGG
ACGCCGACGGCATTCCAACTTCCGTGAAGGGCACCACGAGTGACCTTCGCCGCAACGCGA
GCGGCGCCGTCTCACCGCAGCAGCAGCAGCCGCTGCCGCTGACAACGCGCCGCGGCAACG
TCGACGCCTTCAGCGACCATCCCATTCGCACCTTCATGCTTGAAGTGTACGACAAGACAG
AGAAGATGTACGTGCAGTACGAGAACGCCACGGTCGACGTGCGCCACCCCGACGTGGTGG
AGGGCTGCATCGTCACGTGCAGCCTCGTGGACGACACCCCGCGACGCTGGGTGTTCCGCC
GCATTCGGTATGACGTGTCGCGCCCGATCTACAAGCTGGACCTGGAGGAGCTGCTTGGCT
CCTGCCTGATCCCGCGCACAAAGATGGTGGCGTGGCTGCTGAACGAGCAGATCGTGCCGT
CCGAGATCCAGCTGGATGGGAACGGCAGCGGTGCCGGTGGCAGTGGTAGCGCCACCAACG
TGCCGAACGTGCCACCGCCGTCGTACGATGCGGCGGCGGCGGCTGTCGCTGCAGCTAGCG
CCAAGGGCGCTGCTGCGTCGATGGGCATGATGCAGGGTCTGACGACGCCGCTGCCTACGC
AGGGTATGATGCCGCCGCTGATGAAGGACATTGGTAGCCCGCCTGCCTTCCACGCCCCCA
CCGCCGCCGCGACTGCCATCCCGATGGCGTCGACGGCGCCGGCTCGCTCCATCTACCCAT
CCGCGTCCGCTATGTTGTCGCGCGTAGCGGCCGTGCCTGCAAATCCGGCGCCGCCGCCTG
CTGTCCCCGCCCCGCGACCGCCAGCGCAGATGAGCACAGAGGCGCAGTTAAAGCAGCTAG
CAAGCATTGTTCCGTCCTTCCATGTTGTGGATGGCAGTAAGGAGGGCGGGGCCGCGGCGG
TGGCGGCGGCCTCGTCGACTCCTGCCGCAGCCGGCAGCAACGGCACTGCCGCTGGGGTCG
CGGGTAAGAGCGCGGCGTCGCGCGCGACGGGTGGCGCGGCGAGCGACGGCAGCCGCAACT
GCGCGCAGTGTCACAAACCAAAGCAGAGTGAAGACCTCCGTGTTGATCGCCGCGATCACC
GGCACTACTGCTACTCGTGTTGGGCCAAGTCCGGCTACGGCTTCTGCGTCGTGTGTGGCG
AGTTCAAGGAGGTACGGCGAGAGTCGAAGGGCCGCCAGAAGGGGTCCACCGTGTGCGCGC
CGTGTGGAAAGGCAGCGGCGACGGCGCCTGCAGACGCCGCCAGCAGTAACGCCTCTCCCG
CAGCAGCGACGACGGCGGCGGCGGTCATGAAGACAGCAGCCTCCGCCCCGACAACGCCGG
CGGCGCAGGAGGCCGCGGAGGCCAAGGTCGATGTCGTGTTGCCCTCCGTGAAGGCCAGGA
AGAAGGCCGCGGCAAAGGAGAAGAAGGCTGTCGGGGTCCCCCCTGCGACTGGTGAGGCTA
CTCCGAGCACGGACAGTGCCGCGCCGGCGGTGGCGGCGGCGAAGACGACAGGTGGCGAGG
GTGGGAAGGCGGTAAAGGACACTGGCGGCGGCAGCCGGGCAGCACCGGCGAGCGTGCCGT
CGAGCCCGACGAGTGGGAAGGGTGGTGGCACGGCGCACGGAGGGAAGACGAACGACAGCG
TCAAGGTCTCATCCTCCTCACTCGATGCGTTGATGTCGGCCTCGCCGCCGGACGCGGCGG
CGGAAGCCGCGCTTAGCCAGGCGCCGACGTCGGAGAAGTCGACGAAGAGTGTACCCTTCC
AGGTGGACGTTGCACCCGCTCTGGCCGCTCCGGCGGTGGCGGAGGCGCCAACTGCGAAGC
CCGCGGATTCGAAGGTCGCTGAGCCACCCGAGGAAGCTGTAGCTGCCCCCGCCGCACCCG
CGATGGCGACTGCCGTGCAGGACCCGTCCAAGGCGCAGGTGCACGAGGAGAAGCGTAGCG
TTGGTGGCTGCCGTCAGCAGTAGTGAGGGTGCGACCATCACCAGCTGCCCCTAGCAAGCC
CTGAAGCAATGCCTCATATGTGCGCGTAGAGGGGAGCGTGGGAAGCGTCCATCACACCCA
CACACCACACCACAGCTCAGCCCTTCTCTCCGGCAAGGATAGAGAGAGAGAGAGCAGGGG
GAGAGGGGGGGGAGGAGGAAGACGTGGCTCACGTGGACGGAAAGGGCACGAGCGGCGGTG
GCGCTCGCGTGTGCCGGTGTGTGTGTGTGTGTGGGTGGGTAGGTGGGTGGGTGGGTGTAC
GTCTGTCCCTCTCTTTCTCTCTCTCTTGCCCCCTCTTATTCATGTTGTTGGCTATCGTCA
ACAGCGACGGTGACAACCACAACAGCACGACAGAAGAAAACGATAATAATGACGTGTGGC
GGCTGCCGTGTCGTTCTTACATTCCCCTCCCCTCCCCCCCCCACACACACAGCCCAACAC
ACGCGCCACACTTGAACTGCTGTGCGTAGATGCTCATGTACATTTTTTGCCGCCGCCGCC
GCCACGGCGCGTGTTGGGGGAAAGGGAGGAAGGAGGGGCCTGTCTGTGCTCCGGTGTGTC
TGCGTATCTTCGCTGTGGTTGCTTGCATTGTGAGTCCACGCTTCGCGCGTGTGTGCGTGT
GTGTCCCTGCCTGCTGCTGTTCCGTTTTCGCTGTTGTTTCGCTACATTGGCCGTGCCCAA
CACCACCGCCGCCGCCACCACCACCCATTCTTCAGTCCTGTGTGTGTGTGTGTGTGTGGT
GTGTGTGAGGGGGGGTCTTGTTGGCCTACCACTGCTTCCGTTTTCCGTCGGTGTCTCACG
CCGGTCTTGTCCACGGGCGTAGGTAAGGAGCACGGCGACGCGATTTACCCCAGTATCGTC
TACTACAGCCACTTCGCTCGCTCACTCTTGCATCGCCATCCCTCCCTCCCCTGCAGCGAG
GAGGATCGTCATGGGCGGCGGAAGTACCGCCAATGCCTCAGCCACACGCACGCGATCTGC
ACAAAGAGATCACTCTCGTTACTTTTTATTTTATTTCCGTTGTTGTTGTTGTCTTCGCTC
ACCTCCCTCTCATAATCAACGCCCCGGCAAGTAAGGCGAAGGGGGGGGGCGGCGGAGGAG
GACGGTGTGTGTGTATGTGTGTGTCTTCCGTGGTCGACAACGCCATCAACAGCAGCGCAA
GCCGTCTTCGTCTCCGCTGCTCGCTCCATCTCACGCACGCACGCACCCGCTCGATGGTCG
TGCTGCCGTCGTTGTTTCGCCATCTCTCATACCCCCGTTCTCTCCCCTCCCTCTCCCTCT
CCCTCATCAGCATCCCCATCATAATCGTTAGTTGGCGTTGTTTATGCTTGTGTGTGTGTG
TGTGTGTGTATTGGGGCTTCGTCTTTCTAGCTTCCTTTTCTCGTACGCCTTCGCACGTGT
CGGTCACATATACATCCTTCCCCCCCCCTCTCTCTCCCTCTCCCCCCCCATCAGAGCTTC
GTCCGTCTCTTCATTTGTTTTTTCTGGCCTTCTCCTCCTTCCTTCAAGTGTGCTTGGCGG
TTTTCATCATAGCCGTCGCCGTCTTGTCGTCTTCTGCTGTGTTTAACTGACGGATCTGCC
TGTGCGTGCGTGTGTGTGTGTGTGTGTGTGTGCGTGTGTGTGTGTGTGTGTGTGTGTGCG
TGTGTGTGTGTGTGTGTGTGCTTGTTAAGCCGAACATCAAGGCCAATGCCCCCGAAGATC
AAGCGTAGAAGTGAGCAGACGAGGAGAGAGAGGGAGAGGGAGAGGGGGGCTTAACCGAGT
CAGAGAGCCGTGCGTGGCAGCAGCCATACTCGCACTCCTGTACACACGCAGCGCATCCAG
GTCTTTCGTTCGTGCTGATGGCACGACCGTGCCAGCAAGCTCGATAGACATCCGCTGTTT
TGGCGCGCACGTGACCGTGTAAGGAGGCGTATCGAAGTGTGCCACCACCACCCCCTCCTG
TGCCGGGGAGGATCTCGACTGGCTTTGCTGCCGTCTCTCTGCGTCCATGTCCGTCAATGA
GCGAGAGACATGGACGGATAAGGGGAGGCGTCGACCCTGAGCGCGCGATGCAGCCGTTCC
CCGCCCCCTCCCCACTCCTACCAGGCGGCGTCGCCCATCGCCGGCTGGTGTGCGGGATGG
CCCACGCACGCCCCGACTTCATGACTGCCGTATCGACTCAACCCTCCCCTCCCCGTCTCT
CTCTCTCTCTCACTCACTCTTTCCCCCCGATCTCGCAGCAGCGAGCACAGCACACCTTCA
CGCAGGCATCCACACGCCTCTTTTGTTTTTTTTTTGTTTCGCTCCCACGCTCCCCCGCTT
CCCCACACACACACACACACACACACGCGCGCGCGTGTGTGTGTGTGGCACTCCCCCGTC
TGCTGCACCGGCACGCGAGTCCTCCTCCGGTTTCTATATATATATATATGTATATACGCA
TATAGCTGTGCGCGTGTGTGTAGGTGGCCATCAGCATCACCATCTATTCCTTCTCTCATT
TTGTTTTGTGGTGCTCTCTAACTGTCGCCCCTCCCCCTCCCCTCCCAAGCGTAGAAAGAC
GTGAGAGGGCCCGGTAACATGGGCGGCTGTGTCGTCTCCCTCATGGAGGTGCTGAACAGC
ACCCGTCTTGTCGAGTACCCGGACTTTGCGGCGCGGCGTGTCTATGGCGTCATCAACCAG
CGCATCACGGAGGACGAGGCCGACCGCTCCGGGGTGTACCGGTGCGCGCGGCTGACGGAT
GCGCAACACGCTGAGTGCTGTAACTGGTACGACGGACCTACGATCCTGCAGCGCCTCGCC
GTCATCTGCGAAGAGCGCGGTGACCAGCGTGCCATGGCGTACCGCACGGTCGAGAAGGTG
GTGAAGGAGTCCACGAAGGATGAGAAGGGCGGCACGCGGGAGTGGGTGTACACCTTCCTC
AACGAGCCGACGTACATCACTTACGCGGAGGTGTGGAGCCGGCTCGTCTCGTTCGGTCGC
GGCCTGGTCGAGTTGGGCCTTCAGAAGGGCAGCCATGTGGCGCTCTACGAGGACACGCGG
TGGGAGTGGCTGGTGACGATGCTCGGTGCGTGGACGCAGGAGATGATAGGGGTAACCGTG
TACGCGAACCTCGGCGAAGACGCGCTGCTCTACGCTCTCAAGGAGGCGACGTGCGAGGCG
CTGGTGTGCAACGGCAATAGCGTCGGCAAGCTCATCTCGCTGATGGACAAGTACGGCGTC
CATGACGCGACGATCATCTACCTCGACGCACTGCCGTCGAACCTGAACACAGAGTCTCAC
AAGGTGGTCGCGTGGACCGACGTTCTGGCTAAGGGCACGTCGTCGACGGCACCGTACAAG
GTGCAGGACAAGAAGGACGAGGAGGTTCTGGTCATGTACACGAGCGGCACGACCGGCAAC
CCGAAGGGCGTCATACACACGATCGGCGCGCTGACGCAAGGCGCCCTCGGCCTGGAGGAG
CGGCTGACGGACTTGATCGGCAAGGAGGAGAACGAGTCGTACGTCGCCTACCTCCCGGCT
GCACACATCTTCGAGTTCACGTGTGAGAACATCATGCTGCTGCGCGGCACCCTCATCTGC
TTCGGCACGCCGCGCACGCTGACGGACGCCTTTGCGCGGCCGTGCGGTGACCTGCGCGCG
TTCAACCCGTTCTTTTTCATCGGCGTACCGCGCATCTTCGACACGCTCAAGAAGGCCGTC
GAGGCGAAGCTGCCGCCGGTGGGCACGCTCAAGCGACAGGTGTTCGACCACGCCTACCAG
AGCCGGCTGGCGGCGCTGAAGGAGGGCAAGGACACGCCGTACTGGAACGAGAAGGTGTTC
AGTCAGCCACGTAAGATTCTCGGGTCGAAGGTACGTGGCATCTGCTGCGGCGGCGCCCCA
CTGTCCGACAAGACACAGGAGTGGCTGTCCGTCGTGCTGGGCCGCCCCGTGGCGCAGGGC
TACGGCATGACGGAGTCTGTGTGCAACGCCTCCGTGCAGCGCTCCGGTGAGCTCAAGTGC
GAGGCGGGGCAGCTCCTGCACGGCGTCGAGGCGTGCCTGCTGGACACGGAGAACTACAAG
CACACGGACAAGCCGCACCCACGCGGCGAGCTGCTGCTGCGCGGCCGCTTTGTCTTCAAG
GGCTACTACAAGCAGCCGGAGTTGACAGAGCAGAGTATCCTGCCGGGTGGGTGGCTGCGC
ACGGGCGACGTGGCCGAGATGGAAGCGGAGACGGGGCAGATGCGCATCATTGGCCGCGTC
AAGGCGCTGGCGAAGAACTGCCTGGGCGAGTACATTGCGCTGGAGGCGCTGGAGGCGCTG
TACTGCGAGTGCTCGGTCGTGGTGCCCAACGGCATCTGCATCCTCGTGGACCCGCAGCAC
CCCTTCATCACGGCGCTCGTGCTGACGGACGAGGAAAAGGCAATGAGGTTTGCCCGTGCC
CACAAGGTCGAGAACGCGAGGTGGCCCGATATCCTGAAGGACCCCGCGTTCATTGCCGCG
GTCACCGCGTCGCTCGCGGAGATTGGCCGGCAAGCGGGCAAGAAGTCGTTTGAGCTGCTG
AAGCGCGTGTGTGTGCTGAGCGACGAGTGGACGCCGGAGAACAACCTGGTGACGGCCTCC
ATGAAGGTGCGCCGCAGCGTGATCGACACGCACTACGCCGACATCATCAAGGAGCTGTTT
GCCGATTAGTCGCTGAAGAAGCGGTTGTGTGGGCAGATATATATATGTGTGTGTGTGTGT
AAGTGTGCGTGTGTGTGTGTGCCTCCCACCACCACCACCTCGTATAAGTCGACTTCTCTC
TCTCTCTGGTAAAACGCTCCCACAGACGATACCGCCCCACCCTTAGAGCAGCGACGCGCA
ACAGAACCCCCAAAGCGTGCAGAACGGCCGTGTCGGCGCGACGGGGGCGCCTCCATCGGC
TGCTCCGCCGCCTACCCCGTGGCCCCTCCTCCTACCCACCCCCGGCGTTTCGGGCTTCGC
CAGCACACCTGATCGCCAGCGATCGAACGAGAGAAAGAGAAACAGAACACCTCCTGCTTC
ATCCGGCCATGCCGCCCTTCGTCCTCACGGTCCTCGTACTCGTCGACTCGACTCTCTGTC
TCTGTCCTTGTATCTATTACGCGCGGAAGTACAGTGCATGGTAACGGCGCGCGCGCACAC
ACACACATATATATACATACATATATATATATATATGTATATACATACACAGGCACGCCC
ATCCTGTGCAGAGAATGTGCTATCCCCCTTCCCCTTCCCCTTCCCCAACCTCCACCCCAA
TTCTTCGCTCTTGCTCTTTCCTATCCTCAGCTCTTCTCTCTCTCTCTCTCTCCCGCGCGC
GCCCTTCCCCTCCCCCTCCCCTTCTTCCAAATACTTACTTAGCAATCTACGTTTGCCCTT
GCGGATACGGTGCTGCACGCCACGTCCACACACACACTCACACACAGCGAGACAAGCGCA
CTCGTCACGTTCCTACTGTACCAATCTCTCTCCCTCTCTGTCTCTCTTTACGGATCCTTC
CTTGTTTCCGTCAACGCCGACCGAACGGCGATGTCAACGCCAAGGACGACGGCGACGGCG
GCCAAGCCGAAGCCGTACAGCTTCGTGAATGACTACAGCGTGGGTATGCATCCCAAGATT
TTAGATCTGATGGCGCGCGATAACATGACGCAGCACGCGGGCTACGGACAGGACAGCCAC
TGCGCGAAGGCGGCACGCCTGATCGGCGAGTTGCTTGAGCGGCCGGACGCGGACGTCCAT
TTTATTTCCGGCGGCACGCAGACGAACCTGATCGCCTGCAGTCTGGCGCTACGCCCGTGG
GAAGCTGTCATCGCAACGCAGCTGGGCCACATCAGCACGCACGAGACGGGCGCCATTGAG
GCGACGGGGCACAAAGTCGTCACGGCGCCGTGCCCGGACGGTAAGCTGCGCGTTGCCGAC
ATCGAGAGCGCACTGCACGAGAATCGCTCGGAGCACATGGTGATACCCAAACTCGTCTAC
ATCTCCAACACGACGGAGGTAGGCACGCAGTACACGAAGCAGGAGTTGGAGGACATCTCC
GCCTCATGCAAGGAGCACGGCCTGTACCTCTTCCTCGACGGCGCCCGCCTCGCCTCGGCC
CTAAGCAGCCCTGTGAACGATCTGACGTTGGCAGATATCGCTCGCCTGACGGACATGTTC
TACATTGGCGCCACGAAGGCCGGTGGCATGTTTGGCGAAGCGCTCATCATCTTGAATGAC
GCCCTAAAGCCGAACGCGCGCCACCTCATCAAGCAGCGCGGCGCCCTCATGGCGAAGGGA
TGGCTGCTCGGCATCCAATTCGAGGTGCTCATGAAGGACAACCTCTTCTTCGAGCTCGGC
GCCCACTCGAACAAGATGGCCGCCATCCTCAAGGCTGGACTGGAGGCGTGCGGCATCCGA
CTTGCCTGGCCATCCGCCAGCAATCAGCTCTTCCCGATCCTGGAAAACACCATGATCGCA
GAGCTGAACAACGACTTCGACATGTACACCGTCGAGCCCTTGAAAGATGGCACGTGCATC
ATGCGACTCTGCACGTCGTGGGCGACGGAGGAGAAGGAGTGCCATCGTTTTGTGGAGGTG
CTGAAGCGCCTCGTCGCGTCAACGGCCTAATCACGGAAAACCCTCCATCTTATTCTTCTG
CATAACAAAATGGCTCACGGCGCTCGGAAGCAATGCGCCCTCCCCCCCCCCCCTCCCCTC
CCCTCCCTCCCCCCTGTTGTGTGCATCCCACTACCCATCCACCCCATCCCACCCGACGCA
CACACACACACACACTTGTTTAGGCACGGGTGTTGTGCGGCTGTCTAGGTGATACCCTGT
ATTTTTTTTTGCTTCTCGAACGCGAATCCATCCCTCTCCCGCGCAGCGCGAGGTCGATCC
TCACCCCCTCCTCCAACCCCGACTCTACGCCAGCCCTCAACAACCCTTTCACAGGCCCCT
CCCCATCACCTGGTGCGAAGCAGCCCTAGGCACACACACGCGTACACACAACGCCTCACA
GCCGCCCCTCCATCATGCCGGTCGCCACTCCCCCCATCTCCCCCCTTGGGTGCATCTCCC
CGTCGCGGTGACACTCACGCCCCCGCACCCCACCCCCCTCGGGTGGGCCAGTGTGAGGGG
CCGGCTGCGATGCGCTCGAGCCGCGCTGACACGCTCTGCCCATCATATGGACAGTGCAAG
CCTGTGCGCACTGTCGCGGGTGGCACCGACGCAACGCCATGCACGACATGGCCGCTGACG
TCCGTAGCCCTAACTCGCGCTCTGGCGGGCACCCCCGTTCGTCACAGATGCTCGACCCTG
GTCACCACCACAGGTGGTTCGGCATGGGCCGGGACGGCGGAGGGAGGGGGGAGCGGGAGG
AGCGGGGCGTGGGATGGGGTGGGCTGCCCTGCAGCCTAGGTTACCCCCACGCACAGAGGT
GCGCGCGTGTGTGTCTGTGCGCCACCGCCTCGTCATTCGTCATCAGTAAGGAGTCGGCGA
CTGGAGTCAGCAGCTAACCAAAGGATCAAGACAGTCGACTGCCATGGCAAGTCAAGCGCC
GACGAAGCTGTTGTTCCCTTCTCGCCCCGGGCCGCCTTCCCCTCCCTCTCTCCCTCCCTC
GTCGGTTCTGTCGCGGAAGGCGGCCCGGGGCGAGAAGGGGGGAGGGGGTCTTCCGCAGTA
CGCATGGCCGCCGGGTCCCGTGATGATCCCTGCCCTCTTTCACATCCTGCCAGACGGCTT
GGCTCTCTCTCTCTCTCTCTCTGTGCGCTCACGGGGGGAGGGGGAGGAAAAGGGGGGGGG
GCACCGCCTCAGCAGGCCACCAGCACGCACTGGTTCTCTCTCTCTCTCTCTCTTATCATC
CACCTTTCGCGCTGAGACAAGGTTCGCCGCCTCCCTCCCACCACCGCTACCACCCCTACC
TGGTGCTGATCTCCCTGCTACGGCGGCTGCCCGCTCGTCCATCCCGTCTCCCTTATCCTC
CGCCCCCTCCGCCCTTCCTCCTCTCTACACGGATATTGCAGCCCGTTGCCTCTTGCACTC
GCCGATCCACCACCCTAACGGCAGCAGAAACGCTCAGCAATAGCGAGAACAAGCAGCACA
GCAGCTCACTGCTCCCTTCCCCCACCCACCCACCCACACACCCACACACAGAAACACATC
CACACCAGCTTCCAAGCTCGCCATCGCCGCTGCCGTCGAGCGCGGAGCACACACCCCCCC
CCCACACACACACACGTCTGAAGCGATAGAGAGAGAAAGAGAAAGAGAGAGAGAGCGGCA
GTGCGCGCCGTGTGCAGGAGAAGATTACCAAGTACGCGCGCTCAGTCGATGGGCACTGCC
TCGTAGATAACGACAACGCCCACAAACGTGCGCAGATCTTCTTGTTACATCACCCCCCCC
CTCCCTCGTCACATACCTCCAGCAGCCAATCGCAGGCTGTCCATCGCTGCTGACTATTCA
CATCTCGGCGGGACCTTCCCCTCACTCACCACCCATCAACCCTCCCTCGTACCCTCTACA
CACATAGACATTCAGCCAACAAAATGGGCGGCTGTGTCGTGTCATTGATGGAGTGCAAGG
CCCGCAGCAATGAGGTGCCGTGGGAGCTCTCCGAGGACGTGAAGAGCTACGGCCCCTTGA
GTGTGGCCGTCGCCGGCACACAAACCCCCAACAGCTCCGCCGTGTACGTGAACGGCAAGC
AGTCCACGCTGGCGGCACAGCAGGAGTGTGGGAAACAATTCTACTACGGCCCTAACCAGC
CACAGCGTTTTGCGAAGCTATGCCAGGAGAACCTCGACAGTGTTGCCCTGGCGTACCGCC
GCATCGAGAAGATGGAAAAGGAGCAGGTGGCGGGTGCATCGCGGCCGATGGACGTTGCGT
ACTTCTCCGAGCAATGTAACCTCACGTACCGGGAGCTGTGGCATGCCGTGACCGGCTTCA
GCCGCGGCCTCGCCGAGCTCGGGCTCGAGAAGCGCGTCAACGTGACCATCTACGAGGAGA
CGCGCTGGGAGTGGCTGGCGTCTATCTACGGCATCTGGATGCAGGACATGGTCGCCGCCA
CCGTCTACGCCAACCTCGGCGAGGGCGCTCTCTTCCACGCACTGCGCGAGACGGAGTGCA
AGGCGATTCTGTGCAACGGCAAGAGCGTGCCGAACCTGCTGCGCGGCGTCGGCAGTGGTG
CCTTCCCTGCGTGCACGCTCATCTACTTGGACAATCTGCCGGTTGCCGGGTGCGCGGAGC
TGCACGGGTGCCGCGTAGTGTCGTGGAAGGACGTGGTCGCGCTGGGCCACGGCGCGGGTG
CGCACCACGGTGCCGCGCCACCGGAGGACAACGAATCGGTGGCACTGATCATGTACACGA
GCGGCACGACCGGTGACCCGAAGGGCGTCATGCACACGCACGGCAGCATCGTCGCCGGCA
TCCTCACCATGGACGACTGGCTCTACAGCGTTATCAAGCACAGACCGGATGATGTCTACC
TCTCCTACCTGCCCATGGCGCACATCATGGAGTTCGGTGTGGTGAACATCCTCCTCGCCC
GCCGCGCCCACGTCGCGTTCGGCACCCCGCGCACGCTGACGGACGCCACGGCACGGCCGC
ACGGCGACTTTACCCACTTCCGCCCAACGCTGCTCATCGGCGTACCGCGCATCTTCGACA
CGCTCAAGAAGGCCGTCGAGGCGAAGCTGCCGCCGGTGGGCACGCTCAAGCGACAGGTGT
TCGACCACGCCTACCAGAGCCGGCTGGCGGCGCTGAAGGAGGGCAAGGACACGCCGTTCT
GGAACGAGAAGGTGTTCAGTCAGCCACGCGCGGCTCTGGGAGGTCGCGTGCGGGCCTTTC
TCAGCGGCGGCGGCCCGCTGTCCGAGACCACGCAGGAGTTCGTGAACGTGGTCTTTGGGT
GCATCGTCAACGGCTGGGGCCTCACGGAGACGGTGTGCATCGGTGCCATTCAACGGCTGG
GTGACCTGACGCCGTCTGCCGTAGGCCAGGTGCTCTGTTCGGAACAGCTGAAGCTGCGCG
ACATTGACGAGTACAAGCACACGGACACGCCGTATCCGCGCGGCGAGATCTGCCTGCGCG
GCCCGTTCCTGTTCAAGGGCTACTACAAGCAGCCGGAGCTGACGCGCGAGGTGCTGGACG
AGGATGGCTGGTTCCACACCGGCGACGTTGGCAGCATCGACTGCGAAGGTCGCGTCTCCA
TAGTGGGGCGCATCAAGGCGCTGGCGAAGAACTGCCTGGGCGAGTACATCGCGCTGGAGG
TGCTCGAGGCGGTCTACAGCAGCCACCCGCTGGTCCTGCATAACTGTGTGTGTGTGTTGG
TGGACCCGTGCAAGAACTACATCTGCGCTCTCGTGCTCACAGACGAGAGCCACGTGATGC
GCTTCGCGAAGGCGAACGGGATCGAGGGCGAGTACCCATCCCTGCTAGAGAAGAAGGAGC
TGCTGGAGAAAGCTGCCGCGTCGATGGCGGAGACAGCCCGCGCGGCGCGGCGCCGCGACT
TCGAGGTTGTGCGCCGTGTTTCCCTTATCGATGACGAGTGGTCGCCGGAGAAGGGCCAGC
TAACGGCGGCGCTGAAGCTGAGGCGAGGCGCTATCGCTAAACAGTATGAAAAGCAAATCA
CATGCTTGTTCGCGGAGTGATCGGGTGGGTATGTGGGTAGTTGGGTAAATGGAGTATGTG
CAGTGACCGGGGGTCCGCAGCGTGCACCCTCTTCTTTGCCTGCTCCCTTCCCTCCCTTCC
TCCCTCCCTACACACACACACACATACACATCATCACCACCACCACCACCCTGATGGCGT
TATGAGCCACGGCAAGGTTGTCGCATCACACAGGTTCTCGTAGTCCTCACATATGCTTTG
AGGGCGCGAAGCCGTCTGCCCACCGTGTACGGCTTGGCAGACTCGCCTGCGTGTCGGCGG
ATAGGTGTGGGCTGATGCAGTGCCGAGGAGAGTTTGCGGGCATGAAGCCACGTGTGTACC
AGCTCGCTTATTCATCGAGTCAACGACGCGACAGGGATACATTCCCGCCTCCTGCCTCAT
CTTGCCTTGGCTGCGCTGCGGTTTATGTCGAGCGGTGACCCCCCCCCGGGCCTTGCCAGA
CGGTGCTGGTTGTCCGGGTTCCTGGACATGGCCGTGGCGCCGAAACGGCGGGTGAGCTCT
AGTTGTGTGCGCGTGTAACGGTCGGCTTGTTCGTAAGTAGATTATGAACAAATTGAGCCA
TGACAATCTTGTAGAGCCCACCACCAACCACCACCCAGCCAGTCAACCCATCACTGCCAC
CCCTTCCCCGCCATCGTAACCCGCCGTGCAGCGTCCCCGTGACTGGTCGTGTGTCGGCGG
CTGGGATGTGCAGTACACGAAGAGGAGGCGATTCGAGGTTCGCAGGGATGCTGAAGTTTC
ATCACGACGCCATGCACGCACACATGTCCCTCCCCCCCCCCACACACACACACACCAAAG
TCGCGCGAGCTGGATGACTTGCCCCGTCACTTGGCGTGACCGCATCTCTTGTATCTGGGC
GTGAATAATGGGGCGCTTGCCCGCTACAGTGATGTATGCCTCCGACCTCTCCCCCACCAC
CACCACCACCACCACCTCCCCTTCTCACCCACCGGCACCACCTCCATCAACCACCACACA
ACCCTTCGACTTGCGCACTCGTGGAACGCTTCATGGCTCGTCGCAGCCCTACCCACCCCT
CACCTCCCTTTAAGCGGGCTGGCCATCCGAATTTGCCGTACACACGCACGCAGACTGCGC
TGACTCGCCCCGCCGCAACAGCAGCCATGGACATCCCCTCTCACTGCAGCAGCCTGGAGG
CAACGGTGCTCCAGCTGATGGACGACGCCAACGCGCGCCGCGTCGTGCCGGACCCTCGCG
CAATGCGCTACCAGCAGCTAGGCGACGAGAACGTCGCCCTCGAAGGCACCGAGAGCGAGA
ACAGCACGCCGATCTACCGCCAGGCGAAGGTGACGGACGCGATGCAGCGCCGCCTGGAAA
ACGAGTGGTACAACGGGCCCAACTTCGTGCAATGCTTCGAGTCCATGTGCAAGTCGCGTG
GCAGCAAGCGTGCGCTGGCCTACCGCCCGATAAGTCGCGTGTCGCATCAGCTGGTGAGGG
AGCCGGAGAGCGGGCTGGAGCGGTTGTTTGAGGTGACATGTTACGATGCGACGCAGTACT
TGACGTATGATGATGTGTGGACGGTCGTGCAGAACTTTGGCCGTGGCCTGCGCGAGCTCG
CACTCACTCCTGGCTGCAAGGTCGGCATGTACCTCGAGACGCGCTGGGAGTGGCTGGCGT
CGGCGTACGGCGTGTGGTCGCAGAGCATGGTGCTCGCCACGGTGTACGCGAACCTCGGCA
AGGAGGCGCTCAGCGAGGCCTTCGCGGAGACGAGCTGCGCCGCCATCGTGGCAGTGGGCG
AGCGTGTGCCGTCGCTGATCGCCATGATGCGGAGCGGTGCGATGCCGCACTGCATCCTGA
TCTACCTCGACACGCTGCCGGAGGGCATCGATGCGACGGGCGTGACGCTGAAGGCGTGGG
AAGACGTCGTGAGGGACGGCGCTCTCTCCAGCTACCCCCTCAACCTGCCGACAAACAACG
ATGACGTGTCCCTGATCATGTACACGAGCGGCACGACGGGCGGGCCGAAGGGCGTCATGC
ACACGTACGGCTCGATGACCGCGGGCATCAACGGCATGGGTGGCCGCCTGAACGAGCTGT
GCGGCGGCGTTGAGCCCGATGAACGCTACTGCTCCTCCCTGCCGCTGGCTCACATCTTCG
AGTTCACGGTCACGAACGTCTTCCTTGCGCGCGGCTGCTGGATCGGATTTGGCCACACCC
GCACACTGTTGAGCACGTACGCACGTCCACACGGCGACCTCGTCGAGTTCAAGCCAATCT
TCTTGATTGGTGTGCCACGCATCTTCGACTCCTACAAGAAGATGATGGAGACGAGCCTGG
CACAGCGCGGCGTGCTGGAGCGCAAGGTCTTTGAGCACGCCTTCGCCTCCCGCCTCAAGT
ACCTTCACGCCGGCATGGAGACGCCGTTCTGGAACGAGGTGGTCTTCGCCCCGCTGCGCG
AGATGGTGGGCGGTCGCGTGCGCAGCATGTTCGGAGGCGGTGGCCCGATCAGTGCACCAA
CGCAGAACTTCATGAACGTCGTCCTTGGCGGGTTCATCCAGGGCTACGGACTCACCGAAA
CCGTCGGCAACGGGCCGAAGCAGCTCGTCGGCGACCTCGAGCCCGCGTGTGTCGGTCGGC
TGGAGATGGCCTGCGAGATGAAGCTGGTGGACACGCCAGACTACAAGCACACGGACACGC
CGGAGCCGCGCGGTGAGGTGTGCCTGCGCGGTCCCATGCTCTTCAAGGGCTATTACAAGA
AGGAAAGCATCACCAAGGCCGCCATCGACGCTGACGGCTGGTTCCACACCGGCGATGTTG
GCGCCATCGCCGACCGCGGTCGACTGCGCATCGTTAGCCGCATCAAGTCACTGGCCAAGA
ACGCCCTAGGTGAGTACATCCCGATGGAGAGCCTGGAGTCCCTGTACGCACAGGTGAGCC
TGTGCGTGCCGAACGGCGTGTGCGTCGTTGTCCACTCTGCCAAGTACTACGTCTGTGCCA
TCGCGTGCACGACGGAGAGCAAGGCGATGGTGTTCGCGCGGCAGCACGACATCCAGTGTG
AGTGGCCGGCGATTCTGAAGAACCCCGACTTTCAGAAGGCAGCGACGGAGGCGTTCCGCG
AGCTCGCCATAAACGCGGGCCGTGGCAAGCAGGAGATTGTACGCTACGTCCACGTCGTGG
GGGATCAGTGGACGCCGGAGAACGATATGCTCACGGCGGCTGGCAAGCTGAAGCGCCACG
CAGTCGCGGAGCGCTACAAGGACCTGATCTGCTCCCTGTACGTTGACTAGCGGGAGCACG
AGCAACGCAACAGCGTCCACCACCACCACCACCACCCCCTGCAGCCTGCCCGGGGTGCCC
TCCTCATCTCTTCCGTGTTGTGTGTTCTGCACCGCTCCCACCCGCGTTCCCCTCGTGTCC
ACGCGTTGGGGGAGGGGGAGAGGGACATCGGTGGAGACCAATACACACAGACACACAGAC
ACACAGGTACAGTGCCGCTCTGCATATGCTTTTCATTGTTATTATTTTGTATGTTGGCTT
GTTTCCTCGGCGCTGGCCTCGACAACACGTTCCACCCGACGAAGTCACTTTTCTTTCTCC
CTCACGGTCGCCCTTCGTGCCGTACATCACCCGCGTGGCCGCTGCGCACCCGGATCCCCG
TGCCTGCGAGGCGGAGCAGTGGTGCCGCGGTGTGCGTGATGCACCACGTCGAAGGCACGT
AGACATGGCATACCCTCTTTTCGCCCTTGATGACGGATGACGGGGTGGTGGCGCACAGAC
ACACACGCGCGCACCTCTGTGCGTGGGGGTAACCTAGGCTGCAGGGCAGCCCACCCCATC
CCACGCCCCGCTCCTCCCGCTCCCCCCTCCCTCCGCCGTCCCGGCCCATGCCGAACCACC
TGTGGTGGTGACCAGGGTCGAGCATCTGTGACGAACGGGGGTGCCCGCCAGAGCGCGAGT
TAGGGCCACGGACGTCAGCGGCCATGTCGTGCATGGCGTTGCGTCGGTGCCACCCGCGAC
AGTGCGCACAGGCTTGCACTGTCCATATGATGGGCAGAGCGTATCAGCGCGGCTCGAGCG
CATCGCAGCCGGCCCCTCACACTGGCCCACCCGAGGGGGGTGGAGTGCGGGGGCCTGTGA
AAGGGTTGTCGAGGGCTGGCGTAGAGTCGGCGTTGGGGGAGGGGGTGCGGATTGACCTCG
CGCTGCGCGGGAGCGCAACGGACACCCAGCGAAGAGGTGTACGAGCCTATTTATCTATAG
TCAACACATGTTTCGACGTATATATATATATATATATGTATTCTCTATGAGGGGAGGAAG
GAGGGAGAAGGCAAGAGAGAGAGAGAGAGAGACAAGGGTTAGAGCGGTGATGCACAGGGA
CCTAGCCCCCCCCCCTCCCCCTCCTCCCTCTCCTTCTTTTCATCTGAGGCTAATTGCCTC
TCGCCTTTCCTCTGTTGTGGACCTCTGTGTGTGTGTGTGTGTGTGTGTGCGCGCGCGCGC
GTGTGTGTTTCTATCTTCTCTCGGTCCGCCTAATACGGTGTTGATCGACTTTCTTGCGTT
ATCGCTGCCGTTCCGCCAGCACCCACATTTTTTTTTTACGCTAAAACCTCCTCTGGTGAT
GCGCGCACGTGCGTGCATGTGCATTGCCGTCCAGCTTTCCTGCGTAAAGTGTGTGTGTGT
GTGTGTGTGTGTGTGTGTGTTTGCGTGGCAGCCCTCGCGCCCCTCCTCTGCCCATCATGG
ACTACGCAGAGGAGGGGCGCTACGCTCGCTCTCTCTCTCTCTCTCTCTCTCCTTGTTTAA
ATTAGGTTTTCCGCTGTCTTTCTGGCCGTCCTGCCGCCCGTTCATGGTGATGCACGTTAT
GCAGCTGTGACGATGGCTGTGGCGGAGGCGAGCGCCAATCGCGGCAACGGTGTGATGCGC
ACGAGACGTTCCTCATTCCTTTTCCAGATGCCTCTCTTCGGCGGCGCACGCCTCGCCAGT
CTCTCGTCGGGCTGTGCGTTGTTGTTGTCAGCGCGCCGATCTACCACTGTTTGTGTTGTA
GTGGGGCACCTCCATGGGGCCTGCGCAGGCCGTCTCGCTCGCCCGCCTGCTTGCTTTTCG
GTAGATCATGGTGTTGCTTAGTAAGCACAACCATTTCCGCGCCCGTGTATATGTGTTTGT
GTGTGTGTGTAGGGGGGGGGCGGGGCGGGCGGGCGGGCGGCAGGATCGGTGAGGCCCTCT
CCACGCATACCTGTGCCTGATGCAGCCTGCCTGCTTGCCTGCTCTCTCTCTCTCTCTCTC
TCTCGGGCGCGCGCCCGTTTTCTCTGTGGGGTGCGGCTGTCGTAATGAGGTGGGAGCGCA
GCTCGGGTGCGTTCGTGGCGGCTGGTCGTGGCGGCCGCGGACAGAAGCCAACGCACTGTG
GCACGCGAAACCCCGCGCGACGCCGTCCATCCATCCACCACACGAAACTGACACGAAGGC
GTTCAAAATCGAAAGGGTGAAAGGGGGAGAAGGGCGCCGACAGCCAGACGCCGGTGGACG
CTGCAGGACAACGATGGAGAAGCAGAGGAGAGCGGTGAAGGTGACGCCACAGGAAGGAGG
GAGAGGAGGAGGGGGGGGGGCGCATAACACGCCTCCGCTCGACGTCTCTGCACCATCCCC
TGGCGCTCCGCTCGGCTCGCCCCGCCCCTCCCCCACCCCTTCCTCCCGCGCCAGTCCATC
GCCTCGACAAGAGAGGAGGGAGGGGGGGAGGGCGCACGACACCGTTGGACAACGGAAGCC
AACACGAAGGACGTGCGGCGTTCATTGGCAAGGGGTGTCGGCCGGAGGGTGACGGATGCT
GGCCCGCGTGGGCGTGTCTCGTGATGGCAGTGGCAAGCGTGGTTGCTCCTGAGAGGAAGG
GGGTAGAAAAGTGCACCCCCCCCCTCTGCGGGCGAGCTGCGGCACGTGATGGAGAACCAC
GTAGGGACCTGTGAGTCCCCTCGATGGTGCTGCCACAAGTGCGTTGGTGGCGCATACGTG
GTCCAGGCAAGCTGAACGGCACCACCACCACCACCCACTTTGACAGCAAGCACCCTCCTC
TCGAGCCACAGGCGGCAACGCCAGACGTGCGCTGGACACTATCACAGACGCACATGCGTG
CTGGACACGGGTGCTCTACCCTCTTCTATTGCCGTTGCTGTGGCTCATCGCGTTCGTGTA
TTCATTTCTCTCCGCCTGCGCCTGCCTCCCCACCCTCACTCCCACCCTCAGCACATGATA
ACGCTTGGATCGTCCATTCGAGCAACACCTAGGCCCCTCCCCTCCCCTCCCCCCCCCACA
CACACACCACACAACGATATCCGTACCGCATATACTGAACATCATTGCTGCCACTACCGC
CATCACCGTCACAACGGTGCCTGCTCTCCGTTGCCTCACACCCGCTTCCCCAAAGCCGGT
CCGTTGCACCTCGTACATCCGCGATCGCCGCTGTCGCTCGCGCGCCTGTGTTGAGCTAAT
TCGCATGCTTCCTCTTCTGCTGCTACGCTCGGGGAGGGGGGGGGAAAGGGAGGTCACGGA
CGTTGGCCGCTGGACATCGTCGCCGTCATGGTGGACGTGCAGTAAGCTGCTTGTCCTCCG
AGCACACATAGCGTGCATAGATCCATTCAACAGCTGAAGGGCCGGAGGGCGTCATGCACA
CGTACGGCTTGATGCCCGCGGTCGACTGCGCATCGTTAGCCGCATCAAGTCACTGGCCAA
GAACGCCCTAGGTGAGTACATCCCGATGGAGAGCCTGGAGTCCCTGTACGCACAGGTGAG
CCTGTGCGTGCCGAACGGCGTGTGCGTCGTTGTCCACTCTGCCAAGTACTACGTCTGTGC
CATCGCGTGCACGACGGAGAGCAAGGCGATGGTGTTCGCGCGGCAGCACGACACCGCCAA
GGTAGCGGAGGGGCGGCACGCCATAGGTGGTGTGCGGCGCGTCAGCGATCACTGGACGAT
GGAGGAGCGAGATCGGCTGCCACGGTCAAACAAGCGAAGGGAAGGGTACTGCTCACCGTG
CAGTCGTGCGGCATGCGAAGCGGAACAGAGCGAGAGAGAACAAGGGCAGTGGAGGGCTGA
CGACGATGTGGACCGGCACGACGAAGCTCATTATGATCTGTGGCCATGTCTCCGCCGACA
CCCGCCCCACTCGAACACCACACCACACTGCGACAACGACTTCGTATCCTTCTTCCCCTC
TCTTTCTCAGTTCTTTACAGCCGCAGAAGCCGACGGGGGGCGGCCAAGGGGAAGGGGTCG
GCATCGGCTTGCGTACGGTGGTCTTACAGGAAGCTCTACCGAAAGTAGCAGCAGCAGTCG
CGGTTGTTAGCTGCGGTGACTGCCCCCCCCCCACACACACACACACACCACCACCACCAC
CACCACCCCACCCCACCCGGGCACTTCCCGTCGCTCGTCGATTCCACCAGGAATGGAGGG
CGGATGTGAGCACCTTCGCCTGGACACACATACACACAGAGCGAGCGCGGCGTCATCAGC
CGCTCTCCTTCCGTCTCCATCCAAGAAGTCAGAATGTGCATGCATGTGCCGATATACCAC
CGCATACTTCACCACGTCCTCGTCCCTCTGGCCATCATCGCTTGCCCGTGACTCACATGC
TCTCTTCCCCGCCCCCCCCTCCCTCTTTCATCCCTCCCCCTCTCTCTCTCTCTCTCGCTT
CGTCTGACACACGCATCAAACATGCGCGCGCACGACGCGGCTGCACCACACAGAAAGCAG
CAACACACACACACACACACACACATTCCTCCCTCCCTCGCCTCAAAAACCAAACGCAGA
ACACGCACGCCGGTACACCCCGCGTGAGTCGCTGAAGCGCCATCCTCCCAGTCTCTCTCT
CTCTCTCAGGAGCGAGCTACGTCGATAGGTTTTTTTTCTTTTCACACGATCATCCCCTTA
CTCGCGGCGATGGGCGGGTGCGTGGTCTCTGTGATGGCGAAGCGCAACGCGGCGCAAGTG
ATGCCCGACCCGCGCGCCGAGGCGCTCGAGCGCCGGCGTGCCCAGTGCGGTGGCAATTTT
GTGCAACGCGTGCCCGGCACGGAGAGCGAGCACGCCTCAGCCATCTACCGCATCGCTGGA
GTGACAGCGGAGCAACACGAAGCCATCCTCGCGGCGGCCGCGGCGAGGCCCACCTTTTAC
ACCACGCTGATGCGTCACTGCGCGGAGCGCACGGACCAGCGCGTGCTTGGCTACCGCCCC
GTGAAGTGCGTCACAAAGGAGCCGGCGCCGTCGAAGTCAAGCGGCAGCACGAGCGAGCCA
GCGAAGAAGGAGCGGCTCATGAGCATCACACACTTCGACGAGGTGGTGCACGTCACCTAC
TCAGAAATGGAGGAGCGCATCTTCCACTTCGGCGCCGGCCTGGCCGCCCTCGGCGTCACC
GCCAACGGAAACGTTTCAATCTACCTCGACACGTGCGTCGAGTGGCTGATCGGCATCTAC
GGCATCTGGTCCTGCAGCGCCGTCGCCGCCACCGTCTACGCCAACCTCGGCGAGGCGGCC
CTGGCGCACGCGCTGCACGAGACGGAGAGCCAGGCGATTCTGTGCGGGTCGGTGAATGTG
GCGAATGTGCTGAAGCTGATGAAGAACGGGGTCATGCCGCAGGTGCCGATCATCCACGTC
GGCGCCCTGCCCGCGTCGCTCGACACGCACGGCGTGCAGGTGGTGAGCTTCAAGCAGGTG
GAGATGATCGGCGCGGCACACCTCGAGGGTGGTGCGGCGAAGGGCACGGGGCCGTTGAAC
GACGACGACCTGGCATTGATCATGTACACGAGCGGCACGACCGGTGACCCGAAGGGCGTC
ATGCACACGCACCGCACGTTGGCTGCTGGCCTGCACACCCTCGAGCCGCGCGTGATCGAC
CTGCTCGGCCAGCCGCGCCCCGACGACGTGTACCTCTCCTACCTGCCCATGGCGCACATC
ATGGAGTTCACCATCACAAACCTGTTCATCTTCCGCGGTGCCTTTATCGGCTTCGGCACG
CCGCGCACGCTGACGGACACCACGGCACGGCCGCACGGCGACCTGCTTACGTTCAACCCG
TCCATGCTCGCCGGCGTACCGCGCATCTTCGACACGCTCAAGAAGGCCGTCGAGGCGAAG
CTGCCGCCGGTGGGCACGCTCAAGCGACAGGTGTTCGACCACGCCTACCAGAGCCGGCTG
GCGGCGATGAAGGAGGGCAAGGACACGCCGTTCTGGAACGAGAAGGTGTTCGCGGCGCCG
CGTGCCGTGCTCGGCAGCCGCCTACGGATCATGCTCAGCGGCGGCGGCCCGCTGTCCGCC
GCGACGCATGAATTTGTGAACGTGGTCTTTGGCCGCGTGGTGATTGGCTACGGGCTCACG
GAGACGATCTGCGTCGGGGCGATTCAGATCCCCGGTGACACGGAGACGAACGTGACGGGC
TTGATGGAGCCTGGCCAGGAGATCAAGCTGCTCGACATTGACGAGTACAAGCACACGGAC
ACGCCCGAGCCGCGCGGCGAGATGCTGTCACGCGGGCCGTACCTGTTCAAGGGCTACTAC
AAGCAGCCGGAGCTGACGCGCGAGGTGCTGGACGAGGATGGCTGGTTCCACACCGGCGAC
GTTGGCAGCTTTACCGCGGACGGCAAGATGCGTATTGTCGGCCGCGTCAAGGCGCTGGCG
AAGAACTGCCTGGGCGAGTACATCGCGCTGGAGGCGCTCGAGGCGGTCTACTCTAGCAAC
GAACTGCTGCAGCCAAACGGCGTGTGCGTCCTCGTGCACCCGGACAAGCCGTACATCACG
GCTCTGGCGCTGACGGACGAGGCGCGTGCAACGAGCTTCGCGGCGAAGCACGGTATCGAG
GGTACGTACCCTGCCCTGCTGAAGGACCAGCGCTTCCAGCAGGCGGCCGCGATTTCGATG
GCCGACACGGCACGCGCCTCGAACCGCGCGTCCTTCGAGTGCGTGAAGCGCGTGCGCGTG
ATCGACGACGAGTGGACCCCGGAGAACGAGATCTTGACAGCTGCCCAGAAGCTGAAGCGC
CGCGTCATCGATGCGCAGTACGCACAGACGATCGCAGAGCTCTTCGCGGATGATTAGCCG
CGTCGATGTATGTGTGTGTGTGTGTGCGTGTGGGTGTGTGTGTGCATGTGTGTTGCTCAG
GGACTGAGTATGACGGAGACGAAGAGAGAGAAAGAGAACCGCTAACGCGAGCACAGTACG
CCATCCAGCGGTGCAACGCACCGTCGTGCGCGTGGTGCATCCGATCCGCCGAGCTCCGCA
GTGTTACATGCGGGTAGTGTCCCTCTCGGTTCTCGTTCTCTCTACCTCCTCCCACCCCAA
ACACACATATACCGCGGGCCTCTTTCTTTTCGTTGTTGACCTCCCATGCCCTTGACGTGG
TTGCATGCAGGCATGTATATATATATATATATATGTATTGTAAATAACATGGTCATATCC
CTCCTACGCACATGTATATATGTATATACATATATACATGTGCGTAGGAGGGATAGAGAA
CTATCTGTATTTATCATTATCTTCCACCAGACTTTGGCTGTCGCTTGTCAGTACAGGAGG
AGCCGTGAAGGAAACACGTTTTACGCCACGGTTGTCTCTCTGTCACACACCCACACACCC
ACACACACACTCGATATCTCGATCTCTTCACTAGCTTGTTTGTTGTGTTTTTGCTTTTAG
TTTCTTCACAGTTACTCGCTCCTGTGTGTGTGTGTGTGTGTGTGTGTGTGATTGCTCTCG
CTCTCTCTCACACACACACACACCGATCGTGTCTTCTGTGGTATCTTTGCTATGAAACAA
CTGCTGATGTCGTGTGGATGTGTTGTAGACGGGGGTATATCTCTCGCTCTCTCTCTCTCT
TGTGTGTGTTTGTTTCTGCTTTTCTACTTCTCTGTGTCATGTATGTATTGCACGTGCTCC
CCTCCCCCCTCCTCCTCCTTTGGCCTCTGAGCACGTCTCCCTTGTTGTTGTTGCTCGATG
TCGCCTGGGCGTTGGTGCGCATCTGCCAGCTGTCCTCTTCCGTTGCTGCTGCCTGCTGCT
GCTGCTACTGCTGCCGCTGTATATCACCTTCGCACCTCGCGTCCCGATCTTTTCCTTTCA
CTTTTTTGTTTAGTAGCGCTTCAGTGCGTCGTCCCCCCCCCACCACCACCACCACCACCA
CCCACACTGCCCGACTCTTCTTCGCTCTCGATCGACACACGTGGATGCGTTCTCCGTGCC
GGTTGCGTGCGTGCGCACCTCTGCACACACACACACACAGACACGTGCAGCCGACGAGAA
AAGGAGAGAGAGAAAGAGTGGCGTGAAGTACAAGATAGCACATATAAAGACGCACGCACG
CACACACGCGCGCGTGTGTGCGTGCGCACATCAGACATTAGAACAGGTGAAGCAAACTCA
CAAGCAGCGGCGTTCGCAAGCACGAACCTGTCGCCCTGCCCTCCCTTCCGGCTGTTCCTG
CGCTCGCCTTCCTTCCTTCCTTTTTCTTCCTCTTGTGCGCCCATGGAGAAGACCTGGCCA
GCATCAGTGCCAGCGTCCTCACGCCAGCACTATCTCCTCGGTGCGTGTGTATTCTCATCT
CCGCCCCGGTACACCCTCTCCCCATGGCGCCGTTACCTATTCATCTTCTGTCCTCGTTAA
GAATGCAGATACGTACGCAGATGCAGGGCAAGTCTTCGTGGTGCGCCTCAGAATGGCACG
AGGGCTTGTCGTACAAAGACAGAGAGAGGAGAGAGAGAGACACGACCAGCGCGACCGCCC
GCCTCGCCCCTCCCCCACCTCCGGTGGTTCGCCCTGTTGCGCCTCCGAATCCCTGTGGGG
TGGTGCGGCGAGAAGCCAGAGGTCGCTCTCACACGCTGCTGGGCCTTGCACGGACTGGGC
AAGTGGCCGCCGTCGGCGAAAACGTGTCATACCGTCTCCTTGGGGCCCAGAGGGCAGGAC
CTCGATGCGTTTGCGGTCTCATGATCCAACAACCCACCAACCCCTCCTTGCCTGCATAAC
CTCTTGGGTCTATCCTCTCCCCTGCTCGCACAGCATGGCAGCTGCAATGCACACACACAC
ACACACACGCACACGCCCCTCTCGCTCCGTGCAGTCTCTCCTCCCCTCTCTTTCTGCAGA
CAACACGCCAGCTCAACGGAGCGAGTGTTTTAGGCGCATCACTTCACCAGTCACCACCAC
CCCGACAGAGGTCACCACGGCCAAGCATGCCGGGTGCACCGAGTCCGGCAGCAGGCGAAC
TCAGACGCCATCTTGCACGGCTTCAGGGATGAAGAGCGGACTAGGCAGCGAGGAGGCACT
AACGGGCCGAAGAAGATCCTGGCAGCCCTCTCCGCGCCGAGGAGCAGCACCAGCCGCAAG
AACAGCAACCCTCAAGGAACTCGAAAGACAGGGCTGCCTGTCGGGTGGTCCAGTGATCGG
CCGTACAGAGAAGACGATGATGAGATGCTCACAGGGGTGGAAGCTTGCCACGCGGGAGGA
CGACACGCCACGGAGCTGCCTTTTCCTCTGCTAGAGCGCATATGCCAATGCAGCTGTGTT
GCACGTGCATGCGGGCTGGCGGCTTCTCCGCTTGATGAGCCTGATCATGTGCATACGATG
CGCACGGCGAGCGTGCACTCAGCCGACACACACCGCCTCCAGAACCTTTCAGGTGTAGAC
GTGGAAAGAGTCATCCTTCGTTGCCAGGTTCAGGGAGGTCCCTCACACTCCCACGCAGCT
GTGCCGAGCCGCGGCCCTCGGGCTGGAGCGCGCGGAGGTGCTGCCGGTGTGGGAGAGGGA
GGAGGGGGTCGAGGTTGCAGCACCACAGCAGAAAAGAACGAAATGTGTCGAGCGCGAGCG
AGTCGCGAGACGACACACGAGCAGCAGCAGGAAGCAGCGCACGTTTTCGTTTATTTCGTT
CTTCAGTCCTCCACGCGTAGCCGGGAGATCGAAGAATTGTGTTCTCCCCATGCCTCTCCG
CTGCCGTCCAGCATACGGTCACCGCCACTGCACCTTCCTCCCTCCCCCCCCCTCTCCTCC
TCCACTTCACCTTTACTCGACGGCTCTTCGATGAGCGCGTCAGTCGTCGTCTGCGCAGGC
ACGTAGACACGCTTTCGAGGATGAACTTGTTTGCATCGTCGTCTGTGCGCGTACGTGTGT
ACCGTGCCGTGAGCCATGTGGGACACGCCTCTTTCCGTGGCGTTGCCCTCTCCCTATGTT
GTCCGGGTATTCTATACTGGAGCAAGGATCGATTCCCCCTCCCCCTCTTCCCCTCCTCCC
CCGTGCTCTCCTCCCTCCACACGGACGCGCACACACACCGAAACCCACACCCACACCCGC
GCCTCCGTCTAACTTTCATCGTACGTGTGTGTATGTGTGTGTGTCTGTGTGAGCGCTGCA
CACCGCAACACGTACAAACATCCAATGAAGCACAGCCACCCACCCACACACACACACGCA
CAACAAAGAAAAAACAATCATTCCTGTAGTCATCACCGCACGCGCGCACTTCCTCCCCCT
TCCTCCCCCCCCCTCCCCTCCCCCTCCCTCTTTCCCGTTTCGCCTGCGCCACAGCAGCAC
ACCTGCACGCGGACGCATGCAACCATTGAGGCGATCACGCGTTCTCCTCTCGCTCGCCTC
TTCTCCGTTATCTGTATCACCTGACAGCGTGGCGACGGTGCACTAGCTTGTGGGTTTGCT
GGTGCCCCCCCCTCCCTCCCTCCCTCCCTCCCCGAGTACACGTCTCCGTCTGCCTCCATT
TTTCGTTAATACACCTCAGGATCCTGTGCCGGTCTCATCTTCACCAGTCCCAGCAGACCT
CTGGCTGATCGCGTGCACTGCTGCCGTCTTGCTCGCTGCCGTTGCCTCCGCCTCGAGCAG
CGTGTCTACCTTGTTTGGACCCCTTCTCTCGTCGGTGTGTTCTCGCGTGTTGATCCAACG
CTTGGTGCGTGCACGTGTGTGTGTGTGTGTACACCATCACCGTTTCTCGATGGGTGCGCT
GCTCGTGACACTGCTGCAGTGCCGCAACAACCAGTCTCTTTACCCGAACCTCAGCGCCAC
ACACCACAACCAGTATGTTTCGTGTCGGCAGCCGTGCTCGGTGCCGCTGCTGGCCGATGC
GCGCGCCTACGGCCGGCAATCGCACCAACATAGCTCGCTCATGACCTCGACCACCGCCAC
GATGCCGACGGACGCGGCGGGTGATGAGGCCACTTCTGGGCCACCGGTGGCGAGGCGCGT
GCAGTCCACTCACGCAGGCACCCCGTCCTCAACATCCTTCGCTGGTGCTGTGAGTGACAT
GCGAGGCGCTGACAAGCAACCCGTCAACCTTTCCAAGGTCTGCCAGGACGGAGGCGCCAC
GGGGGCCACCACGGTCGATGCCGACGGCGATGCGGCAGCCGCGATCTCACGCCTGCTCGC
CACCAAGTCAACGCCGACGCCGGCGGTGGGCAACGCTCTCTGCACCAACACACTCCCCAC
AGTCCCACCGCTGTCATCGGCACGGATGGCGAGCCCCCCCTCGGCCACACCGCCGACGCA
GCCTCAAAACTGCCCCTCCCTGCCCTCCGCAACGGTGTTCATGCCCAGTGCCACGGCCGC
CGCCCCTCTGGCACCGACTGCACCGTTGAAGAGGCAGTGCAGCAACGACGCGGAGTCGCG
CCTCGCCATGCTGTTGCCAGCGACCTCGATGCCGATGCCGACGCCGACGCTTGCAGCGGC
CGGTGGGCTGTCGCTCACGTCGCAGGATGCGCCTGTTGCGACGGACTGCGACACCGTGAA
GAGGATGGCCTTGCCAGGTGACAACGCTGCCGCCGCGAGGCCGGGGGCAGCGAACAACGC
AGGCGGCAACGTCGACATCGATGACGACGAGCTTGGCCCGATGGACTGCGCAGACGCGTT
CCAATACTTCTTCGACGAGGACGAAGGGGTGTACCGGGACGTCGAGAGCGCCGTCTACGC
GGCGCCGCAGATGGCGCATGTGTCGATGCCCGTGTTGCGCGACCACTACCTAAGCCTGCG
TACGGCTCTGTGCACGGAGAAGTCGTCAGCGGCGCTGACGACACCGTCGGTGCCACCGCT
TCAAGGTGGCAGCGTGGCGCCCACCATCCCAAGCATCTTTCTGCTAGGCGCCTCCGCGAA
CGCCGGCGGCGGGGGCGTGGCGATCAAGATGGCCGCATGGTCTCTGGCGCAGCAGCCACC
GCCACAGCAAGCGTTGAAAGCACTCGGCCGCCCTCAGCAAACTCCGCTGAACCTCCATGA
TGCGCTGCACGCGAGCCTAACACGCGCGCTGCTAGAGACGGGAGAGGACCTTGACGACAA
TGCGCACAACGCCGCGACGGCGAACGATGTGGCGGCGGCGGATGCCCCGTCGGGGCTGCC
GCCCGGTGCCGGGCGCTTCGTCTCACTGGTGCAGGAGATGGCGGCCGCGTGCCGCCGCAT
CGGCGCCGCGCCGTTCGTCTGCTGGCGCAGCATTGATCGCGTGACGGCGCTGCCGCCGGA
AAACCCGCTGTGGCGGCGGCTCCACAACGGCGGCGGCGGCCGGGTGGACAACGCGCACGG
CGAAGCCGAGGACGACACGTCGTGCCCGCCAGTGAGCGATGCGCCGCGCAAGCGCCGCTC
GCACCCCTCCGCTCTCCCAGACGGCGTTGGCGGCAGCGGCACCGAAGCTCATCCATCCTC
GTCGCAGCAGCAGTCCGAGTCGCTGTCGCTCTACTACCTTGGCCCGCAGCAGTACATGAC
CGCGACTGTGTGGTGGTCGCGCGTGGAGGCATTCGGCTTCGGTCTTCGCAGCATGGGCCT
GCACCCTGGTGACCTGATCGGCATCGTGGAAGACACACGATGGGAGTGGCTGGTCACGTG
CTACGCGGCTTGGAGCGTTGGGCTCGTGGTCGTCGTCTTCGACAGCTCGGCGCGGACCAT
GGCACGGGTCGCCATGGACACCGCCCCTGATATGAAGGCACTCGTGTGTAGCCCCATGGT
GCATCGCGATGTGCGCCGGCACTACGACGCCGCCGCCGCAGCGGCGGCAGCGGCGGCTCG
AAGCGCTCGCGCGCCCGCCCCCGTTACACCCACGGCATCATGCGACATGACGGACTGCTA
CGGCGGTGAGGAGGACAACGACCAACACTCGCATAGCGCGTGCGCGAGCGGCGAGGCAGC
GGCCGCGACATGGACGGGCCAACGTGGCAAGCACGACAGTGCCGAGGCGACCGCGCCGTC
CGAGCGCACTGCGGCGAAGCCGCGAACGAAACAGCCTGCACCCCCACCCATGTTTATCGT
AATCCGCTCCGCCGGGCCTCCGCGCGGCGGCCGCAGCGACGGCGGTGACGGTCGCGCGTC
AGCCACCGCGGCACCGCGACCTTGGTGGTCGCGCACGAGCATGCGCGAGCGGCAGCCGTC
GCACCAGGCCCACGGCGTGACGGCGGAGGGGCACGATGAAGTCGTGGACGCAGAAGAGGA
AGACGAAGAAGAGGAGGCGCTCTGGTGGAGCGACGTCCTCATGCATGGTGAGACGAAACT
CAAGGTATGGCGTCAGCGCAAGCTGCGAGAGCGGCGGCTGCAGCATCAGCAGCAGGCCCG
TCTACGCCACCTGAAGCCGCAGCAACGCGGTGCACGCGCCGGCGTTGGTGGGAATGCGGT
CGCGTCCTCGCCGCCGTCCAGCGCCTCCCTCCGTCGTCCTCGTTTATGTGGCGGGATCGG
CACGGATGACCTGCGCGGCGCCACGTCCGCGGCGGCAGCCTCGCAGGACGGGAGTACCAC
ATCTGTGGCCACCAGCACCCAGCCCGGCCCCACCGAGGCTGTCAGTGATAGCGGTACCGC
AACAGCGTGCGCGACGTCCTGCGCGGCGAACACGATGCCCATCATGCTGGTCGGTGCCGC
CGCCGCCGCCACGAGGGATGGCAAGAGCGGCGGCAGCGCGAGTTTCTCCTCCAACGATGC
AGCAAGGCGCGCGTTGGTGCCGCTGCGCGAACGGAATGCACTAACAGAGTCGCCTCCGCG
CGGGAGCAGCGGTCGCTCGCTAAGCACGCTGCCAGCGGCATCGGCTCTGGCAGGCAGCGC
CCCAACGATCGCCGCGCCGCTGATGATGATCGATGACGGCCCGCCGCAGCTGCCACTGGC
ACCTCTCCAGCCAGACGACCTCGCCTTTATCCTCTACACGGAAGGCGATCCCAAAGGCGT
CCTCCTCACGCATGGCGCCGTCAAGGCATCCGTGGCTGCGCACCACGAATACCTTAACTC
GACCGACGTCGACGGCGACGACGGGCTGCGTCGCGTGGCTGGCGGGTGCGACGCGCTTAC
CGGCACTGCGACCACCAGCAAAAACAGCGGCAGCACCGCAGAGAGCACCGGACGTGGTGG
GCAGGGCAGCAGTCGCATAGCCCGCTACACGACGGCCTACATGCCCGCGCTGCGCTCGCG
TACAGCGCCAGCCGGGCGGCCGTCGTACATGGCGTACCTCCCTCTGCACGACATCTGCGA
GTTCGTGGCGGAGACGGCATCGCTCCTGCGCGGCCTCCTCGTGTGCTACGGCACGCGCCG
CACCCTCTTCGACACGTGGGCACGTCCGCATGGCGACCTCACCGAGTACAAGCCCACCAT
CTTTCCTGCTCTGCCGGCGACACTGGCGCGCCTGCGCCGCACCGTGGAGTCGATGGTGTC
CACGGGGTATCGCCAGCTGCTGTTTGAAGCCGCCTACGAGGCGCGGCGGCAGGCAGTGCG
GCGCGGTTTGCACACACCGTTCCTGCTCTCCACCATCTTCGCTCCCTCGCGCAAGCTGCT
CGGTGGTCGCTGCCGGCTCGTGCTTATCCGCGGCGGGCCTGGCGCCGCCGCACTGCACCC
ACGGGACCAAGAGTACGTCGAGGTCGTGTGCGGGGCGTCCCTCGTCCAGTCGTACGGTGT
CGCGGAGACTGCTGGCTGCGGACTGCAACAGGCGTACTGCGCGACGCAGCTCGACTCGAT
CGGCGGCCCGCTGGGACCGGTGCACGTCAAGATGCGCGACGTCTTCGCCACCGGCGCCAC
CTTTGTTGGGAGCGCCGCCACCGCAGCGGCAGCCTCGGGCAGTGGATGCAGTCCTGGTTG
GCGCGTCTGGACCCATCAGTCAGAGCGACCAACAGGTGAGCTGTTGCTGCGCGGCCCCAC
CATCATGGCCGGATACTACCGGCAACCGGAGAAGACGGCAGCGGTGCTGGAGAAGAGCGG
CTGGCTGCACACCGAGGAAGTCGTAGAGCGCTGCCCGGATGGCTCTTTCCGTCGCATCGC
CTCCCTGCGCCCGCACCACGCCACGACGAGCAACGGTCACTGCGTCGCCCTCGAGCCACT
CGAGGCGCTCTACGCGCAGCACCCGCTCTGCCTGGAGGGCGGGGTCTGCGTGCTGGTGCA
TCCGTATCGGCGGTACGTCTGTGCTCTCGTCCTTACTGATGAGCACCATCTGCGCAACTT
TCTTCAGACAACCGCCGCGGCTGCGGCGACACTGCCGTCGCCGCACTCTCAACCGACTTC
GCCCACCTCGCCGCTGCCGTCGTCGCCCTCACCGCAACGGCTGCTGAACTGGGCTGCGTT
ATTAGCCGGTGAGGGCTGGCCACAGTGCCTGGGCGATCCGGCGCTGAACCAGGCCGCTGC
CGCCTCGCTCGCGGCGTGGGCGACGCAGCACGGCGAGGCCGCCCCGCACGAGCGCGTGCG
GCATGTCCGTGTCCTGTACGACGTGTGGGACGTGGCGCATCACACACGCACCGCAACGGG
GCGGTTGTTCCGCCCTGCGATCCACTATCGCTACAGCGGCGTCATCCAGGAGCTCTTCGC
GGAAGAGGACTGACGGGCCACCCCACACGGCGGGAGAGCGGTTGGAAGGGACTGCACAGC
ATGCGTGCGGTTCTCGCCCTACCGGTGCGCGTCCTCCGGCGCCGCTGCTGTTGTTGTTGC
CCTGTCCTACCCACCCCCACATCCATCCATGTTTGCGTGTCCTTTCCATGTGTTGTGGGT
CCCTCCCTTCTGCCCTCTACCCACGCGCCAGAGAGCGGAGGTTGCCAAGCGCATGCGCAG
CGGGCAGGATGTTGTGTCGATATGCATCTTATCTACAAGGTTGTTGTGACGGGCACACGA
ACCATCACGCCGCGCGAGAAGCACACGAGCGATGCAGCGCCCTTTCCCTGGACGTGTGCA
AGGTGCATGGACAGCGTGGCGTCCACGGATGGAGGTGAACGCATCACCACCACGCTCTCC
GCGGCGTGTGTCCGTGCGGCGCCTATCGAGCATGTGCGTATGCGCGTTGCCGTCTGGCGC
GATACTCGTCAGCAGTGCGCAACGGAGACACCCTCCCCCCTCCCTCCCTCCCTCCCTCGC
GCTCACGGTACAGCACCCGCCAACATGGCCACCTGAGCGCTCTCTGTCTCTGTCTCTCTC
TCTCTCTCTGACTCGTCGCTGTTCTGCCCCTCCTCCTCACGCCTCCACCGGCGCATCGAT
GCACATGTGCGCGTCTTCGCGGATGTACGTCTTTTATGCCCGTTAACCGCCCCCCCCCCT
CCACACACACACACACACACACGCGCGCACAAGTACACACACTCGCACACCATCTTCTCC
CTCGCCGTCTACGCTGCATCGCGTGTGAGGGCTATACGAACCACGTCGCCGACACATCCC
CACATCATCGTGCTGCTCGCCGAAGGAGTCCACCAAATCAGGTGCACACACCCATCGCCC
TCCTTCGTCACCATTCCAGGCACTCCGGTGCAGAGATCGTCTTCTACACACACGTACACA
CACACGCACAGCCGTGCACTGAAGCACGCACACACGCGCGCGCGTCCCTTGCGTCCTCTT
CCTCACACGAGAGAGAAAGACGGCTTGTGTGTGTGTGTGTGTGTGTGTGTTGCGGCCGCT
GCTGCCGCGGACCTGCACATCCGACCGCCACCATGACATCGCGCGTCCAGCTCGACTTCT
TCGTGCCGCCGCCGGAGCGGCGACAGTGCGTGCGCGAACGGCTGGCGCAGCAGCGCGCGC
CGATGTTCGAGTGGCGGCACGACTTCGCGGAGTCAGCTTTCGACGCGGCCACAGGCGAGC
GCCGCCCGCTGCGACGCATCTTTAACCCCGTGGCGAAGGAGCGCCCGGCTTCCGTGCGCC
GTATCCACGCCGCGGCACACAACGCGGGTGCGCACGCTGCAGCCACCACAGCGTCCTCAG
CACGGCCAGCGACAGCCCCCGTGTGGGAGGCTGCGGCGAGCGGCAGCGCTGATCGGCGCA
GTGCGTGGAAGCAGTCCGGCTTCAGGTTCACTGAGAACTACTTCCGCAAGAGCGCGCACT
TGCCGGTGTCGCAGTTGCGCCCCCACACCTCCGCCTCTGCGTCTGGCTTGCTCCGCAGTG
CGCGCCGAGGCGGGGTGTACGTGCCCTACCTGCACGACACCATTCTCTTCTGCGAGCCTC
TGCCGCGTTCGATGGAGCTGCATCGTGGTGGCCCTGGTGGTGGCGGCGGCGGCGACGGCG
CTGCAGCAGCAGCCGACCAGTTGCCGCCGGTCAAACGGCCGTCCTCCACGGCAAGTGTGG
TGCTGGCCGTCACGTGCAACGCCGCCGAGTCGCGCGCGAGGGAGTTGCAGGCGTCGGTTG
ATGCGAAGAGGGCAGCGCTGCTGGGCTGCTCGAAGCCGGCGAACTGCCTATACGCCGCTG
GCGTCAAGAGCTTCACCTGCGATGACGACGTCAGCACAGGGGCAACTGCGCAAGGCGAAA
CGTGCTGCGACGTCGTGGGGCCCTCCATCGCGGCCAAGCAGCGCGCGTTGGCGATGGCCG
AGGGCGTGTACACAGACCTCATCCTTAATCGAGGCAAAGCTTGGTCAGCAACAGCAACGG
CGGCCGCCGCGAAGACGGAGCTGCCGACGGGCGAACTGGCCTACAGCCTGAGGCCGTCCT
ACGTGCAGTCGCGTCTTCGCCGAACAGCAGGGCGGCGCAGCAGCAGCAGCCAGAATCTCG
GCACCGCCGGCATCGTCTCAGACCGCTACTCCGCATCGTTGGACGAAGTGATGAGTGGCA
CCACGCAGCACACCACGGCGGTGACATCGCCCATGATGGCGTGCGTGTCAGCGCCACACA
TCCGCGGTCACCGCGGCAATGGTGTATCGGGACCACCATCGGAGCGCGCCATCACGCGGT
CCCCTGGCAACGACAGCATCGCCGGTACAGTGCCGCTTGCGGCGACGGAGGTGGCGCTCG
CGGACACAATCACCTTTGTGCGGCGCAGCGGCAGCACTGCGTACCACAGCAGCACGACGG
CGGCACCGCCGCCAGCCCTCTCGCCGATGGAACTCAGGCACGACGTCGAGGACACAGGGA
AGACGCGCAGCCCAGACGGCGTCCGTGGCCTAGCCACATCCAAGACATCTCCTACTGCAG
CCGCGGCCGGCCTGCGAGCCGGGCACCGCCAGGGCCTTCAGCCGACGTCGTCATCGTTGC
CGAGCCACGGAAACACGCAGCGGCAGTCCGACTCGAACCCCTTGCTGCACCAACTCTACC
GGACAAGCAACAGCACCGACTCGCCGACGTACCTGCGCACCTACGGCGATGCCGGCGGCA
GCACCATCGCTGGCGGCAGCAACTACGGCAGCGGTGAAGGGGGGGGTCAGCGCCATCGTC
GAGATGGGCGCGACGCCAGAGACAGCCCTCACCAAAGCCCCCTCAGGCCGAGAGGGGGAG
GGGACGTGAGCAACGATGCGCAACAAGAGCACCACCGCTACCAGCGGCCCTTCACGGCGT
ACCGTCTGCCGACGGAGTCGAAGGAGACGCGGGTGTACGCGGTGCAGTTGCGTGGCTTGT
GCAACGCGGACCCGTCGCTTCTCAAGCGCGCCGAGCCGCTGCGGCGCGGGATACCGGTGA
TGCTACCACCGGACTGGCAGCCGAACTGCTGAGTACCGTATGTATATATATATATATATA
TACGTGTGTGTGTGTGTGTGTGTGTACGTGTGTGTGTGTGTGTGTGTAGTCGTTCATGGT
GTTCTTTCTATTTTTTTTCCGGCTGGCTCCTTCTCATCGCTTGGCGTGTGATGTATCATA
GCCCCTCCCTCTCCCTCTCCCTCTCTCTCTCCTTCGCACATACGTGCGTGCGCTGTTTGG
TGTGTCTCGGCGTCTTTGTTATGTCTGCGCGCCTGTACCGCTGCTGTGGTGAGCCATCTC
CGTGGAACACGGATGCGGGCAAGGGGGAGGGAGGGCCGGTGTTTGCGTGCTCTCCCTCAT
GTGGTGCGTCCCTCACGCGCGCGCGCGCGCGGAGGCAGCCCATACCCCACTCCCACCCAC
GCCTCGTGTCAGCTGTGCACACGCACTGGCGCAGACACGAGCACGATGTTCGGCATCACC
CTCCCCTTCCCCCTCTTACTGCGTCGTCTTCCTTGATGTACTCGTGGTCTATCACTTTCC
TTCACGCGTGCAGTGGGGTGGTGGTGGCATGCTGCTGCAGCACAGCGAAATGAGGAGGAC
GACTTAGCAATACAGACGCCTGTCCTGGGTGTTTGTGGCATATAGGGGGGTGGCACCGTC
ATCCGGAGCAGCCCCATTTGGTCGTGCGTTCACCATCACCATCATCATCGCTTCGGCGCA
GTCGCCGTGATGTGTTTCTCAGCAGTCGAGACCATGACGTCGTCTGTCTTCCCGCCTCGT
CATCTTCCGCGGCAGCGTCCGTTTCCTGCGCACACTCACGTTCAGGTATGTGCAACGCCT
CCCTCTGGTGGGGAAGGAAGGGGGGAGCAGGCTGTGGGTTGTCGAGACGGCGTGGCCTCC
CTCCCTCCTTCCTCCCTTATTCATCGGCGTGCACATCCTTCCCACGTCCGTGATGCGCCA
CGGTCCGCACCCTTTTCCTATTCACTCGCTGTGACCCCTCCCCCCCCCTCCCTCTCCCCC
GCTGCACCGACTTCCGTCTTGCCGCACGCACGCACACGCACACACACACACACGCAGAGA
CAAGCGCAGGTCTCAGCCCTGCAAGGCCTTCAGCTGGCTCGTGTCTGTTCAGTAAGGTAG
CGCATACACTCGAGGGCACCTCCAAACATGGGGCAGACCAAACTCAGCCGGGCACCGCGG
CAGCCGCATCACAGCGCCGACCCCACCGCAGAGGCGGCCCCGACGCCGTCCTTCCTCGTC
TACCCCGTCCCCAGTATCGCGGATGCATCTTTTCTGCAGATCATCTTCTGCAACACGGTG
AGGCGGAGTCTCTTCCTCGGCTTCGGCCGAACGCGCTTCGCCGTGGCGGAGCTCACGAGC
GCGGCGGTGGCCGCGGAAGTGGAGGCGATAATCCACAAGGCGGCCGCCGCAGTCGCGGGT
CTGGAAGACGGCGCTGCTGCGTCTCAAGAGGCGAGCGGTCTCGCAGCTGACGCGGCTGCA
CGGCACGGTGCTCTTGAACGCCTTGCCAACGACGATGCCTTCGAGCACATGACGCTGGCG
GACTTGTTCGCCCCACCACCTGGTGGGTCATCCTCACAAGGCTCTGCGTCCGCGCCGCGG
CAGGAGCACCAGCCGAGCAGCAACGGAGGCGGCGGCGCTGCGGCAGGTGGAGAGTCGCTC
GACTTCAGCCACATTCCATATCTCGTGTGGCGTGGCAGGCCTGTACACGTCGTGGTGAGC
GGAGTTCGGGTGGCAGACTTCTACGGCAGTGGTGGCGCCGTGCCGGAGCACCGCGTGAAG
CGCACCACCGATGCGGAGGAGCAGCGCAGCAGCACCAACCCGAAAAGGGCGAACACCGGC
AAGCGCACTCGCGACGACGCCGACTCAACGGCCGCACTGTCGTCGTCGCCGGCAGCAGAC
CAGCGGGCAGTGGCGGAGGAACGTGCGCAGGGCAGCGGGCTGATGCGCCGTGACGACGGC
GGCATCCACCGCGCCCAAGTCACGCTTCCCAAAGGACCGCTGCCAGAAGTGCGGTAGCGC
CGACCACTTCACGCGTCACTGTGACGGCGGCAGCAGCAGCAGCAACGGCGCCAGTGTCGC
TGCGGTGGCCAGCCCTTCCGTGGAGATGGTGGGTGTGGATAAGCAGCCGCGGCACGAGGC
TCTCGCTGCTGGGGCGACTGCGCCAACGCCGCGGCCGGCAAAGGCAAAGCCTCTCGTGCA
GCGCACCTCGAAGGATCAGTGCAAGTACTGCGGCTCCGAGGCGCACCTCTCGCGTCACTG
TCCGAGTAAGAGCTAAAAAAATCGACAGAGGGCTGCCCCGCTGTCGCCGTCCCATATGCG
GTGAGGATCAGCGATGCAGACGTGTTGATGCGGCGCAGCAGCCGCTCCATGAGACGGCAG
CCGCCCTCGCTCGGATCCTCTTTTGCAGCACGCCTCCCCCGCCATCCTCTCCTGGTAAGC
CCCCTCCCCCTCTGGAAGGAGTGAATGCAGACCACCGTGCGCCTGCTCGGTGCGCCCCGT
GCAAGCCGTCTGCACACGTATCGCTTTCACGCGGTTGAGGAACGTGCCACTGGAGGAAGA
GCGGGCCTCGCGCAGCACGCGATGGTGTCCGCTGCTGACTACCTATCACTCTCAGGTGTT
TGTGTATTGGTGGGTGAGACGGACATCCCCACACACCCCACACCCCCTCTCTCCTTGACG
AGGGGGGGGAGGGGAGGGGAGGCCTGCGCGCACGACGGCTGTGATCGCCTCTTAACAACA
GTGATGCGCCGATAACGCGCGCCCACGTTATAAGAAAACGAAATCAAGACAAGCCGTGGA
AGCAATGCAGGAGTGGGATGCGTCTCACTAGCCCTACCCTCTTCCCCACCCCCACACCAC
CACCGATCTTGCCGAGCTTTGCCCACACGCACCGCAACCTCCGTCGTGAGGGTGGCTCAG
GGGTTTGTGAGTCGAAAGAGGGAGACGACGGCGAAGTTGTCGAGGCCGATGCTGGGAAAA
GTCTGCATGGGCGCACAGCTGCGCACGTGTGTGTGTGTGTGTGTGTGTGTGTGTGTGTGC
GGATCTGCATGAGGCTCTGCGCCGGTCACCTGGCACACTGTGTATCTGTCTCTACAACAA
TAGCAGCACCACGCATATCGTTCTCTGCCTCCTGATCCCCCTCCCCTCCCCTTCCACCAA
CCCCTTCTCTCTCTGTCTCTCGTTCGCCGCCTCCCTCGCTCGCAAGCCAGAGCAAGATCG
CTGTTTGGGGTATGTGGTGCCCCGCCGCCATCCCGCCCGCTCCTAACACCTCGCACTGTG
CAGCGTAGACGCAAAGGTGAACTTACTTGCTTTCTCGGTGGCAAGCTCGCTGCAGCATGC
CACCGCCGCCGCCGCCACTGCCATCCTCCGCCTCGTCCTCCGCCCAGTCACCGTCGTCTA
CCCACAAGCCGGCACGCAAGCCGCTCAGCATCGATGATGTCACCATCGACTTCTCCGCCA
TCGCGACGACCAGCGGCGGGGCGACGGCCCCCACGTCCGCTGCGTCTGGAGCAATCCCCG
GTCTCCTCGATATCATGGCAACGCAGCAGCAGCAGTATGACGGGGACGGGGGTGCCCAGT
ATCGCGGCGGTGGCCGCCGTTACCAGGGCGTGTCGGACGTGCGCGCCTTCGACCCGGGCC
TGCAGGGTGTCATGCAGCGGTACACCAGCAGGGCCGCCAACGCGGCGGGCTCCGTTGGTG
GCGGCCCGGCCCGACGCAGAAAGATCGTCTTCGGTGCGCAGCAGCAGCAGCAGCACGCGT
CTGCAGAGGATCCAGCGCCGCAGACTCCCTCGGCGGCACACTCCGTCGAACCTGCACCGC
TGTCGTCCCTCGAGGCCACTCAAGCGGCGCTTGACTTCCTCGTAGAGGCGCAACAGCAGC
AGACCTCCGCGGCGGCGGTACAGCAACGCCGCGACGCCTACTTGGCGCAGCTGCGCTGTT
TTTGCCAGCGTGGACGCGGGGCGGACGGCCACGGCGCCGGCAGCGCGCATGCTGAGGCGC
CGGCCACGGCGTTCCCTGACGGCAGCCATGCGCAGACCAACTCGCTTCTGCGGCAACTCT
TCGCTGATGGCGTCCCCGACATTGAGCCGTGGGACCGCTGGACCTCGACGATGCCGCGCT
ACGGCAGCATCAGCAACAGCGGCGGCGGCGCGCACCTCGTCGTGTCCCCGCTGACGGCCA
CAGTGGCACAGATCCGGGCGGCGCAGCTGGATCTGGTGCATCACCCCGTGATTCCGGACA
CGCACTACACGCAGCACTACGAGTACCGTGACTTAGAGCACCCGGTTATCCAGAAGGAGT
ACAAGACGAAAGAGCAGCTGCGTGCCGAGCGGCGGGAGCGACTCAAAGAAAAGCAGGCGA
GGGCGCAGCAGAAGGCAGCGGCAGCCCCCGATGTAGGGGCGTTGCACGACATTACCGGTA
GCAGCCGTGGCCCGACGGTGCTCGCCTCGTCGGCAGCGAGTCGCCTCCTGCACGACCGGC
TCTCCACGAAGAACCTTGCCCTGAACCTCTTCGGCTCCAGTGTGCTGAACCCGCTGGCGA
CAGACACGAAGGTGCTGGAGCAGTACGAGCTGCGCAACTTGGAGCACCAGCGGCGCAACC
ACGACCGTCACGTTGCCGCACTGCCGGATCAAATCCTGAAGCGCGCGCGCGATCAGCGAC
GCCACGCAACAGAGGCGCCGCTGCTACGCGCCTACCGCGTCTTCCCGATCTTCTCCGCGG
CCCACCTCGGCAAGCTGCGCAACTTCGCGAACGATAACTTGCTGCGCGGCTTCGTGTTGT
ACGTTGGCGACTGCGACGCGGTGATCGTCCTGGCCGGCGGCGAGGTGGCAGCGCGGCATC
TGGATCGGTGGATCATGCACAAGATGGACTGGGAGCACCCCGACACGCGCGCCGTGCGGC
TCTGCAGCGTGCCGCTGATGGACGCAGGGAGTTTCTCCTTTCACCTGAAGAAGGCGCGAG
GGCAGCCGCACAAGAGGGCCACGACGGCGGCCGGCAAGCGCGACGGCAGACTGGACGACG
TGGACGGCGATGACGCAGCAGAGCCGGTCTTCATCAACATGGTGCCCACCGTCGAGGAGG
CGGAGGCGTTCCTGCGTCGGCTTCCCGCGCCGTCGAGCCCGTGGTCGGATTTGTGTGGAG
TGTGGCGCGCTGCCTTCTTGCGTGACGGGCTTCAGCTCGCTACCGGAGGACATCACTAAA
GAGGCAAGCCGCGAGCGGTGAGATGGCGTCGGTGGTGGTGATGGTGGTTCAAGCACGCAC
ATATACACAGCTGGCAGTATGACCTCTCTCGCAGCGGAGGCAACGTTCAGCAGCAGCCGC
GACAGCCCCTGTCAACCAACCGCGCAAGCTGCCTTCTTCTCCTTTAGGATGCGATCACGC
CTACTTAACCCCTCTCCCTCTCTCTTTCTGAAACCTGTGATGCATGGCTGCCAAGGCCTT
CCCCATTCCGTCCCGTCTGCGCCCAATCCTCTACCTAGCACCCACGGAGCTACCGCCGCA
GTCAGCAGGTGAGGGGGATCGCAAGCACGAGCGCGCGTCGCCATCGCGGCTTCTCGCCCA
CCCACACCCCGTCCCAGCAAGCGGACGCACGCGTGCAGCTACACCACGCATGTACGCCCC
GACGCACTCATGGACGCGCTGCCACCGTCACCCTTCTCCCGTCCTCGCCCTCTTGTGCAC
CTCGCTCTCAGCTTCCCTATCGCCCTTCTTCTTTTTCTTGGTGTGGCTCCACACACAGTG
ACACACGCACGCGCGCACGCAACAGGAAAGTAGCGCCTTGAAGTCCGATACGAACAATGG
CGGCCGCCACCTTCTCGATGGAGGGGTCCAAGTACGAGATGAGCACCTTCTTGGGTCGTG
CCCGGTACTGGAGCGAGGCGATCAACCCTATGCTGCTCCTCGAGAACGAGAGGACGCTTC
AGAAGCACCAGATGCTGCTCGACCGGTGGAAGGATGGGCAAGCCGGCAACGTGCCAAGCG
CCGACCTCTGGCGCGCGCGCATGGCCGTTGAGAGCTGCATCCACCCAACCACGCAGGAGG
TCATCCCCCCTGGCTTCCGCATGTCAATGTTCCTGCCCATGAACTACCTCGTTGTCCCAT
TCATGATGCTGCCGTCGACGCTCATGAGCGTGGGCCGCACGGTGGCGATCCAGTGGTTCA
ACCAGAGCTACAACAGTGCCGTCAACTACGCCAACCGCTCGTCCGACAAGCAGCCAGTAT
CGGAGATCCTGAAGGCGTACACGGCGGCGGTCGTCGTGGCGTGCGGTGGCAGCCTGCTGG
CTACCATGTGGCTGAAGCGCATCCCGACCGGCACGACCACCTCGACACTGATCCGCGCGA
CGGTGCCTTTCCTCGCCGTCAGCTGCGCCGCGACAGTGAACTTGGCGAGCATGCGCAAGA
ACGAGTGGCTCAGCAGCGGGCAGGGTATCCGCGTCGTCGACGACGATGGCGTCACGCGCG
GCACGAGCACCGCGGCCGGGTGGGACAGTCTGAAGAAGTGCAGCGTCGCGCGCGTCTTAT
GGAATCTGCCGTGCATGATGCTGCCGACGCTGAGCGCGATGCCGCTCATGCGCATCAGTC
CCTTCGCCAGGCGCCACTCAGCGCTCACGGAGTGTCTGCTGCAGTTGCTCGGCCTCACGC
TCGGCGTGCCGCTGGCGCTGGCCGCGTATGACCTTCATCAGACCATCCCCGTCTCGAAGC
TGGAGCCGCGGTTCCACAACCTCAAGCAACGCGACGGCTCACCTGTGCAGACGCTCAGGT
ACTACAAGGGTCTGTAGACGCCACTGTGTGCGTGTGCGTGTGCGTGTTTGGGGGGGGGGG
GGGGGGGAATAACGTCGGAAAAGGGGCGATGTAGCAATATGGAAGTTGCGCACGCACCGT
CAACGAGGTCGCGGCCCAGCGAGAGACCTGAGTTTTTGAGTAGCTTGGGTGTCCACCCCC
TCGGCCTGTGTACGTGCCTCTTGTGTCTGTTGTGTGTATGTATATATATGCATGCGTGTG
CGTGTGCGTGTGCGTGTGCGTGTGTGTGTGTGTGTGTGTGTGTGTGTGTGTGTGTGTTAG
CTGTGGCAGCTCGCCTCGTCTGCCGCACGCTCATGGCCCCCCCCCCCTCCTCCTCCTCCT
CCTCTTCCTTTGAGGTCTCCCCCGGGGGTGATGAAGACGCAGCGGCGCCTGAGCAGGAGT
CATGAAGAAGCGGGCGGGGCGGCGCGCACCGCCCTTACCCGCTGTGTCCCTCGATATGGA
TCGATCGCCCAAGTGTCGCATGAACCGCGTCATCATCGCCCTCTCTCTCTCTTCTTTCCT
CCGCCCTTCTCCTGCTCGGGATGCGATGAATAGCTATGCGCACTAGCATCCGTATCGACT
CCAGCCACCCGTGCACGGTTATCAGTGCCCACGCCACGAACATCACCACCACCACCACCA
CTACTATTCCCTTCCCTCCCTCCTGTCTTACACGCGAACATACAGACAAGCGCGCGCACG
TCTCTACATGGATGTGTGCGTGTGTGAACGCGCGCAAGCAGTGGCCCCTTCTTCTCCCCT
CCCTGTGACGCCGTCATGAGCAGTGCCTCGAAGCCGAGGGGAGCTGCTCTGTCCTTCTCG
TTTTCGTCGCCGGCGCCGTCTGCTGCTCCCACCGCAGTCGCAGTCCCAGCCAGGACGCCA
GCAGAGCCGGCCACCGCCATCGCCGCGGCGGACAAAGACGGCGCCGAGGCGGAGCGGCGG
CCGCGTGGCTGGACACCCATCGAAGATGGGCGCTTCCGCATCGCCCTCACCCATCCCCGA
GCCAGCAGTGACGCTGACACCGGAGCGGCGCTATCGTCTTTCACCAACGCCGCGCCGGAG
GATCTCAGCGGCGCCGACGCGGCCGCCGCGGCGGCGTCGTCGCTCTGCGAAAAGGTCTGC
GGCACCCTCTCGGACAACGCACGGTGCAATGAATGCCGCCCCAGCGAGCCGCACATCGAG
GTCCGTGCTGAGGCATCGCTGGTGAACGCGATCAACAGTGCGTACACCTCCACAGGTTAT
CCTTTCGTCGTCACCGCCGGCAGCGCACGCGGCGCCGTCTACGGCTCCTTCATCGACCTC
AGCAACCCGACCCTCAGCTCCCTCGAGCTGCCGCCGCCGCAGTCTATCATTGTCGCCCCG
AGCTACGTTGGCGACGCTGATCGTCTGCCGGCGCACGGCCTGACGGAGATGGACACATTG
CTGGCGATCCGCTGGAGCCGCGGCGATCGCATAGTGAAGACTGCCGAGACGGCCCCCACT
GTCGCCGCCGCCGCGCAGGCGAAGCAGACCTCACCCACGACAGCTGCCGGAGCCGCCGGC
ATTCCGTACACGTCAGCCGTCACACGCACCATCGCGCACCACCTGTCTCAGTTTCCGGAG
GGCATCCACGCCATCCACTCGTCTCCGGCGCTGCGGCAGCTCCTGGTAGAAGGCACGCTG
CCGACAACGCTGGCAAGCACGCCTTCGGCGCCGGTGAACGCGGCCGCACACGCGCCGGCC
TCGGCGAGCGGCGGCGTTGGTAGCGGCAGCGCTGCGGCAGCAGCGCCATCCACCACCACC
ACCACCTCCACGGTACCGCGGCTGTCGGATGCAGAGGCGAATGTGCCACCGCTGCCGACG
CCGCCGCAGAGCAACGCCCCTGTCCAGCACACGCTCGTCAGCGCGAGCACTTTCAACCAC
ATCTCCGTCTACTTCGTCGCCCACCAGGACGGGAAGCTGCTCTACACGGCGCCGATACAG
AGCCTCTCCGCCAGTATTGCGACGCGCAAGGTGACGGCACACCAGCCCATTCTGGTAGGG
CGGGAGGAAGTGGATGCGCTCGTGGAGGACCCCTTCACACCGTTCCCGACGATGCCTCCG
CGGCGTACCCGCATCGCCTTCGCACCTATTCCGGTTGCCGGCGAAGAGGCCGCCGTCTTC
TTCGCCTCGAAGACGACGTCGCGCTTCGTCGGCGCGGATGCCCGCCGGAAGACCGTTGCT
GCCGCCCCCGTCCGCTTCAGCGTCGAGCCTCACCTTCTCATCGGCAACCAGAACGGAGAC
ATCTTCCTCTTCAGCCTCCTGCAAGAGCGGGTTGTGCAGCACCTGAACTACCACGTTGGC
CGCCCGAGCGCGAGCGCCTCCCTCGCCGGCGGCAGCAAGGGAGCGGGCAACAAGCTGGTC
TACTCCCCCGTCTCGTGCATCGCAGAGGTGCGGAACGGTGTCGAGACGACGATCACGCGC
ATGATCGAGTCCGCCGCCATGGCAAAGCGCAACTGCCGACAGTCCTTCGACAGCGACGGC
ATCCCGACCGGCTTCAACGCCGTCGCCCATGCCGCGGCGCCGTCGCACTACTACTACGAC
GTTCCCCCGTCCCTCTACGCGGTCGGCTTCGACGATGGCCAGATGCTGATCGTGGGCGTC
ACGTGCGAGGGTGGATGGATGCTGCGGCACCTCAGCAACCACCACTTCGGAATGCGGCCG
ATCCACTCCATCGCAGTGCGGGTGCCGTCCTTCTACACACGGCTGTGGACCAGCTACCTG
CCCCCCATCACCTTCGCGGACCGCGGCAGCAAGTCCGCGGTAGCAGCACTGCCGCCCATC
ACGACCCTCATCACGGCCGAGTCGGCCCTCATTGTGCACGAGGAGGAGCAGCTCGTGGCC
GCCATATCATGTAATGGCGGTTCCATTGCGGTGGTGCGGCTGCCCGGGATGGAGATCATC
TCCTCCGTTGCCCCGACCGCCTACAACGCCGTCGGCGAGATCCTGGCGCTGCAGTGGGCC
GCCACGTCGCCGCGCTACCTGCTGACGCGGGACATCCTCGTCGCCTCCGGCGAGGACGAC
ACGATGACGGCCTTTCAGCTGCTCACGCAGCTCCTCGTGAACACCAGCGATCGGAACCAC
CACGATGGCAACGGCAACGTGTCGCACATGTCGTCCACCGAGTATGTGCCGGCAAGCGCC
CGGCTGCGCATCCTCGAGAAGACGCGGTTCCACCGCAGCTGGGTCAGCCGGTTAAATTTG
ATGCCGGTGGTCGTGCCCGCCGCGACGGCCAACGCAAAGGCCGCTGGCAAGTCGAGCAGC
GGCGGCATGCCGCAGTACCTCGGCGTGTGCCTCGTTGCCTCCTCCTATGACCACCGCACC
TCTTTCTGGCCGTACATGTTCAGTGGGCAGCAGCAGGGGGTCGGTGAGGCGGGAGGCCCG
GGCAGCGCCAACGCTGCGGCATCAGCGTGGAGCGTTAGTGAGGGTGCCGGCAGTATGGAG
CATGCGGACTCGCTGATGTCGGGCCTCACCAGCAACAACATCCCCCTCCGCACGATTTCA
GTGCCGGATCGGTATGTGCTCGTCGACGGCCCAACGACAGCGTACCCGCTGCACCCGGAG
CTCGTCGTCGACGCTGCGGCCGCTGGCGCCGGCACAAGCTTCTTCCTGACGACAGTATGC
TGCCGTGGCAAGGTCAAGTTCTGGTCCGTGCAGGTGAAGGTCTAGTCGCCTGTGTTTTCT
GTGTGGACCATTGGGAGGACTTGGTCGCCACGGGCACTTGAACGTGGTGTCTGGCCGCGG
GGTGCGCACGGTTCTTGTCGTGAGTGCCGTGCGTCACAGCTGAGGACTGCATCCCCCCAC
CCCCGCCCCTCGTTCGTGCCGCTCCTTGTGTACTTACGTGTGCACGGGTGGTGGTGGAGT
GTGTCTGCATCTCTCTGAGTCAGTGTGTTGGAGGGGCGGCGGTGGACGAGGACGAGGAGG
GAGAGAGGGAGGGGGGAAGAGATGCGTAGACCTCGGTGGGCGACGCTGGTCCCTCGCGTC
GTCGTCGCCGCCGTCGCTATCATTCTTTTCCACGTGGTGGGGCGTCAGCTCCCACCTCCC
GCGCTCCCGATAGATAACGCCCCGCTGACCGCGCGCCCTTCGTGCTCCACCCCACCTCCT
ACCTATCCCCAACCTCTGCCGCTTGCGGTGGATGGTGTGTCGGCCGTCTATCGCCGTGTG
CAGCATCACGCACGAAGCTACTCCGTATGGAATACGTCGGCACCACCGCGTCATGCCAGC
AGGCGAGTTCGCCGCCCATGTCCGATGCTAGTGCTTTTCTTGCCTTGCCCTCCCACCCCC
ACCCCACTTCCTCCCCTCACTGCATGGCTAGGTTCCTGTGAATGGGTGCATGCAGCGCCC
ACTGCCTTCGATGAGGCCCCCTCTCCACCCCATCCCGCCCCACCCCACCTCGCCGGGCCC
CCCAAACACCTCCGTCTCCCCTCGCCTTCCGCCCCGCCCTCTCTATCTCGCTCCCTCGCT
CAGCTCTACGAGCAGCTGCCCCCCCCCCTCCCCCAAAAAAACTACCCCGCATACGTGCAC
ACACCTACACGCCCTTCGTTGCTCACATCTTCACTGTTTTGTGGTCATTATGCGTCGACT
GGCACTGCGTCGCGCGCCACGCTGCAGTCATGCCACCCTGTGCAGCAGTCGCGGAGGCGG
CAGCGTTCTGAGGCGCCAGGCATCGGCGACCGCCATCTCTCCACCATCCCTCTCCACCAC
CACCACCACCACCACCTCGTCGCAGAGTCTCGCCACGGCTGCGCTCACAACGCCGCACCG
CTGCTACATGCCACTTCCCCGAAACCAAGAGGACTTCTCGGCCTACACGGAGATCGATCT
GCCGACGGAGACGCGCATCGACGCGATCCGGCGCACGGGCATTGCGAGCCAGGAGTGGGT
GGCGTGCGAGAAGGTGCACGGCACAAACTTTTCCATCTACCTCATCAACGAAAGCGAGGT
GCGGTTCGCGAAGCGCAGCGGCATCATGGACCCGAGCGAGAACTTCTTCGGCTACCACCT
CCTCATCGACGACTTCACGGCGCAGGTCCGCGCGCTGTGTGCGCTGCTGAAGCGCAAGTA
CGGCGTGACGGGCCGCATGGGCCGCGTCGTGCTGCACGGGGAGCTGTTCGGTGCCAAGTA
CAAGCATCCGCTGGTGCCCAAGAGTACCAAGTGGTGCACGCTGCCGAATAAGAAGCGGAT
TCCGATCTCGGGGGTGGAGATACAGAGCGAGCCGTTCCCGCAGTACAGCCCGGAGCTGCA
CTACTTCGCATTCGACGTCAAGTACTCCGTCTCGGGTGCCGAGGAAGATGTGGTGCTGCT
GCCCTTCGACGACTTCACGGAGGTGTGCTCGCAGGTGCCGAATCTCCTGTACGCGAAGCC
GCTGGTGCGCGGCACGCTGGACGAGTGCCTCGCCTTCGACGTGGAGAACTTCATCACACC
GCTGCCCGCGCTGCTCGGGCTGGGCAACTACCCGCTCGAAGGCAACCTCGCCGAGGGTGT
CGTCATCCGTCACGTGCGCCGCGGCGACCCGGCGGTGGAGAGCAGCGGGGTCTCGACAAT
CATCAAGCTGCGCTGCTCTTCCTTCATGGAGCTCAAGCACCCCGGCAAGCAGCAGGAGCT
GAAGGCGACGTTCCTCGACACCGTGCGTGCCGGCGCGCTGCAGCGCGTGCGCAGAGGCAA
GAAGGTGACGGTGCTGGCGGACTCGATGCTGCCGAAGCTGGAGGCGGCCGCGAACGCGCT
GCTGCTGAACAACGTCAGCGAGGGTCGTCTGAGCAACGTGCTGTCGAAGATCGGCCGCGA
GCCGCTGCTGACCGGCGACGTGAAGCAGGAAGATGTCGTGCTGATGCTCGCGCAGGACGC
CCTGAAGGACTTCCTGAAGGAGACGGACCCAGTGGTGCTGAACACGTCGCTGTCGTTTCG
CAAGACGCTGATCCGCAGCGTGTACTTCGCGGCGGAAGAGCTGCTGCAGGGCGAATGGAA
GCGCGTCATGGACCGGTTGAAGGCGTCGCAGGCGGAGATCGACGCCGCAGCTGCCGCGCA
GGAGAAGGCAGAGGCGCAGTGAAGCTGCTGCTGTCGCTCGGTGGCGAGTCGGTATGCGTC
TCCTTGATGAATGTGTGTGTGTGGGGGGGGAGAGGGAGTGGGAGGGGGAGGTGCGCGCGC
TCAGCAGCCCCTCTGTTGCTGGATAGCGTGGAGGAGGGAGGGGAAGTGAACGTGCCCGCG
CGGATGCGAGACGGCGCGTTGCTGCCGTCAAGCAGGAGCGCCTCCACCACTGTTTTGCGG
TGCTGGCAGTTCGCGGAGGCGCTTGCACGCTGGACCGTATACATGGAAACACATGGGGAA
CCGTGTACGTGGGTGCCCGAAAACGATCGCCGATGGTGGCGGAGAGATGCGTGCCAGCGT
GCGACAGCACGCGCGGCACAAGCACCGGAAGCGCAAGTTTCGTGCTCCACGTGCTCGAGG
TGGGGGAGGGGGGAGGAAGAGAGAGAGAGGGGGGGGGGAAGAGGCGTAGAGCGTGGTCGA
TGCGGCCTTTGAAGAGCCGCCGCCCTTTCTCCTTCAAGGTCTTCTCTGTCACCACCACCA
CCCCTTCTCCTGGCCTCTCGCGCTCGCACCGATCCCGCTAATATGGGCGTCAAGCACATC
ACATGTCCGTGCCAGGGGAGGAGGAGAGACTCCCCGGCGCAGGCGCACCGGCTCTCCTCG
TGTTCTACGTATGTGCCTGCTGCTATGATGGTTGTTGGCCCCGGCACACTGCACCGCCCG
CCACATCCATCGCACCTCCCTGCTCATCTCCCCACGTACGGATGGGCACACGCATGTATG
CCGAAGCAGCCGTGATCATCGCTGCTGTTGCTGTTCCACGTTTTCTGGCCCGCGTACCCC
GCCCCTTTCCTCTTCACGCCCCTCCCAGCGCGTGGCCTCGCACACACATACACACACGCG
AACTGACTGTAATCGACGCGACTGCTTCCCTGACAGCCTTCCTTTTTCGTTGCTTATAGT
GTATACGGTGCCGACACGCTGCTCGCCACCACCACCACCACCACGCACACGCGCCGCCGC
TGACGGACGCTGGCGCGCAGCTCGGCCTCTCCCCTCCTCCCCTTCCACACTCCAATGTGG
TCGCCCTCGTCCTCTGCGCCGCAGACCTCCGTCGACGTCGCGGCGGGCCAGTGTGGCCGC
CGCCGTGTCACCACCGCCAGAGAGAGAGACGCCACACCATACGCGATGGGGATGGATGTG
GCGCTGCCGGCCGGCCCCGCCGGTGCGCGAGGCGCAGGACGCGTCTTGGCGGCTCGGCGG
TCGTTGGCTGACGCAGCGCCGCCGTCGTCTCACCGCGTACTTGTCGACGTGGACGGCCTG
CGGTGCGAGGTGCGCTCCATGCGCAGCGTGCCGCATGCGCTGTACAGCACCCCATCCGTC
TCCCACGTCCTTGCCACGTACGTTCAGCAGCTCATCGACGACTTCACCCACTCCCTGCTG
CTCTGCCGGCCCGCCCAGCGGAGCTCCAGCAGCATCAGCAGCCGCGTCATCCAGGCGGAA
AGTGGCGATCCGCAGCGACAGCAACAGCTGCAGTCCTCCACGACCACCACACTCTGCGCT
GCAGACCTCACGGTGGACGGTGCTCTATCTTCAGACGACGAGGAAGCGTACCTGCTGTTG
CGCCTGTGTCACCCCCACAAGGCAGAGCAGCAGCAGCAGCAGCCGTCGGAGTCCAGCGGT
GGTGACGCCTCCGCGATGCCGGGGGGGCGGCGGATGGCTGGTGCGAACACAGGGTCTGTC
GCAGAGCAGCTGATTGCACTCTTCGCTGCTGCAGATCGGGCGTGTTGTCGACATGGGCCC
AGCGGCGGTGCCAGGGAGGAGGACAGTGAGCAGCACGACGCTGCCGTGCTGATGCCACCG
CTGCTGTCCTCCCTCTTGCGGTTTAAGCCGATGCTGCACGACATGCGGTACCTGGCGCAG
CATCTTCTTCTGCCGCGGCACGCCTGGCAACAACACCAGCGGGAGTGGGTCATCGTGTAT
GAGGATGTCGCCGTGACGCTGCGCGACCGCCTCTCTCGCTACCGCCGTGCCGCAATACGT
AGCAGAGGTCGAGATGGTGAGGCAGCGACCAACGACGAGGATAGCGCGGAGAACTGGGAC
GCCGCCAGCATCCTCACAGACAGGCAGCGACTGTTTCCGGTGTCTGAGCTGCAGCACCTC
TGGCACACCCTATGGGAGCTGCTTGGCGCCGCGTGGCGCCAGCGCGACCGCCTCTGGGGT
GCCTACCGCTACCTGCACGGCCCACGCCGTCTACCCCCGCTGTGCCTCAGTGGCCAAGCG
CCGTGCGCGGTGCCGCCTGGCGTCCACGCATGCCCAATCACGCGCGAGCATTACGAGGCG
TATATTGCCCGCGTGCATGCCTCGGCAGCCTCCCCCTCCCACGCTGTGCCCGATGTGCCC
GCGGCACCGCACGCGGAGGACACCTGCGCCTTCGGCCCCTTCACGAGCGCCGAGATCGGC
ATCTCGGCACGGCGGCTGTACGTGCTGCGGCAGCCGCTAGCAGCGGTGCTGCGGACGCTG
CGGGTGTCAGCTCCTCCAGCCGGTCGTGACCCTCTCGTCACCTCCGTCACCGCCCTTGCT
GGCTTCCAGAACGTCGACGACCCCGGGCCCAGCGGTCAGGCAAACACGCCGGCGCCGACG
ACAGACGTGGCAACGCCTCTCATCGTCCCGCTCTTCGACACCACCGACCAGGACGCGCTG
CTGGCTGCGGGAGCGGTACCGTACGTGTCCCCGGAGGTGTACGTGTCGCTGCAGCAAGAG
CAGCAGCGACAGCGACGGCGAGGTGCCTCGTGTAGTGCACCGTCGATGGTCTCGTGGCCG
CCCGTGCACTCCTTCTCTGACGACGTGTGGAACGCGGCGGTTATCGTGCTGGAGGCGGCG
CTCAGCGGCTTCTGTGCGACGGATGCATCCATGTGCCACCTCGCTCTGCCATCCGTTCAC
GGCAGCGGCGCCGATCTGTCCGATCAGCGAACGGAAATCTCGCGCCCCTCGTCATCGTCT
TCGGTATACTCGGGGGTGCTGTTGCTGCTGACGGAGCGCCATGTGCTGCCGAGGGCGGCG
GCGCACAACTTTCTATATGCAGCGCTGTACCACCTGCAGGCGGCGCTGAGCAAGGGCGGT
TGCGAGGATGCCGACGATCATGGCGACGTCGATGGCGCCAAGGCGCGCCGGCAAGGGAGT
GGCAGCGGCGACAGTAGCACCGCTGCCGCCGTACCGTCGCCAACGCGCCTTGCTCGCGAA
TGGGTGCGCTACCTCTGCAGCGCCTACGGGCCGGCATGTCTGAAGGACGGCGGGATCTTG
GCAGAGGTGGCAAGTAAGGGGCTCCGCTGGCGCCGGTCGGAGCGGTGGAACGCGTTCGGG
ATGGCCCACGTCACAGCCACCACGGCGAGTACAACGGCCGCCTGTGCGGATGGCTGGCCA
TCCGCCTCGCCGTTCACGCCACTGGAGACGGTTGACGGCGCGGGCGGCAACAGCCGTGCG
CCGGCGGGTGCGGCGGAGCAGCGCCGCTCGACTCACGCCGGTGGCGGCCCGTCGTCCCCC
ACTTACCTGTCGACCCCCGCGCCGCCGCTTGCAGAGCGCCTGAGCGGCAGACATCACAGC
CCTGCGGCGTTCGCCGTGTCCGCCCTTGCGGACACCTCCGTTGGTGTGGACGCACCTGGG
GATGCCGATGGCGGCAGAGACGCAGCGGCGCTGTCGCGGCTGTCCCAGCGGCTGGATCGC
ACCTTCAACGCCCTCGAAACCCCACTCCTGCGCCTGCTGAATCTCGGGCATTGCCGCGCA
GCGCCTGAAGAAAAAGCAGGCAGCGCTGGTGTATCGCCCGCGGGACCGAAGCTGAGCAGA
GCAGCAGCGGCGACGGTGGACCGCCCCACATGCGGCGCCGCAGACGACGCCGGCGACTTG
TGGGCGGTCCTTTCCCGCTACCTTCGCCGCTGCACGATGACAGCAGCAGCGACGGGCGCC
TCAGCCACATCTGCAGGGAAGGCAAACGGCGCTGTGGCGGAAGCAGCTGACGCGGACTGC
GTTGATGAGCTGCTGCGACTGCTTTTCTGTTGCCTTGTCCGCACAACGCGGTCCTACCGC
GTCCACGATGGCGCGCGCACCGCCTTCGCTGACGATGCTGCCGGCAAAGGCGATGCGCCG
GCGGATGTGGAGTGGTGCCAGTACGCCGCCATGAATCACCCATTCTTTCGCGGCGTCGCC
GAGCGCGGCCTGCTGACAACGTGCATGACGGCTGCCTGCCGCAACGGCAGCGGTGGTGGC
GGGGAGTTCAGCGATTTCGCCTTCGCGACAGCGACTCTACCGGCGCTCAATCTCTATGTC
CCCGCTGCGGTGCTGCTGGCCACCGTGCGCGAGATGGAGGCTACGCAGAAGGTGAGCGGC
GTCGACGTCTGCCCCGAGCGTGTGGTGAAGCAGGCGACTTCTTTGCGTGCGCTGATCGGG
GACGACATGCGGACCTGGGAGGCAAGCGCTGCCGCCCGCGGCGGTGTAAGCGGGGGTCGC
ATGCATCAGCAGCCACAGCAGCACCTCCTGCTCGCGAACCCGTTCATGGACATGGCAGCA
GCGTCGCTGCTGCCACCGCCGGTGTACCGCGCGCGGCGTGCCCTGGATGGTGTCCTCTCC
CCGATAGACTTCGACCTTGCAGCGCAGCTCGACCACACGCAGCACCTGCGCCGCCTGTTG
CACAGCGGCAGCGATGACGCCGCCGGCGATAATCGAGGGCGCGGCGGGGAAGGCGTAGCT
GCTGCGCGGATTCGAGCCTACCTGAAGTCCTCGCTGATGCCGAACACTGAGCGCGGCACG
GACAGCGTCGACGCTCACGTCGTCTACTCGCCCTTCTATCCGCTTCCTCCGACCCTCCGC
GGAGAGGTGTGGGGGTGCCTCCTGCGCGTGCCGCCATCCGCGCGCACCCGGGAGGCCCTC
CTCGCCCACGCGGTCCACCACACCGCCGCCAAGCCGACGCCGCACGACCGGCAGCTCTCG
GTCGACATTCCACGCTGCCACGCGTACCACCCGCTGCTCAACTCCTCGTCTGGATCTGCG
CAGCTCAAGCGCATCTTGCGGGCGTGGTTGTACCTCCGCCCCGAGCACGCCTACTGGCAA
GGGCTCGACAGCGTCTGTGCTGTCCTGCTGACCGTCAGCAACAGGGATGAGGCGCTCGTG
CTGGCGCAGCTCAACGCCCTCGTCAATCGCTTCATCGCTCACGACGAGGACCGTAGCACG
GTTCCTAGCGGTGGCAGCAGTCTTGGCCTGCCCCGCGCCGGTGCCGTGACGTTGCCGCTG
CCGCCGGCCAGGAAGCCGACCATGGCGGAGCAGCTCCGCTGCCTCGTGGTCATGCTACGC
TACTGCGACCCGCTTCTGGCCCAACACCTCTTCGACGTCCTCGGTTGCACACCGGAGCTG
TACGCCATCAGCTGGCTGCTGACGCTCTTCTCGCACAGCCTGCCGGCACGCAAGGTTTAT
CTCCTGTGGGACCTCCTGTTCGTAGAGGACGACGTTGCCTGCCTCGTAGTGCTCTGCGCC
GTCGTCATTATTTACAGGCGCGAGCTCCTGTTGAGCACGGACTTCTCCGGCTGCCTTGCG
TCCTTCAGCAGTGGCGCATCCGCCATCAACGTCGCGGCTGCCGTCGGCGACGCGCGGTGG
CTGATGAGGGCTGTGCCGCCGTCGGTGCTAGCGCCGCCGCCGGTGTCGTCGGTCGACGGC
AAGGACGCGCAAGAGTCGCTCTATGGCCGTGGACATGACGGTGCCGGCGCAGCCATCGAC
CGCCCCCTCGACAGCAGCGGCGACGACGGCAACGGTGTCGCCGCGGTGGCGCTCCTCGCC
GTCGAGGACGTGGCCGCCGCGCTCGCAGCGTCCGCAACAGCGACCAGTGACGGCGGTGAC
TGCTGCAGGGAGGAGGGAAGGAGCGGGCCGCACTGGTTCGACAGCGGCGTCTACCTTGTG
GATGTGCGCGAGCAGCCGACGGAGAACGCCCTGCGGGATTCGGTCCTCGGCGCCATCAGC
GTGCCGCTGTACACAGCGGCGCTTCAGCCTCGCGAGGGATCTGATATGCGCCCCAGTGCC
GTCACCGACGAGGTGGGCGACGTTGACAGCGACGCTGCCGGTGCTGGATGGGGTATTGTG
GAGCAGCAGGAGCGGATGCAGGAGCAGCAACGGGCGGAGCAGGACGCTGCGGCGCGGCAG
GTCGAAGATGCCGCAGCAGCCATTGTCCGCCACGTCGGAAACCCGGCCATGGCTGCCATC
ACACCACGAGTGTGGAGAGCCGCCAAGAATCATGCTGCACCGCCGCTGCCGCCGCCACAA
CCGTCGTTGATATCGTGTCCGTGGCCTGTGCACCCGATCGTGCTGAAGGCGTCGCGTGCC
CCGCATGTAGTGCTGCTGACATCCGGCGTTGTGGATGCGCACGAGCTGCCGCTCGCCCAC
CAGCTCGGCGTCAAGCTCAACGCGTGTGGGGTGCACAATGTCAGCATACTGCGTGGCGGT
GTCGCCAGCGTGCGGCGTGCGCTACCGGAGCTGGTAGTGCGTCGTGCGCCATCCACGTAG
AGGACGTGTTCGGCTTCTGCTTACTTGCTCGGCCGCCGCCGCCGCCGGCCTGAAAGACGG
CGCAGCTCGCCCACCTAACGGGCTCCGCCTGCCTTTCCGCTCGAGGCCTACATCCGTATA
TCTGTGTATACGCCATCCTGCGCCTCGCGGACATGGTGGCAGGGGCGGGGGGGGGGGAGG
AGGAGGAGGAGGGGCTGCTTCACGGAGGCAAGGGCCGCTGTGCTCTGCTGCTCCCCTTTC
CACCGGTCACCACGATCGCACACGGCGACCACGTGACCCTTTACGACTACTCGAGTGACC
GCCGATGCCGATGCTGCGGAAGCTGATGTTGATGGTTCTACGAGCAATGCTGCACGCCCT
CCCCTCCTCAACCCATCTCGCCTCCTCTGGCTGGTGTGTGCACGCGTTTCTGCATGTACC
TACGCGTGCACACACTCGAGCACACACACACATACACATACACATGTATCCGCCAGTCAC
GTCCGCCACCAAGCATTGAGCAGCACGACGAAACCGTCCCCTTCCTTGGCACGCACAGAC
GCAAGTATCTTGATATACGCAATGGTGCAGCTCACCATCAACAACGCCAGGGGAGTGACC
CTGTGCCGAGTTAGCCTCCCCGCCAACGCGACGGTGCAGCAGTTGCTGCTGCAACTCACC
GTGGCGAAGCCGGAGCTGCGCCAAGCACAAGCAATTCGCAATGATGTCCGTCACGTGACG
CACCGCCTCACGCCAGCATCCACCACCACCACCACCACCACAAGTGTGGTCTCATCCAAC
GCACAGACACTGTTGCAAGCGGGGCTAGTTGGGCAAGGTGCAACGGCGGAAACGTTGGTA
GTGCTAATGGCGGCTGATGCTCCTGCCGCGGCGTCATCGGCTGCAGCGGCGGCGCCATCC
CCAACGAAGGCCGTCGCAGCACAAATTCTGGATCTGTTCGGGTGTGCCTCGGCGTCTCCG
TCGGCAGGGGTGCGATCCCAAGCCAGTGTCGTCCCCAGCACGATGGACGAGCGCCAGCTA
GAGCTGCAGCGCCGCATCTACGCTCAAATCCAGCAGCAGCAGATAGACGAGAATCTCGCC
AACGCGCTCGAGTACACGCCGGAGGCGTTCGCGAAGGTAACGATGCTCTACGTGCCGTGC
ACCATCAACCAGGTGCTAGTGAAAGCCTTCGTCGACTCCGGCGCGCAGAACAGCATCATG
AACAAGCGCACGGCGGAGCGGTGTGGATTGATGCGGCTCGTCGACGTCCGCATGCGTGGC
GTCGCCGTCGGAGTAGGGCGGCAGGAGATCTGCGGTCGCATTCACATGACCCCTGTGAAC
CTCGCAGGCATGTACATCCCCTTCGCCTTCTACGTGATCGAGGACCAGGCAATGGACTTG
ATCATCGGCCTCGACCAACTGAAGCGCCATCAGATGATGATAGACCTCAAGCATAACTGT
CTCACCATCGACAACATCAACGTCCCATTCTTGCCGGAGAACGATTTGCCTGCGTTGGCG
GCGCTGGGCGACGACGAGAATGCGATGCACGCGCCACGTCACCAGGACCCGGCGACGACA
GCCACCACCGCTTCCAACCCTGCTGCGCCGGTGCTCTCGGAGGGCGAGCGGCAGGCTCGG
ATTGAAGGTTTCATGACGGTCTCAGGTATAACGGACCCCACACAGGCGGCGGAGTTGCTG
GAAGCCGCCGACTGGAACCCCAACGTGGCGGCAGCGCTCCTCTTCGACACGTAACAGACA
AGGGAGGCGCCCACCCCGCCCCCACGTGCCCGCTACCGTTGCGCCTGCCTCCCGTCTCTT
TATTGGATGCAGAGCTGTGTCTTGTGATCGCCACTCGCCACTCACCACCACCACTTCCTC
TACGGCATGGGCCAACGCTATCGCCCGCGCGCACGGGCATTCACGTCACGCGTGCGTGTG
TGAGTGTACGTGTCCTGCCTCTTCCCTTCCCGTCCCTTCCCACCCACCCACCCACATACC
TCTCTCGTTCTCCCTCTCTCTCTCCCTCTCCCTCTCCCTCTCCCTCTCCCTCTCCCTCTC
CCTCTCCCTCTCCCTCTCCCTCTCCCTCTCCCTCTCCCCCCCCCCCTTCTCCCCCTCTCT
CGTCTTCTTACTCGCTCACGGTGCACGCACACACGCACGCACCCACCAGAAAACGCATCG
CCTCCGCCTGTGCTTGCCCGTGGCCCATCGACAACGCACTCATTTTCCTTCCTTCGGATC
TGCGGCCAAGGTCGCGCCGCACGTGCCACTGCTGCTCGCTCGCCTCTTTCTAGCCCACGG
CGCGACGCAGCCTGCCCAACTCGCGCCCACGCACGCATCGGCGCAGCAGCGCGGCACTGC
ACGCACCCGAAGAGGGGGAGGGGGGGAGAGAACTCATGGCGTCTTCAGCTCCATCCAATT
GCCTGAGCGGCGTGGCCGCCACCGCCACCACCCCCATCGCTGCCTCTCACGCAACGACCA
ACTCCGTCGGCTTCGCGCCCAAGATGGCGAACCCACCGGCACACGGAATTGCGAGCAACT
GCGTCCTCAACGACGCGGCCGCCAGCCCCACCGCCTCCCCTTGCTACAGCACCGGCGCCA
TGCCGCAAGAGCAGTCGAAGATGCTAGCCGGGATGCTGGCGAAGCTGCCGGAGCTTGACC
TGGGCGAGATGTCGCGCGTGAAGAGCTGCTTCTCTGCCGTGCTGGGCGAGGGACGCGAGA
ACATCGTCAACGCTCTGGAGCTGCGCGTGGTGCTCGGCGAGCTCGGCCTCTATCCGAGCG
AGACGGAGCTCAACCTCATCCTCCGCGCCTACCGTGACCGCGTCAACCTCATTACGCTGA
CGCAGTACCTGCGGCTGTATAAGAAGGAGTTCTGGGTCAATCACGCCGCGGCGGTGGCGG
CGGCAGCACCAGCAGCGGCGGGCGGAGCCGGCGCTGCACACAGCGCGTCACTGTCTGCCG
CTCCGCACTCTTATAAAGTGTTCAGTGGAAGTCATTCCATGGTCGCGGCGCGAGCGGGGA
CCTTCGGCGTTAGCGGTGGCAAGGACGAGGACACGTTGAAGGCCTTCGTCGCCCTTGGCG
GTGAGGAAGACGGCAGCGGCGAGATCCTCGCGTCGACGCTGCGCGACGCCATCTGCGGCT
TCGGGCTCACGATCGACATCGACTCGATGATTCGCACCGTCGACGTGCACAACTCGGGCG
TGCTGGACTACGTTGACTTCTGCGCCTTATGGTCACAGCCGACCAGCACATCCTCCGAGT
CCGGCGAGGCCGGCGGCGCGGGAGTGCCCATGGGGGAGGCACTGCTACGCGGATCGGTCG
ACAACGCTGGGCTCGACGCCTACCGCCGTCGCTCGTCACACGGAAGCGCAATGAGCGACA
CCCACCAGCGGCTCATGTCCTTGCTGGCCGCCACGCCGCGACTCACCAGTCCTGCAGGTG
GCGTGCTGCGCCGTCGATCACAGATGATGACGCAGGTACCGGAGCAGACCAGCACGTCGC
CCCGCACACGCCGTTGCTCGCCGGGTGGCACTCAATTTTCTCAGAACACGAACGGCCGTG
TCACGACCGCGGCATACGGCCCGCTGACGGGCGGCACCGGTAATGGCCACGGCTCTGATG
GCGCGACGGCGTTTAACTCGATTCTCACGCCGCCGCCGACGTCTATCACGGACGAGGAGC
ACATGATCCTCGTGGAGATGTACCTGTTCCCGGAAAAATACAAAGCAATGGGGCGGGCAC
TGCGCTTCGCTGCAGCCTCCGGCAGCGGCTCACTGGTTCACGGCGCGGCGGGCCGTGAGG
CAGCGCTGCACCCCAGCTCCTTGTATCAGAAGCGTCTCTCGCACCCGAGCGTGAGTGGCT
CGCGCAGTCGCAGCCGCCGCCAGGCACGCGGTTTGGGCAACACCAGCGGCGGCGCCTCCG
CCATCCGTGCCGTCAGCCATACCGCAGGGCGGAGGGGCAAGAGCGGTTTTGCTGGCGGCG
CGGACGGCGGCAACGCCGCCGCTGACTTTTTTCCGCCGAAGTCCAGCAACGTCTACCGCC
CGCCGAGCCCGATGATCCTGTCGATGCGCAACAGTACCGTCTATCGCAACCGGCTGAAGC
GGCTCGAGGAGCAGAAGCGGGTGCGCAAGGGGTGGAAGCCGCCAGCGGGGGCAGCGGCAA
CGCAGCAGCTGCAGCATCGAATCTCGTACGCTGCCACCGCCACGCGCGGCGGTGGCGATG
GTCCGGGTGACATGGAGCACATGTCCTCCACGCCTCCGCCAAAGACATCGACGTGGTAGA
GAACGGGTTCGTGGATGAGGCAGATGGAGGTGGCCGTGGCTCTCACACAGGCAGATACGC
ACAGAGGCACCCGTTGGCCCACTCCAGCGGCAGCGTCGAAGACGCTGCCGAGGCGCACAC
ACGCGCTCGCTCCTGTGCTCCTCAGCGCGTTCCGTTGCTGGGTTGGAACGATAACACGCA
TGCTCTTCTTAACTCCTCGATGTACAACTATAGGGACGATAAGGGATGGCAATGGCCTCA
CGCCACGCCTGCCCTACTCGGTTCCTGCCGGAGCGCGTAAGTGCCGGTGCACGTGTTCAA
GTGAGAGGGACGGGACAGGACAATCTGTGGTGCGCTACGGCAGAGGTACACCGTACATAC
ACACCCACGCACAGCGAGAGAGAGAGAGAGAGAGAGAGAGGCGGTGGCGGGAGGGGGTGC
GTACGTGCGTGCGTGTGTGCGTGTGTGTGTGTGTGTGCGCGCGCGCAGCAAAATGATGGA
GGATGGTCATCGGGTCGCCGTCACCCCCATCCGTTCACCAAGCACCCTGCGCATGCCGCT
GGTCCCCTTGCCTGTCTACATGTCGTTGCGTGTATATATATATACATATATATATATATA
TGTAGGTATATGTGGCTGGGCTCACCTCTTGCGCAGCTGCCACGGCTGTGGTCGTGTGGT
GTGGGGGAGGGGGACCCTGGGATCGTGCCGATGAGGACGCAGCATCCAACACAACGTAAA
GGCGAGCATGCCGATGTACATGTAGACGTTGTTCCCTTCTTTTTCGATTCTGACCTCCTC
GCCGAAGATGTGTATCGGGCAGCAACAACAACGCCAACAACACCAACGGTATCAGCAACA
ACGGAGCGTGTGTGGTGGGCGAGGGGGAGCGAGACCCAACGACATACCATCAGAAGCCAC
GCACATGGCATCACGGCGAGATGTGGCATACATCACCTGCCCCGCCCCCCGCCTCGTCGT
CGTCGCCTCTCGCTCCCTTGTTGGTGGGACACCCGCACGGAAAAGGTGACCGGCTCCCGT
GCGGCAACGATAATGGCGGAGAGCGACGTCACTGGTGTGCTGTGTTGGGAAGGAGGGGGG
AAATGGGGTTGGATGATCACGGCGCCGTTTTGGTGGCTCTGGATCGCCTCCGCCTCGCAC
CCACCACCACCACCACCACGACCATCACTGCCATCCTCCTCCCTCTGCCTCACCTCTCTT
CTCCATGGCTACGGCGCGGCGCACATGCACACCACACACACGCACACACACGTGTCCGCA
ACATCAGCAGTTTTGCTGCGACACACCGCAACGAAACTGCCCCCGCAAAGGTCTCTGCAA
GCCACCCTTCATACCATCCATCCCCCCCCCCACACACACACACACGCACGCGCGCGCGCG
CACCATTGGCGGCGAGCCTCCTAGCTCCTCGCGCACGGAGTCGCATCCATCACGGACAGG
AGGGGGAGGGGCAGACAGCGAAAAGCAAGCAAAACAAGGTGCACAGGCACGCGTGGCGGA
ACCCACTTCGTCCTTGCGGAGGAGCCGTTGGAAGCAGGAGGCGTGCGCGCGTGCTGTACG
CATCCAACGGACATCGCCACCAACTCACCCCATCATCGTCTGTGTGTGTCTGTCTATCTG
CATGTTGGTGTGGGCTCGTGTTTCTCACGTGAAGGACACCAGTGCCACTGATGCGCACAA
GCACACACAGAAATAGGGAGAGAACAATCCATTATCATCCCATCATCGTCAGCAGCAGCA
GCGCGGCGTTCCCGTGCGTCTCCGTCTTGCCGTCGGCCTCTCACGTGTCCAGTGTGTCGC
CGTCTCTGTGCTTCGGCTTGCTTGATCCGTGCGTGGGGAAGACAAGGCCTGGGCGAGTGC
CCTTTGAAAAGCACAAGACCACACACTGCCCATGGAAGAGACCCCCCACTCCTCCAAGAC
GGACACCGGTGCCGCGACCGAAGCGAAGACGAGTACGACAGCAGCAGCTGGGGTGAGCAG
CAGCACAAGTGTGGCGAAGGCGAAGCCGTCGTATCATGAGCTGTGCAGGCCGACGTCACT
CTTCCCCCCGCCCGCACTCTCTCATGCGACGCCGGATGAAAGCAACCGAATCAGCACGCC
GAGCAGCTCGGCGCCGCCGCTGTCGCCGACGCTGCGTGACCGCGCGGCCGCTGCGAAGGA
GGGCGGCCACAACACGAACAACAGCGGTGCCGGTGGCTGCCGTCTCTCTGCCACGAGCTG
GGCGCGCCTCACAACGACGAGGCGCTTTAGCCGGATCACAGAGGCCCTCAGTCCCTCTCC
TTTCGTGCTGCACACCACCGAGAACGACACAAGCAGCGGGCAGGGTACGACGGTGGCAAC
GACTGAAGGTGCAGCGGTCGCCACGGTGGAGTCTGGCCACTCGCGCGTGCACAACCTCAG
CATCACCTCCACGGAAGACCTTCAACTTGCCGTCGCCGTCCCGTGCCGCACCTCGAGCCT
TCACGACATGCTGGCGTCCTCGCTACACACCGCGGCAGCAGCAGCAGCAGCAGCAGCAAC
GGTGACGCGCTTCGTTACGCATAGCAGCAACCTCAGCAGCAGAGTCACTGGCAGCGGCGC
GTGTGAGCCATGTTCTGCACCACGCGCCTGTCCTAGGGAAAGAGCGATGCAGCACGCCCT
CGTGCACGTCTTGCAGCGAGAGCGGGTGCGAGCGCTCATCGCCCGCGCCTTGCACTTGTG
GCACCTGCACTGCGCACTCCGGCAGCACGGACGGCGACATGGCGATAGAGAAACCGCCGC
TGGAGTGGAGGGCCGGCGAGAGACGCCGTCAGCATCGTCGACAGCGAAGGGGCACGCCTT
CTACCGCAGCCGTCACGTCGGTGAACCTTACCTGTGCTCCGTCCAGACGCTGCGATCGCC
GGCGGCCCCAGCAGCAGTGCTCAGCGTCACTGCATGGCTAACAGAGGCAGCCAGACCGTC
GGCATCCCGGCTGGCGTGGACCCCTCTCGGTGGCGTCGGCATCGGCGTGCTCTGCGACGG
CATCGCCACCGACGAAGGCACCGCCTACGTCGATGCCAACGACGAGGAGGAGCTGCACGA
CGTGGACGACGACGCAGAGGTGCCACGACGCACAGAGCTGCACCGGTGCCAACAGCAACG
GCATCACCGCGGCCGCCGTTGCACCGACGACAACTCCAGCCTGTCGGATGCGGATGCCTA
CGTGGACGGCACTTACAACCGTGTCGACAACCCAGGCACCTCGGCGCGGCCGCTGGTGCC
AGCGAGCCGCAGCAGCGTCGCCCCCGTAATCGGCGCCGCATCCCGGGTCACCAGCATTGT
CCCCCCGCTCTCGGCGCTGAGCAACGCGTCGCAAAGTCAGTCGCCGGCTCGCGACATGTC
GTTCACGCCGGTGAGATGGTCGATGAGTTGTCCGTTCCAGACACTGCTGCAGCCGCAGCC
GCAAGACGGGCTGTGCAGCCCATCCTTCCCCCACACGCCAGTGACGGCGTCCGTGCGAGA
GACCAGAACCGCCGACGGCGCCGGGGTCTCCCTTTCCGTCGGCTCTGCAGCGCCCGCCGG
AGCAGGAGCCGGGTCGCCAAGGAGCGCGGGCGCCACAGGAGCCACCGTGACCGCGGAAGT
GGCAGCGGAGCGGCGGAAGCGCATGGTGCAGCATCTCCTCTCCAGCGGTGTCGGTGGCGG
TTCAACGTCGAGCTTCGATGACTCGTGCTCCCGACTGCAATCGTGCTCGCAGTCGGACAG
GGAGGCGATCGCTGCGCAAGGCGGCCCCCCCTTGTGTCTGCGCCGCCCACGCAGCGGCTC
TGGCGGAGGAGCGGGACTCATCGCGAGCGACTCGGAAGACCGCAGCATCTCATCGCTGAT
AAACACGCCGCGGAGCCACCAGACGGACGCTGCCAGCAGCTTCAGCAGTGCTTGGGGGCC
GTTGAAAGACAGTGACTCCATGCACAGCGACAGCACGTCGCCGATGCCGACGGTCACAGC
AACGACGGTTCCTCAGCTGCTGACGCGCGAGGCGGAAGACCGGCTGGCGGTGCAGGCAAC
AGAGGAGCGACGGCGCCTCCGCCTCCAGCACGGCATGACTGTCGTTATGGATCGGCTGAT
GATGGCGGCGCTGCATCATCGATCGGGTGAGCGCGGCTTGCACCCCTCGCTGCGCACCTC
CACCGCACCATCGCCGCTGCCTTTCGAGATCAACGACGGTTGTGGCATCGACTTCCTGTG
CGCCTGCACGACGGAGACGCAGAACGAAAGCACCACGTGGGGTAGCGCGGGGGCCATCGA
ACCAGCAGCATCAGCTCCCAAGCCCCGGTCCTCCTCGCCATCTCCAGTCCGGCAGGCCGC
CACATCTCGGAGAACGCAGCGGTGATTAGATTACAACGGCGATGTGGAGTGCACGCAGAA
GCATCTGCAACGAAGTGGGCGTACCGAGGGGGAGGAGGGCTGCCTGTGCGACGTGACCGC
CGAGAGTGCCGAGCGCAGCGTGAGCCGCGACAGTGCCGACGCCGTTGATATGGCTACGAG
TCCTCACAAGCGCCCATCACAAACCTTGGGGTCCACAAGCCAGTGGGGCGCGCACGTGCT
CGACGCCGTCACGATCACAACAGACAATCATAGCAGCGTGGTCCTCCCCGTCACGGGCAT
CGCGCCGGCGTCGCACTCCACGCCCCCGCTGATGCCGTCATCCGCGTTCTCGTATAGAGC
TCGTCTCCGCGCGGCGTGTTACGGTGAACCATGCTGCGAAGTGCGTCTTGTTTTCTCGGT
TCATTCCTCTTCTTCCGCCGTCGCGCTACGGCGCTCATGACGGGGCGGTGGCGCATCGGT
AAAGTCTGCGCCACCGCCAGGAGGGACATCGTGGAAGGTGACGCTGTGCGAGGATAGAAG
TGCCGCGGCGACGCGCTGCGCATCTCCCCTCCCCTCCCGTTCTTCCCCGCACACCCGTCA
CGCGGTCCAGCAAGCCTGGACGCGCGTTGGCCAAAACCGAAGATGCACGCCGACGTGAGC
GCCCACGTGCGTGGATGAAAGCACTGTGTCATGCCGTGGAGGAGGACGAGGAGGAGGACG
ACGACGACGACGATCGCGTCACACGTGTGGAAGCGACTCCAAGTGCTCACGGTGCGTGGA
CGACGATGAATGACCTAATCGCCGCAAGGGATGAAAGGAAAAGGTTCCGTCGTCGGGCGT
GCAGCAGTAGGGCGAGCCCGCTGTGCTTAGCTAAGTCCACCAGACTATCATGTTGCCTAT
GGACCCCATTACCACCACCACCCACACTACCTCCTGAAGGGAGGGTGGGAGGGGGGGAAG
GGCCTGGCATCGTGCACGGTGCGATGCGCCTGTCCTTCATCGCGTCCTTGTGCGTCGTCC
CACGACGGCACAACAGCAGCGTATGTGTGTGTGTGTGTGTGCAGCAACGTCGGAAACCCG
TGAGGGAGTGCCGAGCCAGCGCGTCTTTGCGGGCGTGTGTTGTCGGGGCCTCGAGCAACT
CCCGATGGAAGATGGCGTGCGGGGTGGGGGTGGGGGTGGGGTGGGGTGGGGTGGGGTGGG
GTGTGCAGTGCGTGCGCTGAGGGAACAGAGTTGGCGCACACGCGCTGCCCAAGAAGCATC
ATCCGGCTGCTTTCGTTTATCTGCTCATTTCTTTGGTGCTTTTCTGCGACCGTTGCGGTA
GTGGTGGTGGTGGTGGTGGTGGTGAAGCATCCGTGCGACGTGCACGCCCGGGATGATGCT
TCTCCCTCCTCCTCCTCCTCCTCCTCCTCTCTCCACTGCTGCAGAGCAACGCACCCTCAC
GACTTCATCGTCCGTGTCCACCACGGCGCCGCATCTCGTTTCTAGGCCACCACCAACATA
CGCTATCACCGTTTGCCCCCCCCCCGCCCTCCCCCATCATCGCTCGAAGCCCGGGCGTGT
CCTGTACGGGTGCCATGCAACCTTTTCAACCGGCTGTCTCCCTACTCTTTCCCCCTCCCT
CTCCCTCCCTCCCTCGCCTGTATCCCCGCCCTGGCTCACCCTTACACGACATGCCCTGCT
TTACTTGGTGGTGGGTGGGGAGGGGGACCGCTCTTCGCGCATAGGCCCCAAGTACTTGTG
ACGAGTGCACAGCAAGAACGCACGCACGCACACGCGCTCGCTGAGCTCGGCCACTACAAC
CCCAACACCAATATCCAAACAATAAGGAGAGCGTGCACGCTGTCAACACCGCCAGCAGGG
AGAGAGACGTCTCAACGATGCACCGGACTTCTCATCTTCGGCTTCGCCCGTGTATGCCGT
CGTCATCGTCGTCGTCAGCAGCAGGAGCAGCAGCAGCGCGGCGCTGCGGTGGCCGATGCC
GTCTCCCGCGTAGCGCTCAACCGTGGATGCAGCTGCTGCTTCTGAGTCTTGCTCTCTTTC
TGTTGGGCGCCATCGACTTCGCGCTGCCGCGTCGTTGCACCTCGTTGTTCTTTGTGAGGG
CTGCAGGTGACGCCGAAGTTGCCAACGCCGCTGCCGCACCACCGCTGCTGGCGATCACCG
AGACGGCGCTCATCTCAGTTGACTTCGGACAGGAGAGCATGAAGGTGAGTGCCTGGCGGG
CTCAGCAGCAAGCGCCGCGCATCGGGATGGCGGAGGGCGGCGATGCGGCAACGGCGACAA
GCACCGGGTCCGTGACAATGGTACTTAACGATCAGGCGAACCGAAAAAGTCCACCGTGCG
TGGCGTTTCGCTACGTACGCGACCCGGCAGCGACCGCTGGCCGCGGTGGCGTCAGCACGG
ACGCAGGCCCGAGTGGACGCGCGGATGGCGAGCAGCTCCCTGCGCATCATCCGTACACGG
CACTGCATCCGCGCGGCTACCAGCTAGAGCGAACCTTTGCCGAGCAGGCTCAGGCGCTGG
CGCCGCGCTTCCCGGAGCAGGTCGTGTGCAGCGCGGCACAGCTGCTCGGCTGCGCAGCAG
CCCCCACGAACGCCGCGGTCGTGGAATCGAGGGCGTGTGCGCTGACGTCGGGGCAGCTGA
CGACGACGACGACATACAGCTATCATGTGGTGCCCCTCACGGCACCACTATCGGCAGGAA
CGACCACAGGGAACAGCATGGATGAGGCCCAGCAGCGGCGTGACAACGTCGTTGGACGTC
AAGCTCTTGGCGTGTACGTGCCCTTCTTTACCACAAGTAACGCTCCTGGCCAGCAGTGGC
GGTGGGCGGCAGGCGACCACAGCACTGGGGTCGCTGCCGCTGCCGCCGAAGAAGAAGCAG
GGGTACTCTTCTCATCGGAGGAGCTCACGGCCATGTTGCTCGGCCACGCGCGTCGCATGG
CCGAGCAGATGGACGCGGCCGATAACACGCTCAGCGAAGAGGATGAGCGGCTCTTGGCGG
GCATGCGGAAAAGTGCTCGCCGCGTTGATGCCGCCGCAGGAGCGACGCGCGCGTCATCCG
CCATCCGCTACGCTGCGCTGACCGTGCCCGCCCACGCCTCCGTCGCGCAGCGGCAGGCGC
TCGTGGATGCGGCGGCTCTGGCTGGCTTGCGTGTGGTGCGCCTCGTCCACAGCACGACCG
GGGCAGCGGTGCAACTGGCTTACCTGAAGGCCGAGCAGGTGCTGACGGCGGACAGGGTGT
CGTACGTCATGATCTACGACATGGGCAGCCAGCACGCCGAGGTGGCCATCTACAGCCTCG
CGGCGCCGCCGGCGTCCGTGGCGAGCCGAGCAAGGCTGCGAGGCGATGTGGTGATGCAGG
CGCTTGTCGGCAGTCGCACGCTGGGCGGCGCCGCCTTTGACGAGTGCATTGCCAACCACT
GGGACGCGCGGTACTTTGGCCGGCGCGTGATGAACGGTGGCCTCGCGGCCGCGGGCGGCC
GTGACGCGGCACGCCGCGAAGCAGCGAGGGAGCGCGGCAGCCTCCTCCGTGCCGCGCAGC
GTGCGAAAGAAATGCTGTCAGCCAACAACGATGCACATGTCACCATCGACGGCGTCCGCG
CCGAACCGTCGCAATTCGACGCGGTGGGGCGGCAGGAGCTACAGCAGCGCCACGTCGCCG
TCACGGCGGACGGCGGCCTGTTGAGCCTCCGCCTCACGCGCAGAGACTTTGAGGAGTGGT
GCCGGCCTCTCTTCGACGCTGCCGTGGCGCTGCGAGACGAGGCCATCGCCGCCACCGGTG
GCGGCGTCAAGAGCCTCGGCGCGCTCGACCGCTTCGAGGTCATCGGTGGCGGGACGCGAG
TGCCGCGGCTGCTGCAGCGCCTCGGCGAGGGCTACCGCAGCGGCGTCGTGGATCGCACCC
TCAACAGCGACGAGGCGGCCGTCATGGGCACAACGCTGCTGGCCGTGTCGAGCGCGCCGC
GGACGCTTGGGCTGCGCCTCGGTCAGGCCCTGCCGCGTTACCACGTGCGCGAGTGGCTGA
CCAGCGCTGTCTACGCCTCGATGGAGCTGCACAGCACAGGGACCGTAGCGGCAGCAGCAG
CGCCATCGGAGGTCCAGCTCCTGTTCGCTGCACGGAAAACAACCCTTCCGGCGACGCGCA
GTGTGCGTGTGCGACTGCCGGATGTGGATGTGTCACCGGCCGACAACGTCGTCATCACGT
TGTACTCGGGTGCCGAGGCGGACAGCGCCTACGCCCACAGCACGCGCTCCGACGCGGCTG
TCGCGGCGGACTCGGCGCGCGCTGCTGCCTCACCTACGTTGATGGCGAACTGCACCAGCT
GCTACGTGCGCACCTGCACCGTGGAGGGCGTGCGCAAGGCGGCGGAGCAGCTGCTCGCGC
CGTACACACAGCAGAAGACTCAGCACGGCAGTGCGAGGCCACGCCGTGAGCGCGTTCGCC
TGGCCGGTGCGGAGGTGGTCGTCGAGGTTGTCGCCACCGTCAGTGGCATCCCGCACTGCA
GCATTGCTTACCTTCGTGCCGAGGTGGAGGAAGCGGGGGTGGACCCCAACGCCGCAGAGG
GTATCCAGGGCAGCAACGCAGCCGCAGGGGCAGCGACAGTGGCGTCTCTACCGAACAGCG
ATCACGACGGCACAGCCGCTGGCGTGCCACCGGCCACGCAGCATGACGAACCGAGCGAGG
GCGTGAGAGACGAGCACGAGATGAACGCCAACGAGGAAGAAGTGAAGCACACCGGCGCAC
GCGTGACCCCGAAGGGGACTGCCGATCCCGCCACCGTCGACGCGACCGCGACGCCGCCGC
CGCAATGGCAGGTGCGCGTCATTGCACTCTCTCTGCGTGTGTCGAGCGGCGCCGCCACGG
CTGCCGCAGCGGTGCACGGACTAGGCTATAACATGGACTTCGCAGAGCTCACCTTCTCGC
ACCGGCGGGTGCGGCAGCTTCAAGCGCTGGATGACGTGCGGCTGCGGCGCAGCACTCTGC
GCAACGAGATCGAGAGTGTGCTCGTGTGGATCAAGGAGCACCACCCCACGTGGGACGCTG
AAGATGTGCAGGACGACGCCTCCCCGTCGTCTCTTGCTCTGCGGACGTGGCGCACCACCG
TTCGTGAGGTAGGCGGGTGGCTCGACGACGTCGGCGACACCGCAAGCGCCACCGCGCTGG
AGGAACGTCTGCGCATCATTGCCGGTGTCAAGGCAGCCTTGCGTGAGGCGGCCTGACACG
AGTCGAGGCACGACCCAAGGTGAAGAAAGAGAGAGGAGGAGGGGGGCTGGTGGCACGCAG
GCAGATCCGGAGACTACTCGGCTGCCGGAAGCGGAAGGGGCAGTGGACGGAGAAAGGGGG
AGGGAGAGGGCAAGTCGTGGAACGGCCCTCTGCACACCTGCCTCGTACCGGACGCCGACG
GTGCGGCCCCGCGCGCTGCTTCGACAGCAACGATAACCACTGTCACCGCCGCCACCACCA
CCACCCTCCCCTTCACCATCGCCAGCACGCCGACTCTATTTCCATGGCCGCCACATGGGC
GAGCTGCCGTCGTTGTCGTTGTCGTTGTTGGTGTGTCACATGTTGCCAAGCAAGGGCCTT
GTGTGTGTCGTTGCGGCAGGCGAAGGGGAAGGCTGGGGGGGGGGGGGGGGGGGGGGGCGA
ACTGCGCGCATAGAACACACGCCCACAGAGGAGGAGCACATGGAGAACGTGGGGCCGAGA
TGGACCATACACCAGACACACACACACACACGCTGTCGCGCATGTGCGCCGGAGCTCAGA
AAACGAAGGCATAGAAGAAGCGATCGCTTCCGGCGGCGTGCCTTGCGCACATCCTTCTCC
TGCTCAACGCACCCGCCCTTCACCCGTACGCGTACACGCACACGGAACGAGTGGCGTTGC
GGCGCTCGTCTTCTCGTCTCTGCGACCTTCCTTGTAACTTGCGCTCCACTGCTCTCCTTC
TCTCTCTCTCTCTTTCTCTTCAACGCACACACACACACACACACACACACGCACATGCAC
CGCTCTCTCCTCCGATGAGCGCCAGCGCGTGAAGAGATCGATAACTCGCATACACGCCCA
CTCAGCGGCGCTGCTAGCTCAAGAAGCGGAGGGGCGCGTAGAGATCGCTTCGCTTGCATC
ACGGTGCATGGGTGGGCGTCACACAAGGCGACCGCACCGACTGCCCCCGACGCACGCCTC
ACGAGTGCACCGCACCCAGTCACGATGCTGCGGCGAACCAGCGCCGTGGCGGCAACGGCG
GCGCTGCCGCACAACATGACAATGAAGGACCCGCTCTGTCAGCAGGTGCTGAGCCGCTGC
ACCCCCGTCGTCTACTCCGCTCTCCCGAACGGCTTCCGAGTGGCGACGGAGTACGTGAAG
GACTGCCCCTTTGCCACCGTCGGCGTGTGGATCGACGCCGGCAGCCGCTTCGAGGACATC
CGCAACAGCGGCGTGGCGCACTTCCTGGAGCACATGAACTTCAAAGGCACCGACCGGTAC
TCGAAGAGCGATGTCGAGAACCTATTCGAGCACCGCGGCGCGCACTTCAACGCGTACACC
TCGCGCGACCGCACCGCCTACTATGTGAAGGCGTTCACGAAGGACGTGGACAAGATGATC
GACGTCGTGTCGGACCTCCTCCAGCGTGGCCGCTACCGCCGGCACGACATCGAGGCGGAG
CGGCCGACGATCTTGGCGGAGATGCGCGAGGTGGAGGAGCTCGTGGATGAGGTGCTCATG
GACAACGTGCACCAAGCCGCCTACGACCCGACGACGAGCGGGCTGCCGCTCACCATCCTC
GGCCCGGTCGAGAACATCGCCAAGAACATCAACAAGTCCATGATCGAGGACTACGTGCGG
GTGCACTACACAGGGCCACGCATGTGCCTCGTGTCGTCTGGCGGCATCTCGCCCGATGCG
GCGCACGCGCTGGCGGAGAAGTACTTTAGCGGCCTGTCCTCCATGAACAACCGCCCGCTC
CTGCGCGGTGTGTACAAGGGTGGTCACACAGTTCTGTGGAACGAGGGCATGGCGACAGCG
AACACGGCCGTGGCCTTCCCGATCTGCGGCGCCTCGCACCCGGACAGCTACCCGCTGCAG
CTGATACACAACGTCATTGGTCAGTTTCGCGAAGGGCAGTACGACCAGTTCAGCTCCCAG
CGCCGCAACCCGAACCTGCCGTGGGAGCGGGTGCCGAACCTGGTCCAGCTGCGCCCCTTC
TACACACCGTACGAGGAGACGGCGCTGCTCGGCTACCACATTGTGACAGCCCGCATGGCG
ACGAGCGGCGTTGCCCGCGACGACGCGCAGACACTGATGCTCAACTACGTCCTCAGCTCG
CTCTACGACCTGTGTGCCACCAAGGTCGAAGACTCCCTGTTGGAGGCGGCCAAAGCGGAG
TTCAAGGCGTCCGTCATGATGATGCGTGACAGCACGACGAACAGCGCCGAAGACCTTGGG
CGGCAGATGATTCACTTTGGCCGCCGCGTGCCGCTGCAGGAGGTGTTTGAGCGGGTCGAC
GCCGTCACGCCCGAGTCCCTGCGCGCCGCGGCGGAGAAGTACTTGGGCGTCGTGCAACCC
ACCGTTTCCTGCATCGGCGCGAGCAGCACGTTGCCCAAGTACGACCCCCTCTCGCTCGTG
TCGAATGTGGTGCACCCGCAGCTGACGCCGGCGCAGTTTCCGGAGGACGCGCGTGCGTGT
CCGCTGTGAGGACGGCGGCGAGAGGGCGAGACGCGTGCGAGTGCAAATGTGGTTGTGGGG
GAGGGGGGAGGCGCGCCGTAATGAACCGCCCATCCCCCTTCCCCCCCCCTCCCCCGCGCG
CATGCGTGCATGGCATACCCATGTATACGCGTCTGTATCACACACACACACACACACACT
TGCGCGCTCCTGGTCTGGTTGCTGGCTGGCTGGCTAGCTGCGTGTCGCCCGTATGGCGGC
CGCCGCTCACAATGCTGCTGGTGATGATGGCGTTGCCGTTGATGGAAGGGTCCGATGCGC
ACGGCAGCCTTCTCTTATTATGTTCCCTCTTGTTAAGCGCACGCTTGCCGTGTGCCTCTT
CTAAGGTTTCCCTCCAGGCACAACCAGGGCGACATGCACCAGCCGACAGGCGCGTCCTCC
TGACACACGTGCGCCCACTCAGGCAACGTGTGGTGGCACGGTGCGAGTGGCTATCGGGGC
GCTGACAGAGAGCACGCTCGCGAACACACCGAGCGAGCAGCAGGGGTGGAGTGCGCGTGC
ACAGGTGCGCCCGCCTCGCTTCTTCCTCCCTCCCTCCCTTCCTCCCCCCACCCCGTTGCT
GTTCGCGGCGCATCATTCCTGTGGCTTGAGCGCACCTCTGGCGCTGATACTCGTCAGAGA
ATCAATGGAAAAAGAAGGGCGAGGCGGATGGGGCGATCTCTCTCTCTCTCTCTCCGCCTC
CCATGCGCACAGCCACGAGCACCCCACCCCCTCTCCCCATCCCTTCGTGTATTCACCACC
ACCACCACCCCTCCCTCCCTCCTTCCTTCCGTCCTTCCTTCCTTCCCCGACCATCACGCA
CTGCTTCTGCCGCGCGCCTGCCGTGACGCGCTACGCCTTCGCAGCAGCAGCAGCAGCCGT
GTCGTGACGCGTTCCCTCCCCCTCTTCTCATTTGTGCGCTTGCTGCCACCTATTTGTTCG
TGCCGCCCTCCTTGCTTGCCGGCCCGCGGCGGCAGCGATACGCTCAGCGGTGGAGGGAGT
GGGGGGAGGGGGGGGGGAAGGGGGCGGCAGCAGCAGCAGCAGCAGCACAAGAAGCCCCCC
GTGCTATGCCCATACACGGGAGCGAGCTTATAGACCCACCAGACAGGCGACTCGGAGGAC
CCGATAGAGACGTGTGATGAGCAGCGATCGTGTCGAGGCGAGTGAGCGAGAGGTGAGGCG
CGTGAAAGACGGCGACGAGACGGATCGCACCAGCGGCGGTGGCGGCGTGGTGGCGCCATG
GCTGGAGGATCACGGGCTCTGGTCCTCGTCGTCCTCCCTCTCCCAGATGACGCCGACCCG
ACCGTCGCGGATATCGTTGCTGGCCGCACCCGCGCCTGTGCCGCTAGACGCGCAGGGGCA
CGTGTGCCACGCCAGAGCCGCGGCAACAGCGCCTGCAACCGTCGTGAGCAACGCTGAGGA
GGTGACCGAAGCGCGAGGCTCGTGCGCCCCACTCCATGCCAGCCGAGAAGACACACGTGA
CCGTGACTCGCCAGTGGCAGCACCCCAGCGGCAGCAGCCGGCATTGAACGCCGAGGACGA
GTGGAGATGGCGTGCCTCCCGCCCTGCCTCGTCGGCGTCGTCATCCTCGTCACCGTCTGC
GCAAGACGAAGCGCATTCAGACCGCGTCGTCTACGAAGATGGACAAGACGGTGGTGAGGA
GGCAGCCGACCGAAGTTCCGAGTGGCGCCACAGTGGCGCAGATGGAGCGTCAGATGACGC
AGAGGCTTCGTCGTCTACGGCGCTCCACCCGCCGTCACCACCGCAGCTGCACCAGCAAGA
GGCGTCACCTCTACTGCCGTCGCTGACGCCGGTGGCGACGGCGTGCACGCAGCAGGCAAA
GCCGCCGTCCACTACCGCGCCACCAGGCCTGGAGAGCGATACGCCGCCACCGCAGGTGGT
CAGTCAAGGAAAAGGCACGGATCCAGCCAAGCGGCTGTGCACCGCCGTCGCTCCTGCCTC
TGGAAGAGCGACCCTGACCGCATCTCCGCCTTCGCCGTCGCCGGGGATGTGGGTGTCCTG
CGCGCACAGCGACCTGCCGGCGCGGTACCGCGACATTCCGGGGTACTACTGCACGTACTG
TTCCTACACGGTTTGCGTGGACTGCTTCCCTCTCACTAACTTGCGGGAGCAGTCGCGTGT
CACGCGAACCGCCGCGCCGTCCCCCGCCCCCTTGCCGGCTGCATCCGCGTCGTCTGTGAC
GGGAGAGATGGACTGGCTGGATGCCGTGATCGCCTCCCCTGCGACCGCCGTGCGCAGTGG
CGGAGATGTGAACAATGAGCACCAGGGCCATGCCACGGCCGCCGCCTACGCAAGGGAGAG
CGCTGGGGGCGGCTACGGTCACACGTCGCGGCAGCGACACCTGAAGGAGGGTGCCTCGTT
ACGTGGCGCCCCGCCGACCTCGTCATCGTCGACGGTGGCGACACCTCTCCGCTGTCACCT
CTGCCGGCGCGGCGACCTCGTGCGTGAAGAGGCGCTCCTGCACGAGTGGTGCTGTGAGGG
GCCGGCGCCGGCGGCGCGGCAGCACAGCGGCGGCAGCCTTGTCTACGACACGGCGAATCT
GCACAAGTACCACTTCATGCGAGCACAGCGAGAGAAGCGGCGGTCATCGACGGAGCCGCT
GCTTGCCCGGGTGCTCGCAGTCTTCCCAGCCACGTTGGGCGGGGCAGGCACCCGCGCAGA
CGAGTCGGCCCCATGCGTCACGCAGAGCCCCCTGCAAAGCCGTCGCCGCCGCCCCCACGG
CGATGCGTCGAGCGGCAAGAGCGCCGTTCGCGGGCGGGACCCGCTGCCGTCCGCGTCGTC
AGTGCATGGACGGCGGCTGACGCTGTCACGCCTTGATGCAAGAGCCAACGCAGCCGCCAG
TCTGCGCGATGGCGCAGCGCTGCCGCACCTCGACCGTTGCGAGGAGGGCGGCAGCTACGT
CTTCTCTGTATGGAATCCGAGGATGGAGGTGCAGCTCGTGTGGTGCGCCGTGAATCGCGA
GGCTCGTGAAGGTGCACCCGCCCTTCATCCCCACCACTACCAGCGCAGCAGCGTGGGCCA
CCGTGGCCATGGCGTGCTGCCGCCCTCGGCCTCCGTCACGCCGCTCTTCATGTGGCGCTG
CCCACCCTCCTTGCCAGGGCTTCCGGCGCGGCCGTTCCGCGTGACGGTTCCCTACGGCCT
GTATGCCTTTGCCAACACGCACGCGCTGGCGCTGTACGAGGCGAGCGACATCTTCCGAAA
AGTCACCACACAACTCGCTGCCGCGGCGAGTGGCGGCGATGGCGCACACCACGCACAGCC
GCACCCCCGGCAGCTGTCGTCTGTGAAGGTGTCGCCGGCCGCCACGATGCGTGCGCTGCT
CATTGTACACGTGATGCACCACGTCGCCACGACCCCAGTGCCGCTGCGCCTGGGGCGTGC
GCTGCCGCCACCGCTGCCAGACCCTACATCACAGCACCACCACCTGAAGGAACAGCGCCC
GATGCCACAGGCCTCATCTTCACACGTAGCACGCGGCACCACAACACCGCCGTCGGCGTC
GCGCAAGCGTGCGCGGATGAGCGACGAGGACGCGGAAGGGGGCGCGGAGGTCGCGGCTCC
GCCGCCCACTGCTGACCTGCAGTGGCCTCATGGTCTTGCCTCGCCGGAGCTGGTGCTCTG
CGTGGATCACCTGCTGCACGGCCGCTCCGTCGCGGTGTACGGCATCGGCTCGAAGTATTA
CTTTCTGCACCACGTGGCGCAGAGCGCGGAGCTGAAACACTTTCACGTCGTCACGGTGGA
CGCTAGCCTCGGTCGTGGTGACGATGACGTGGGCAACGGCGATCCGCACGGCGGTGGCCA
GCGTGGGCGGCGCTCCGGAGGTGGCAGCGGCTCGGGCGCATCGGGCGGCGTTGCCGCCGC
CCCCTCGATTGTGCGTCAGCTGATCATCCTTGGCAGCACGCTCGCGAGGCGCGTGCGCTC
CACCGCGCTCAAGACGGAGCTGCAGCTGCGGGGGCACGACGCCATGCCGCCGCGGCGGCA
AGCGCGCCAGCAGGATACGCATCAACGTGACCAGCAGAGGCCTGGTGCTGCCGCGGAAGC
TGATGCGTATCCTGCGGCACGGGCGGCGCTCGCCGGAGAAGAAGTCCGCTCGCCAGCAGT
GGCGCGTGACGTCACGTCCGCCATGCAGCGCGTGGTGACCGCATCACGGACGGCGATGAC
GCCTGTGGATGTAATGGACGTCGACGATGCCTTGAGCAGCAGCGGCGACGAGTGGGATGG
AAAGCTTGGCGGTTGGGGTAAGCTGTGCGACTCGCTCCGTAGCGCTGAACGCGTCGCTGC
CATGCCGGCTCGTGACACCGTCCGCGAGGTGGGGCAGTCCCCTGCGGCGAGGTCGACGCT
TGCAACGGTGACAGCAACGACGGGGATGATCACGCCACGCAAAACAGCGTTGACGTCGCG
GCCGCACCAGCGCTGTCCTCCCTCGCCGACGGTGCTGACGAGCACGCCGTCCTCGCAGCG
CAGCACGCAGCTTGGCGGTGCGGATGCGTCGTTGTCTGCGACGCCCTCGCTACCACTCAT
GTCGCCGGTGCCCGCCTTCTTCGAAGTGTTGCAGCGCACCGTCACCGGTTCGCTGGAGAA
CGACGGTGCCGCCGGCGCCGAGAAGGACGGCGAAGGCGACGTCGCCCCGACTCGCGGCGC
GTGCGTAGAAGTGCCCGAGTGCGCGAGCCGTCTCCACTCGCCGAAGCTGCCCCCTCTGCC
CGTCACAGCCGCCTCGCATCGAGGCGGCGCGGCGTCAGAAGTGACGTGGCGGGCCCCGGT
CATGGTTTTTGCCAGCGACGCCGTCCGTCAGCTGGTGCTGGCGTCTGTGCGGCGCCGCCA
GACGAGCCGCCGCTGTGTGCAGTGGGTCTCCTTGCCATCGACGACGGCGTTGGCCGTGCT
GGCCGAGCAGACACCGTTCACGGCAACGCCAGCGCCGACTGCGCCTCCTCGCCTGCACCT
GACGGAGGCCCATCAGCTGCGTCCTGGCTGGTCGCCGCCGGTGTTACTCGTGCTGCACAA
CGTCGACTTGCTGGACACGGAGGAAGCGGGCCTGCTCCTGCAGTTGTGCGCCGAGTTCGC
CCACCCACACCCGCACCTGCAGCTGCTGCTCTCCTTCGACGACCCGCGATGGCCGCTGAC
GCCGCTGGCCGGCGCGCTCACGCAGATGGGCGTGTGCGCGGTACAGCTACGCAATCTCCT
GCTGCCGCGCGTGCATGAAATGCAGCACGTGAGCAGCCTACGCCTTCTCATGGACTCGGA
GGCAATGGCAGCCGGCGGTGCTGGTTCGCTGGGGTTGAAGACGATGGGGCACGGCGCGCC
GAGAGCTGCTGGCGCTGGCGGCCTTGCAAGCGCCGGCAGTAACAGCGGTGCTAGTGGCGG
CTCACACCTTCTGCAGGATACGATGCGTCGCGTGCTCTTCAGCTTACCGCCAGCCTTCAG
CGGTCTCCTGCGCATCCTCATCAACCTGCAGGAGGAGATGGGCGAGGGCCAGAAGGTATC
CGTGTTCGTCGCGAAGGACAGGTTCGAGCAGCATGGGATCATGGTGTCGCAGGGACGGCT
GAAGGCGTTGCTGCAGGAGCTCACGTCGAACCGGATCGCGCAGTACGACGTGGCCGAGCA
CGCACTGACGGTGATGCAGCCTCGAAAGCTGAGCAAGGTACTGGAAGAGGTTACGGCGCA
GCGAGATGGCGCCGCTGCTGCTGCAGCGGCGCCGGTATCTTCCGGGCCATCCATCTTTCG
CCCCAGCTGACGTGTGGTTACCAGGGCGGTGTGATGCCAGCGAGTGGATGTGCGCACACA
CACACACACACACACGCCGGCAGCAGCCGCTGAGGATGCGCACGTGCGTGCGCACGTTAA
ACAACGTCGGGTAGGATTCAAAGATGTGTGGGCAGAGAGTGAGCGAGAGACGCGTGTCGA
AGAAGGTCGTCTCCTGTGCTCATCATCGTGATGGGGCGGCTCTCCCCGCCGCATCAGCAG
CAGCCCTCGCACGCCGACGCCTCACATCGGGGGGAGGAGAGGAGAGGGGGAGGGGGGCAT
GTATTTTGTTCACGGCGCGTAAAGGCTGTAAGCGAGGACGCCGGCGAGACAGGCGATGAT
GACGGCGACGACGCCACATCGCACGCGGACTCGTCGCCTGTTTTCTTTGTTTGTTTCACG
CCCCCCCCCCTTCAGTTGCACAGCATCCTTGCCCTTCTCGTGGCCCATCTCTCTCTCTCT
CTCCGGGCCATGCCTGTATCCACCCGCCCATCACATCCATGCGCGCCCTCACTGGTGGTG
TGAATGATACGGCTGCGGGCGCACTCGCGGATGGCGGGGGGAAGGTACCTCCAGCTACCC
TTGCTCACCACCCGCCCTCCTCCCCTCTCGCACCCGCCTCACGTCGCTGTCCCGATCACC
ACCACTACGACTCCCTTGGCGCACGCACAGACGTCCTCAGCAACGCCATCGCTCATCTCT
TTCGCCCTCCCCACCTTCATCTTTTTCTCCCCACCCTCCGCCACACTCACACACACACAC
ACACACACACACGCTCATCAGCTTGCTCTTGCTGCACATCTCTGCCTCTCTCTCTCTTCG
TTTCCCTCTCGCCCGCGGTGCTCCGCGTTCCCCCCCCCCCTCTCTCTCTCTCTGCGTGTG
CGTGTGCCAGCATCGCTTGGGCGTGCACCTCCAACCACCCACCGCTCTCGCTCGCGTGCT
CTCCCTCTCCTCGCCGAAACTCCCCGCACACCCCGTACGCACTGGGTGTGCGCACGAAGA
AAACATGCCTGGCGTGGACCTTCTCGATGCATTCGCCGAACTCGTGGTGCGGGTCGTCTT
CAGCCTGCCGCACACGGAACCGGAGAAGACGTCGAGCAGCGATGAAGACGCGCCCTACGG
TGCGAACAGCAGCGCCACGCAGATCTTCTCTCGCGTGAACTCGCTCGAGGATGAGCAGCA
GCTGCAGCTCCTCAGCGACACACCGCTTTCGCACATTGGCATGGGCAACGGCAACGGCGC
CGGCAACTCCGCTATAAGGACAACCTCGTGCAGCAACTCCATCAGCCGCGGCAGCAGCGC
CGCCTCGCTCGACCTCTACCCCGGAGGTTTCTGGAACGCCCTGGCGCGGGCACCGGCGGC
CGCGGCGGTGAATGGCGCTAGGACATCGCGCCCAAGCAGCGTCGTGTCGCTCGGCACCGC
CGACAACCTCTCCACCCCACGCAGCGGCGCCGGCTTGTGGAATCGACTTCTCGGCGGCAG
CGGTCGCACACAGACCCCGCCGCACACCCCGTCCCTCAGCCCCGCACCGCACACCGGTCT
GACGACCACAACGTCAAGCTTCGTTCAGCTGACGGATGCGGAACTTGGCATGGGCGCCGC
GGCCAGCGGTGGCGGCGGCTACGGCAGCTTAGGTGCAGCGCATAGCCCCGGGGGCGGCAA
CGGTATGTGGGGCGGCTTCTCTCCCACGCCCATCACGGCACACTCAAACGCCTCCACGCC
GCTCCGCGACGCGTGCCAGCTGCTATCCTCCTCCTCGTCCAACTCACATCAGCACCCGCC
GCCGCCGCCGCAGCAGCAGCATCAGCAGCAGCTGATGGGTTCTCATGGCCTGCGCCTCGG
TTGGAGTCCGACACGGAGCGGCAATGGCAACGGCAGCCGCCCCTCGCAGCGCAGCTCCTC
CAGCGAGTTCGACATCCTGTAGCCGCGGTAGCGGTGAATGACGGACACGAGACCCCACCA
TCCCACCAACACTTTATGGCGTGTGCCTTTGTTTTTTTTTTTGCGTGTGTGTGTGTGGGG
GGGGGGGTCCGCTGTGTGCTGCTGCTGCGGATACACATTATGCTGCCGTCGCTTGCCCGC
GCGTCCTGTGCGTGTACCGCTGCACGTATCAGCGCACATACGTAAGCGGAGAGACATATG
CAGGTGTGTGTGTGTGTGTGTGTTAGGGAGGGGGTAGGGAGGAGGAGGAGGAGAGAGGGC
GACTCGACAGTTCTTCGTGGCGATGAATGTGAGTGTATGCGTCACCGTAGTCGTTGTCTT
TTCTCCGCCTCCACGTACCTCTGACGCGCCTCCGATTCGGTTCTCCGTCTCTTCAACCAT
CTCGGTTCTTGATCGCTCCTCCTTGACGGCACCCACGCCCGCACTGCCGTCACCGCCACT
TACGCGTGCGCCGCTGTTGTCGCTATCTCAACGACCCACACCCCACCCCCTTATCTCCTG
TGTTGGGCCTCTTCCCCGACCTCCTCCCACCCCTTGTTCGTCTGTGTGTTATTCTACCCC
GCTGGTACTGCTACCTTAAGACCTCCCTCCCTCCCTCTCCCCCTCTCCTTCTCCCTCCCT
CCCTCGTCTTCGACTGCCTTGGCACGACAAGAACGTTGTCAAGGAGGGAGGGGGGCCGCG
GCATTCCCTAATCTCAACGCCCGTCAGCACCCGCGAACGTCCCCCCACCCCTCCCCCGCC
TACCGCCACCATCACTGATGCATCTGTGTGTGTGTGTGTGTGTGTGTTTCCGTCTTCGTC
ATCCTCCTCACAGGCACCAGCGGCAGCCAGACAGACGGGCACTGCATTGTTGGTAATGCC
GAAGGCGTGCCTTGGACATGCTGATGACGCGCTCCCCCCCCCCTACACGCACACAGACAG
ATAGACAGACCAGAGGTCCGGTTGATGGTGACGACGATGCCGGACTCACTTCATGGCCTC
CCGTGCAACGCCCTCGCACACGCTCCTCCCCCGCCCTTCTCTCCCTCCCTGACCACACAC
GCACACGCGCATGCTGGCAAGGGAAGGGAAGTACTTATACACACACGCGCAGGGATGCAG
CGATGGTCAGAGTACACCACCATCACTACCACTGCTGCCGCTGCTGCTTGTCCACGCGGA
TAGCGGGCTCAGCGAGCGCGTGGATGCATGGTCCTCTTCCTCTCTTTCTGTCTCGCTGTC
CCTCGACGCTCATGACCCATCACCTTACTTCTTGTCACTGGGCCTCTTGTTCGGTGTCGG
CTGCTGTCTGTTACCTGTGTTCGCCATGCTTGCCTTCTTCTGTGTGTGCGCGTGTGTGTT
TACCCGTGTACCTGTGCGCGATGATGATGCTGATGATGGCGAGGACGTGTGTCGGTCTCA
CATATAGATGTCTCTACCTGTGTGCGCGTGTGTCTTGTCGTTTCTCTTGGGCGGTCAGTT
GAGCAGCAATGAAGAGGCACCCTGCCTCTCCGCGTGTCTCACGGTTATGCGGGCCATCCG
CACGAGAACGCCCGGCATCCATCGCGCGTGCGCTGTGTGTGTGTGTGTGTGTGTGTGTGT
GTGTGTGTGTGTGTGTGTGTATGTATGCTGAGTCTTGTGTGCTCCGTCTAGGTCGCCTTG
GCCCGTGTCGCCGCACGCGTCTCCAGTGAGGTGGTGTTGGCATGGTTGAGCAGAAGAGTG
AACGAGTTCTTGTTGAGGGCACGATCGTGGCCGCTACTTTGCGCAAGTTGCAGCGCGCGT
TGCGGCTTGACGCGACTGCACCCGTTGTCCCCCGTCGTCTCACGTCCCGAACCGCATCCG
CCGACTCACCGCTGCTATCGAACGCCATATGCGGGTGAGCTGATGGGTGTCCGTCCGTGA
CACTGGCCACACACACACACACACACACAGCCGCGGGCCCATCTACTCGGACGACAGTGT
AGGATCGGCCGTGCATGCGCATGCCACGTTTTCCTTCGGCTTTCCTCGTCGCGTTATGGC
ATACCACTCTCACTCGTACATCCTCCATCCCTCCTCTCCGCCACCCCGTCACCATCATCA
CCATCATCTCTGTGTGTGTGTGTGTGTGTGTCTCTCTCTCTCTACGCGCTGGCGTGGGTG
TGCCCCCATGCACGTCTGCTGTTCCGGCCCTAAGGCCCGCTCCTCGTTGAAGCATGTACG
CCCTGCACCAACTTCGCACCTGCGAAGAAGAAAGACGGTCGAGGACAGGGGGAGGGGGTG
GTAAGGCTTGCTCGGCAGGATGACGCCAACGGGGCACCACCATCATCACCACCACCACCA
CCCCGCGCCGGCAACCGCAGCAGCGACCGCGGAACTCGACGCTGCGTCAGCCTGAGCCTC
TCGGAAACATCTCTGTCGCCGTCTCCGCGTCTACGCTACACATTGCGACCGTCCTCGACG
TTCCACCAGAGGGACCTCCACGCGTACGTCGGCACACGCTTGCACGCCGCGCGAACGGCG
GTCCTCGCCATCCCGCTGGGCCTCGTCACCCTTGCGTCTGTCATGTTCAGCCTCGGCCGC
CTGGTGCTGACTCTCATCGTCGCACTGGCCATCATCGTCCCCCTCGCCGTGCCGCTGCCG
CCGTACATTCTCACGCTCAGATAGCGGCTGTGGGAGGGAGGCGGGGGGAGGGGTTCCTTT
CGAAGGGAGAGGGGGGTGGGGGGTTGTAGGCCTGCGTCGTGGTGGTGGTGATGGCTCTGT
GATGGAGTGCAGCGTCTCCTTCTGCCCCTACCCCCATCCCTCACCACGCACATGCACCCT
CTGTGTCGCTGTTCAGCTCTCTGTGCGCTGCCATCCCTCATCTCTGTCGGTCTCGTGCCA
CTCACCACCCACCACGGCTTTCACAGACCTTCATGCACTGATCGCAAGCTTCTTACATGC
AGACCACCCCCGCCTACCCGGCGCACGCACGTGTGTCGGATCGCCTGCGGGGTGCGACAC
GGTGCTGGAACACATGAGCACGCGCACATAAATAGGTGCGTGCTCCGAGCCACCACCACC
AGCACCAGCAACGATGACCATCTCCGCTGTCTCTTTTCCTCCTCCTCCCTGCCTCCCTCT
CACCCATCCTCCACTACTGCCTTCACGCTTAGCTGGCTCTCGCTCGGTGTGCTCTCCTGC
GGCCGCTGCCACCTGAAGCCGCCACTGCTGCCACTGCTGCCACTGCTGCATCGCCTTTTC
ATTTCGCTTGAGGTGCGCGCGCGTCGTCTGTTGCTCCTTCTTGCCGGGATCGGGTGCCGG
CGCCGCTGTCGACACGTCGCGCATCCCTCACTGCTGTATCTTCCTCTTGCTCCTACGCTT
GCTTTCCATCGCACATGCGTAGGCGTACGCGTGCGGCGCTCGCGGCCTCTTCAACGAACA
ACCGCTGCGCGAGATCGGTGAACGGACGGACTTCTTGTCTCGCTCACCATCGATCAGCTC
GGCCAAATCCCTTTTCGAGGGTAAGGGGCAGTGTGGGCCCTGTGTCTCTGCCTTTCGCTG
TCTGTGCACGCTGTCGTCCTCGGCTGTCGTGACGACGAGCCTGTTGACCCCACTCCCACC
CTGTTGCACCGTGTCACCACCGCCAACGCCACCGCTGCTGCTGCTGCCGCCGTCGTCGTG
GCAGCCCCTCCGGCACCTGCGTCGGCGCTTAAGTTATGCTTGCCTCCTCTCCCCTCCGCG
CGCGCACACACACACACACGTGCATCCGCCGTTGCCTCCCCGCTGTCGACTTTTCATTGC
CGTCGTGTGGCTGTTTGGAAGGAGAGAGAGCGTGCGTGCGTGCTTGAGGTGAGGTGAGGA
CGTCACTGCGGGCCTGCGTGTGTGCTTACAGATCGATTACAGACGGCACACACGCACACG
GAGAGAGGAGGGTATGGGCTCATCTGCGATGTCGGCATCGCCCTTCTCTGCCGTTAACGG
CTTCCGCGGCAGTGATGATGATGATGATGACGATGGCCGCACGGCACTTAGCCAAGTGCG
CCAGGCGCTCGCGGATCGGCGACGAATGCGCTCTGGCGTTATTGCTGGCGTTGTCGACCC
TGTGGCAGCAGCGTCGGCGTCGCCACCCTTGCTGGCCAAGCCGCGCAAGGGCACCAGTCA
TGAACCCTCCCTCTGTGTGGACCGCAGCGACAACGAGAACAGCGCTGACTGTCAACGCAG
GCAAGCGCCCGGCTCTCACAAGCAGCACCGCGAGCGACGGTCGCCATCTGCCCCAGACGC
CTTCCTCTCGTGCGTGGAGGATGGAAAACTGCTGTCGGTGAGTCCATTGCCATCCCCGCT
GGCGCGGGCGATGTCGGCATCGCCGCTGATATCGAAATCATCAGCGCCGGTGTTGGGGGC
GTTGCCCCCGTCGCCTTCGCCGCGCCGCATCTCCTACTACGGGGGCTTCCTGGCCCACAC
GCTGGACGCGCACGACCTTGCGGGGGCTGTGTTCCCAAAGTCGAGCTACACGGACGCCCT
GCCGCTGCCGATGTCGGCGCCGCAGACGGATAACGAGTCTTCAGTGGTAGCAACGGATCA
GAGCAGCGCGCGCAGCCGCCGAGAGCGGCCCGCCGCCAGCGGGCGGTCCAACGCAGTCTT
CGACAAGACGCTCGCGGAGGCGATGGTGTCGACGGTGGTGCGCATGCGCGAGAATGAGAA
ACGACGTGGCAGCGCCGCGCAGCCGCAGCAGCCGTTGCGGCGCGACTCGCTCTCGACAAA
CACCACGATCGGCAGCACCGTTTTTGCCAGCAGCCACAGGCCGGGACTTCCAACGACGCC
CATTACGAGCCGCGCCATGGCGGCCTTCGGTCACACCACCGCCGACGTCCTCAATGTCGC
GGATTACAACGACAGCGTTGGCTTTCACCGCGCGACGGCGAGAGGGTCGCCGCAGCACCA
CAACCCCAACGCCGGCGACACAGACGTGTACGCAGGCGATTTCCGCAGCGCACCGATGGC
AGCCCTCACGCACCCGGCGTCTTCGTCCGCGACGGCCTCGCAGCACTGTCTGTGCACCTC
AGGCACGCCAGAGTCGTCGTCAGCGCCGCTGCGGATAACGGCGTCCCGCGACAAGGAGCG
CGCTTCGGCTGCGCGCAGCCCGGACGCGCGATCACGGCAGTCGTCCACATTGCCCGCAGC
GCCGTCTGTTTTGTGGGACATAACCGGGCAGCCCGTGCACCGCGACGGGGTCCGAGGCCT
TTCCACCACAGCGAGCGGCCGCAGCGGAAGCACGATGATGACGGTCAGCAGCGGCACGGC
GGACGTGGCAGTGCCGGAGGTCGCTGCGAAGGCCGCCGCCCCACAGCTGTCGTATCACCA
GCTCACTGAGGCCTTCTACGGTAGCTACAAGGGTGGCGAGATGGCGCAGGACGCGTACCT
GTACTTCGTTGCTCAGCAGCAGCAGCAGCAGCAGCAGCTGCTGCTGCTGCAACAGCCCGA
AGGAAGCAGTGGCGGCACGACATCACGCCATGGCAACAAGCACCAGCGATCAAGGCCCTC
GGCCGCGATGACGACGACGCCGACACGCACCGCTGCAAGAGCTCGGGGCGGGTGCACGGT
GCAGCGGGTTTTCGTATCAGGACGGTCGGAAATTCAACCAACAATGACCTCGCAAGCCTC
AACGACCTCCCTCACGGCCGCCGCTGCAACCCGCGCCGCTCCAGCGCAGCTGGAACCGCG
CTCCATTTCCACCGATACCCCGCTTTCGGCGTTGCGGAGGAGCTCCAATGCCGCAGCAGC
AGCAGCAGCAGCAGAGTGGCAGCACCCACATTCACAGCCCGAGGCACGGCCGAGCAGCAC
CAGCCTTGTCAGCGTCCACAGCAGCAACGACGGCAGCTGTCACAGTAGTGCCAGTCGTGG
TAATGGCCACGGTGCCTCCTCGCCGTCGTCTCCGCTGAGGCTGTCGGTTACCGTGAGGGC
GGTAACCGCAGGGACAACAGCGGCAAGGGGCGCTGTGAGGGAGGCTGTCGACGACGTGGA
AGTTCAGCAGCAGCAGCCACGGAAGACCTCGACAAGCAAGAAGAGGTCCACTGCTGTAGC
GGTGGCGCATGCTGCACCTAGCCAGCGTCGCAGCTCTGGAAGGTCGTCCTTCTCGATGGA
TGCGGAGCCGAGGGATACCGAGGTGGACCAGATGAGTGAACCACCATCGGCTGTAGCGTC
GTCATCTGCCACAGCGGCGACAGACACCGCAACAACGACTGACCGCATCCGGAACCTGCT
GCACAAGTCGGTGTCCATCTACCAAGAGGCGCAGCAACAGCAGTCGGAGCCGCACGAGGG
CCCTCCAGACGCGTGAGAGAGTCGTCCGTGATATTCTCGGCACCCGAGAAGCGGGTGACA
GGCGCCTCCGAAGGACAGGGATGAGCCTCCCAGACTCCGACACCATTGATTACCAGCGTG
GCTTGGCCCGCTGTTGTCGCTCCGGTGCGCTCCCCGCTCACCCAACTCGGTATCGTCCTC
GATCCTACCGACAGTCGCACGCGCGGAGGGGGAGGGGGCCGCCCGCCACCAACACGGTCC
ACACACACACACACACGCACATATATATATATATTATATGTGTGTATGCATGTATGTACA
AGCCTCTTGAGCCAGTGATGCGGTGCCTCAATGAGTCGATGGTGCCCCATCCCCCTACTC
GCTCTCGGTTTTGGGTCACTGCATCGAAGTTCGTTGCTCTTCTTCAGCCGTCTCGCTACG
GCACGGATGACGGGGTGGTGGCGCACAGACACACACGCGCACACCTCTGTGCGTGGGGGT
AACCTAGGCTGCAGGGCAGCCCACCCCATCCCACGCCCCGCTCCTCCCGCTCCTCCCGCT
CCCCCCTCCCTCCGCCGTCCCGGCCCATGCCGAACCACCTGTGGTGGTGACCAGGGTCGA
GCATCTGTGACGAACGGGGGTGCCCGCCAGAGCGCGAGTTAGGGCTACGGACGTCAGCGG
CCATGTCGTGCATGGCGTTGCGTCGGTGCCACCCGCGACAGTGCGCACAGGCTTGCACTG
TCCATATGATGGGCAGAGCGTGTCAGCGCGGCTCGAGCGCATCGCAGCCGGCCCCTCACA
CTGGCCCACCCGAGGGGGGTAGGATGCGGGGGCCTGTGAAAGGGTTGTCGAGGGCTGGCG
TAGAGTCGGCGTTGGGGGAGGGGGTGCGGATTGACCTCGCGCTGCGCGGGAGAAAGAGGA
GGGCTCGCGTTGCGAGGAAGAGGAGACGAGACGAGACGTTGTCCGGTCGACTTTGCGGGC
GCGCGCGCACGCACACGTATGCATATACCTATATACCTAGCTATCTATCTCAATAAACTT
CCAGAGCGCGCGCGAGCACTTTATTCATCGTCGTCTTCCAATTCTGCTCTGTGCACCTTG
TGCAAGGGCGCATGTGTCTGCCGGCATCTGCGTCGTGCGGGTCTGCAGCACAGGCGGACA
GCGACTCGGTCCTCAGGACCCCCCTTTTCGATATACGGCACCGCGACCCGTTGCACGCGG
AGACGCGTCGGCCAGATGCACTGTCGCTGGACGTGAATGGATCAAGCAGTAAGCGTCTCT
ACTCCGCGCCCTCGCTCCTTCAAACCTGTCCTTGACCACCCATCTCCTCTCTCGCTCCGC
TGCTTGCACGCCCATCATGGGTGCCGGTTGTGGGCGGTCGTCACATCGATCCTCACACAC
TCACACACACACACACGCATGTATAACACGTGTGTGTGTGTGCGTTTGTGTGCGTGCCGT
TCCCTTCGCGGCAGCTCCTCCTACTGCCTTCGCCCGCCCATTCTGCTTTCCGCTGCCTCT
CTCTCTCTCTCTCTCTCTCTCCACCACCAGCACCACCAGCACCAGCACCACCATCACCAG
CACCACCACCACCACCACCACCACCACCAGCACGGTCACCTCGCGGCAAGACAAGAAGCA
GTCCATAAAGCCAGCAGCACAGCGCCACCCACCATGAGCAAGTCCGACCTTTTCAACGAC
GCGCAGGTGCCCATGCGCGCCACGGTGCTGCGATTCGGCGACGACGTCGAAGGCGCCAGC
TACCCGGAAGCCGCTCTCACCATCGACGATGCGGCGGTGCCGGCCGAGGCGAAAGTCGAG
GTGTACCACGACGGGGACAATAGTGGCAGCGCTCATGAGAGCGTGCCGCACCACGCACAG
GACCTGCGGCACGACTTCACGAGTGGCATCCTCAACTGCCACGAGAGCTGCGCCGTGTGT
CTCGACGCTTGCCTGTGCATGTACTGCACCGCCAGTGCGCACCACAACTTTCTCATGAAC
GACACAGAGGGCCTTTACCTCCCCGTCTGCTGGGGGCTGTTCTGCGTCGATGTCGGGCTC
AGCGCAGTGTCCTCGTACCTGCCGAGCTCGCTCCACTTCCACACCTACTTTATGCGCAGC
GCCATCCGCAGACGCTACAACCTGCACTCGGCGGGCGCGCCTGTCAACTCCAATACGCAT
GGCAGCAGCAGCAGTGGCTGTGACTGTACGACAGAGTCGATGCTGGACCTCCTGACCGTA
TGCTTCTGCCTGCCGTGCGCCATTGCCCAGCATCAGCGCGAGATCATGCACCAGGGCGAC
TGGTGCGGCGGCGTCTTCAGCAACCGCTACTCGCTGCAGACCCCAGCGACAGTGCACACA
ATCTAGCCGACGGCACCCGCTCGGCAGAAGAGGCAAGGGGGAGAACGTGGATCGAACTGG
CTAAGCAGCACCAGAGTCGTCTGTGCATGCATGGGTCTTCGCATGGTGCTTGTGGATGAT
GCGACATGCACGCGCTCGCCGCCGACATCACCCCTCACCGCTGCGCCTTCAGCCCTCCTC
CTCCCTCTCCCTCAATTACGGCCATCTGTGTTTGCCTTTATGTTTCTCTGCCACACTCCC
CCCCCCTCCCTCCCCCACTCACTCACTCGTACTCCCTCGTCCAATCATCGTCACCACCAC
CACCACCAGCGGCAGCAGCAAGAGCGTATATATATATATATATATATATATATGTGTAGG
TGTGTGTTGGTGTGTGTGTGTAGGTGTCTGCTTGCTTCCCAGTTACGCTCCCTCGGCCAC
GTACCTCATCGCACGCGCACACACTGCTCGTGTCCGTGTCCGTCTCTCGCGTGCTTGCTT
CCGATCTCTTGGCCATCACCCCTCCCTCCCCTCCTCCCCCACCCCCTCGATGCCCTCGCT
GTGGTTGGTGTTCTGCTTTCCGGGTAGATTGGGTGTATCGCTGGCCCCGCTTCAATGTGC
TTGCTGTTTTCTCTCCCTCTCTATATATACATATATATATATATATATTGTGAATCGGTG
GACGGTTGTTGTTCGGACCTGCCGCGTTGCCGCGGAGGAGAGTGTGCGTCGGTGTGCCGC
GCGTCCATGTGCTTGTGCTCTCTCTCTCTCTTTCTTCGTGTACGTGTTTTCGCTTAGTGT
GTGTGTGTGTGTGTACCGTGTGGAAGCGCTGGGCATCACGGCGTCGGTGTCTGACGCGTG
AGCGGACACCACCACCACCACCAAAACCACCACCACCCTCGACCTGCGCGCCTGCATTCC
CCCACACGCAGGCCAGCGGTGCGGTGGCACCAGATGAACCAAAATGCGGAGCCCCCCCCC
CCTCCCTCCCACACACACACTGGTCACCTTCACCATGCTCTCTCCTTCACAGCAACGCTG
CTCACCCACGCGCGTGCGCAGGGTGCGAGTGACGGTGATGATGATGATGGTTGATCAACC
CCAAATCCCTCTCGCTCTCCTTCTTCCCTCGCTGCACACATGTCCTCAAGCGAAGCTCAC
ACACACACACACACACATACACACTCCACCTCTCCCCTCTCCGCCCACCCACAGACACGC
ACACGCACCCCGCGCTGTCGCACACTCGCGCCGGAGAAGGGCGAGCCTGTGTTCCTCCTT
TCCCTGCTTGCTCCGTCCTGCCCTGCCTCGATGCCCTCCAAGTCGCCATGCCCGCCGTGC
ATTGGGCGCAGGCACTGCACGTACCGCTCTTCATCGTCTTGTGGACGCATGCGCGTGCGC
GTGTGTGGTCAGGGAAGGAGAGAAGGGCGGGGGAGGAGCGTGTGCGAGGGCGTTGCACGG
GAGGCCATGAAGTGAGTCCGGCATCGTCGTCACCATCAACCGGACCCCTGGTCTGTCTAT
CTGTCTGTGTGCGTGTAGGGGGGGGGGGCGCGTCATCAGCATGTCCAAGGCACGCCTTCG
GCTTCCTGTGTTTCGATAACGCAGCTGCTTCTCTCGGCAAGGCAAGCGCGTGCGCGTGGA
CGCGGGTGTTCGCGGCGTCACCAGTGCCGTCTCCTCTCACTGAGTTGCGCTGTTTCTCTG
ACGTCGCCGCCGGAAGAATCCGGCGTGCGAGTGGTGGAAGGACCGGGAGGAGGGAGAAGG
GGACTGTGCGCACGCCTTCACTGATCGCGATACCGCGGGCAGGCGAGAACCCGAAAGATC
GCACATGTATCGCGATGCAAGCGATGAGTCAACGGCTCGGCTGCCATCAGCACGACCGCC
GCAGTCGCAGCGCCAAGAGTTCAGGGCAAGTGTGGATACTCCTTGCCTCCCCTCCCCCGC
AACCCCACCCCCGCTGGCGCCTCGCAGGCATCTGCCAAGCAGATCTGTATCCCACGCACA
CACCGACGCACCGTCCGCGCCACTTCTCTCTCGCCCCTCGTTCTCTCTGTTCGTCAGCTA
CGCACGACGACTTCGTCACCGTCGCGCGCCCTGTGTCCCAGCACAAGTCTCTGGGCGCAC
GCAGAACCCGTATCGACCACGTCCAACATCCTTGCCGCTCTCGAGCAGCCACTGCACGAC
CAACGAAAGTGACAGCAGTGCGCCGCTGCCGCAACCCCATCAACAAACGACACCAGCTGC
AGGCAATAGTGTACGTGCCGCCATCTAGTGAGATGCATGGTGTGCCGATCCTCTACCGGC
AGAACGACGGCACGGACGCTCCGGCGCCGCTGGTCGATGAGCTTCGGCGCAGTGCGTTTT
ACCGAAGCAACAGCAGCGGCGCCGCCCTCAGCACTCGAGAGGGTCTCCACAGCGTCGTCA
CGGGCAGCGATGCGCCCTCGCCTCTGCCGGGCAGCTCGGCGGGAAGCGGGTCAGGCCATA
GTGGATGGTCGCCTGCAATCTCTGGACTACCCGTAGTGCAGCGGGAGGAAGCGTTGTGGA
CGAACAACACAGGCAGCGACAGCTCCGCACAGACCAGCTTGCACTGCATGCAAGGCAGCG
CCGGTGACAACAACGGCTCGTGCGTGGCCGTGGTGAAGCCCGTCTTCAACTGGTCGCAAC
GCACGCAGTAGGCAGCGCCGCCACAGCATCCGTACATGGCATACCCTTACCAGCAGCAGC
AGCAGCCCTACACACCTTGTCCGCCTGCATGACAGCGCCGCCCGGGTCGCCAGCATTCTG
CCCGCCTCCCGCGCAGTACCAGTACGCCTATGTGCCGGCCGCCAGCTACGTGGCGGCAAG
CAGCTGTGTAGGCAGAGGCAACAACGGCGGTCCGCTGCCGTATCCGCTGCAGCCCGAGGC
CGCACCAGGGTATGGCGAGGAACAGACATCCCTACTGTGGAACACAAGGCTCTTCGGCCT
CTCCACGGACGTCCCCTCTGCCATGGACTCCGTCATGTGCATCTACTGCATCAGCAGCAC
GCACTTCAACTATCTGTACCGCCAGCAGCGTGGCATGTTCGATCCGATCACCGCCGCTCT
CCTGTGCTTCGATGTTTTTTGGTGCATGCAGCTGTGGCCCGTTGTCACGCCGCTGTCGTC
CATCACGCTGCACACGCTCATCACCCGCCGAGAGCTGCGGAAGCGCTATGGCCTCGTCGG
CAACGACCTATTCGTGAAGATGGATCGCCTCAATGCCGACACTGCAGCAGCGACGGAGGC
GGGCGAGACGGGGGCGCAAGCTGAGGAGGCGACGACGGCAGAGGTAGAGTCACAGCCGCA
CAGGGCACGCGACAGCGACGTCACGGCGGAGGCTGCGGCTGCTGAGCCAGCAGGCACGGG
GGAAGCTGCCGCAGAAGTGATATCAGTGACGCCCCCGGCCACAGCACCATCTGAAGCTGC
CGCGCCACGCACAGGAGAATCGGACGTGATGGCACACACGCCACGCCGTGTGTGCCATGG
GCTTCGAAGCTGAAGCTGAGCGAGCAGTGGGAGAGCATCCTGTTGGATGTGCTCGTCTCC
TGCTTCTGTGTGCCGTGCGCGGTGGCACAGCATCATCGCGAGTTGTCGATACGCGGCGAC
TGGCCCGGCAACGCCATTGTGAGTTGAGGCGACTTCACCGCCCGCGGGATGCACCAACAT
CCGCAACTGGGTGGGACGGTGATCCCGATGATGCCCGTTGAGCCACCGGTCATAACTGTC
GCTGGCGTCGGCGCGGGTGGTGTAACGCTGACGAGCATGGCATAACCTCTTTCACAAAGT
GCGCCTACGCGTGCGCGTCGGCGTGCCGGTGTGGCTCTCGTTTGTGTGTGTGTGTGTGTG
TGTGTGTGTGTGTGTGTGTGTGTGTGTGTTTGCCAGACGGAGACGTTCTCAACGTGTTGT
TCTGCGTGGTGACGCCAACGGATTTGCTTGCGGCCAGCTCATGGTGGGTTGCGGTGGATG
CCGAACCCTTGGTTGCCCCGACTCACCGGTCGGATCACTGGCGTGGCCCGTCTCGGTGTA
GGTGTCGTGATCGCAACAATCAGCTTTCACTCCATCATCGTTGTGGTTCTTGCTAGGCGA
GGATAGCCTACGTGGTAATGCCGAAGGCGTGCCTTGGACATGCTGATGACGCGCCCCCCC
CCTACACGCACACAGACAGATAGACAGACCAGAGGTCCGGTCGATGGTGACGACGATGCC
GGACTCACTTCATGGCCTCCCGTGCAACGCCCTCGCACACGCTCCTCCCCCGCCCTTCTC
TCCCTCCCTGACCACACACGCGCACGCGCGTGCGTCCACAAGACGATGAAGAGCGGTACG
TGCAGTGCCTGCGCCCTCCCCTCCTCTTTCTCTCTCTCTCTCTCTCTCTCTGCGTCGACA
TCGCTTCTAGTCGGTCTTGTGCGTGCGCCTGTGTGTAGCGTCGCACACGTCTGCGCCACA
CACGTTCTTGCTCCGCCTCAGCTCCTCGTCCGGTGTGTCTCCGGCTCTCGTACACGGGAT
TCGAGTCGACGTTGCGCTTGCAAGTGTGTGGCGCCGTCTCTGCCCCATGCAGACCAACGG
CACCGGGATCGGGGAAACGAGCACTGCCGAAGGGGAAACTCCCCCACACACACACGACAC
ACAAGCGGTCGTGGCCAGGGCACCGCGCGCACTTGCTTTGTAGGGTGGGGACTGTCCAAC
CTCGCGCCACCGCCACCATCCGCCATAGCCCTCTGGACCCCTGCAGAAGACGGCAGCTGC
TCTCTCGCTCGCCCACCTCGCACGTGGCGAGGCCCCCTCCCCTCTTCCTCCGTTGCGTCC
ATCTCACATGTTGTGCTGTGCCGTGTTCGTGGATTGAGCAAGAAGCAACGCAGCAGTGCC
CCGCAGCACGATCACGTCAGCCGATGTCGTCACGGACGCCGTCGCGGCTGGCCTTCACGC
AGGCAAGCGACGCACTGGCGACGCTAGTCAGCCCATCCGCCCAGTTCGCCACCGCCGACT
TCGACCCTGCGCTGAAGGATTGGTCGTTTGTGAAGCCGCTGGTCGTCGGCGCCGGCGGCA
TCGGCTGCGAGCTCCTACACCTCCTCGCCCTAAGCGGCTTCGCTCACCTCACCGTGATCG
ACATGGATCTCATCGAACTGTCCAACTTGAATCGCCAGTTTCTCTTCACGCACAGCGACA
TCGGCAAGGCCAAGAGCACCACGGCAGCGGCAGCGGTGCAGGCGCGATGTCCTGGCGTGT
CCGTCACAGCAGTCGTCGGCTGTCTAGAGGATCAACCAGACGACTTCTACCGCAGCTTCG
ACGCGGTGCTGCTCGCCGTCGACTCGATTCCGGCTCGGCGCTGGATCAACCGCAAAGTCG
CCGAAATCGCCACGCGCGTCATCGTCCCTACCCCTGCGTCCGCGTCGCCGCCCGCCGCAC
GGTCGGCAGCACCGCCAGAGGACGCAGTGGCAGCCTCCGCGGCACAAGCGCCGGCTGCAG
TGTACCGCATCGGCAACTACGTGATAGAAGACGCCAAGCTGATCATCGACACCGGCACGG
AGGGCTTCGAAGGGCACTGTCGAGTCATTCACATGGCGCACAACCGCACCCCATGCATCG
AGTGCGAGATGTACCTGTACAACAACGGTGCCACGCGGGAAACGGTGCCGCTGTGCACCC
TTGAGTCGGTGCCGCGCGCGCCGGAGCACTGCGTTCTCTACGTGCAGCTGAAGGAGTGGC
CAGAGCATCACCGCCATCGGTCCCGGCGTCGCAGCCAAGGCGGTGATGGCGACGGTGCAG
TCGCTGGTGGAGGGTGCGAGGAGGACAGCAAGGACGGTGACAGGGACGAGCTACTAAACC
CCGACAACGCCGAGCACGTGCGCTGGGTCACGGAACGAGCACGAGCGCGCCAGGCCGCGT
TCGGCATCGGCGGCGCTCCGATCGACGACTTGTTCACGGTCGGGGTAATCAAGAACGTTG
TGCCCGCCGTCGGCTTCACCAACGCATACGTGGCGGGGCAGGCCGTGACGGAGCTCATGA
AGTGGTTGACGGGGTGTGCGCCGGAGTTGAACAACTACGCCTTTTACAACGGTGCCACCG
AGGCGGGTGTGCACACGAACGTCGAGCCGTGCCGCGGCTCCCCGATGCACGGCAGCGGCG
ACGTGGCGGGTCGCTGTCTGGTCTGCGAGCCGTGTCCCGTCGTCGCGGCTGACGCGAGTG
CCGTCAGCGCTGTCGCGTTCCGTGACGCGCTCATTGAGCTGCTCGCGCCGGATGCCACTG
CGGCGGCACTGCTGCGCAGGGGCATCGTTTTACTGGTCTTCCAGTCGGCGTCGAAGCTCG
TGGAAGTGCCACTGCCGAACGCCGTCAAGGAAGCGGGAGCGGTGAAGCACGAGAGCATCG
CCAGCATGCTCTGCGCCGCCGGCCACGAGGAATTTGTGAAGCAGTGGAAGGATGGTGCGC
GCATGGCCACGGTGGAGTGCTTCGGCGCAGCCGACAACGCACGCGTGTCGGCGCTGGTGC
AGTGGCAGGGGCCGCCTGTGTGGGCGTAAGATCACGACGGCGTAGATGCGCGACGGAGAG
AGCGGTGGTCCTGTCGCTGGTCACCCTTGTGCAGACTCCAGCGCGGGGGGGGGGGGGGGG
GGGAGGCCCCCCCCCCCCGCCCCTCTTCGCTCTCGCGCGCTCTCTGCGTGGGGTTTGTTC
TTCAACTTGCGTATTCGCGGTTCACACCCACGCACGCCAGCACATTGCAGAATGCGTCGA
CATGCTTTCCATTCTCGCTGCCGCTGCAGTGCGATCCGCCCAAGCGCACAGATGCCTGCA
AGGTCGGCTCGGCACGCACACCGCGCCCGCCCTCCTCCGCGCATCGCCGTGCCAACGACC
CCCCCCCCACACACACACACACTTCTCACCCATCGCCTTCTTCTTGCGCTCCTCTCCTCT
TCTACTCTGCACAACGACGCCTGCGCCGACAAGCTGCCACGCGCACGAGCCAGATCTATC
TCGCCCATAACAGCATCATGCAGCCCTCGAGGGCCGCTACGGTCACGCGAGCCCACCTCG
CGCAGCTGCGACGTCTGCCAGGGCGTGCTGCATCACCGTCGACGGCGGCGTCGGTCGCTC
CCGTGCCCCTCGCGTCGTCGTCGATGATGATGAGCGCGTCTTCTCCATACTCAGGCCATG
TTTTTGATTTCGCGGAGGCGGGAGCATCAGCGACGGCATGGCGGACGAGCGCGCGGCGCA
CTGCCGCCTTCAAGCTCCGAGGGCTTGGCAGCTTCGGGCTCTCGCCGCAGCCAAGAGGCC
GGCGTTGCTACGCAACGACGACCGCCACCACAGCATCGACCCAGGGGCGTACAGCGGCAG
CGAGCGGGTCCGCAGCCACGCAGCCGCAAACGAGACGGCGTCGCCACGTGATGGACCTCG
GCAACAATCTTTCGGTGGTACTCCCTGTCTCCGGCCCCTCACCCGCGCTGTCTTCGCCGA
GGCACCATCGTGGCAGCCGCCGGCGCCATGGCTGCACAGAGAGCGAGGCCACCGCTCGTC
ATTCCCGCGGCGAGCATCGGCACGGCTCCACCGATGACGGCAACACAGAGGCCAGCGCAG
CGGACCGTGCCGTGCACGTGCAGTCGCGGGAAGCGTTGAAGCAGCCGCCTCGGTCTCGAA
GGCACCCGCGACAAGCGACCCAGACGTCGCTACTGGTGGGGCAGCAGCGTGCTACCCAAG
AAGAGCTGGAGGGCGCTGAAGACGCCCTTCTCCGCATCCCTCACACGGCGGATGAGGCGG
TCGCGCTGCTGGAGTGCGCGACGGTGCTGGAGGCGCTCGAGCTCTCTTCTTCGGCGCACT
TGCCGCCGTGCTCCGCGGCTCCGGCCTCGAAGTTGGCCGCCGCTGCACCGAGCGACGTGC
GCGCCAACTTTGAAGAGCTGCGAACGCGAGCGCTGCCGCTTCTCTTCCACTTCGCACACG
TTGCCGCCACGTCGTCGGCCCCGTTAGCCGGCGACGCAGCAGCGACCGTCACCGACGCGA
AGCTAGCAGCGGCGCTGCAGTGCCTGGCAGCCCATCTGCAGTACATGGCAGCGGCCACAC
GCACGGATGGGCTTCGCCACGTATCGGCGCTGCCGCCAGCGGTGGTGGTGGCGCTGTGGG
AACAGGTGATGCCGTACGTGCACCAACGCGTTGGCGAAGCGGAGGCACCACCACTACCGC
CGCTACAAGGGAATCTCGCGGAGCTGGAGGAGGAGGGCGGCGGCGTGCACGAGAGCGCGG
GCGAAGCAGTGACTTCAGAGCCCGGCGACGGCGCGGGCGCTCTCGCGTCCTCGGCAACGA
CGGCAGTGGCTCGCCCCGTTTCCGCGGCCTCAATGAAGAACTCGGTGTACATGCCGCTCC
GCCGCGCCCTTGCCCTGCACACGCGACAGATCGCGTCCCTGCTGCCACCGCCCGCCCTCG
CGCTCGTCCTCACACGTATATACCAGTGCGGCGCGCTTGCCGATGACGTTCTTGGCCCCA
TCGCCGCCGACTACCTCGAGGTGCTGCGGAGGAGTGGGCCAGGTCAGACGACAGGCGGCG
GCGACGTGATCGCGGCGCTGCGGCAGCGTGTCCTCCGACTGCCCAGCGGCGACGGCCTGG
ACGCAGCCCCACCGGCTGCCGCCTTCACCGGAGCCGCGGCCGTGACAATGGCACGGCTGC
TCGGCCGCGCCGCGGTACCCGGTCATCACCAACTCCACCGCTTCTTTCACCTTGCGTTGC
TGCCCGAGGTCACCCGAGTTCTAGCGCGCGCGGCAGAGCGGGCCGCTCAGAGCGTCGCTG
ACGACGCCACGGGTGAGGCTGTCGAGGCGCTGCCTGGCGCAGCCGTGCTGCTGGACGTGA
CAGCGGCCCTACGCCACTACGCCGTCTCTGGACACGCTGTCACGCACCTGACGACTCTCT
GGATGGCGTACTTTGCGCGCCGTCCGCGCACGGACGACGCCGCAGCCGCCTTGGCGGACT
GCACGGCGTTGCTGCGCGCACTGTCAACCGTCCCATCCGCGTCCAACCGCACGCAGCGGC
GACAAGCCCACAACACCGGTGCCGATGGCAGTAACGGTGGATTGAACGCTCCGCAGCAGC
GGAAGCAGCTGCTGGAGGTGACGGATGGAGACTACTACCCTTTAATGGACGTCGTGTGCG
CGCAGGTGTGCCGCGTGTGCAACCATCTGCAGAGCCCTGCCGCCACCAGCGACGTGGCGA
CGGTGACCCCGACGCAGCTGCTTGCGCTGCTGTGTCTGTTGTTGCGTGTGAGCTGTCCGC
ACTGGGCCGAGACTTACGAGATGCTCGCCAGCACCGTTCTCGCCGCACTCGCCTCCACGG
CAACTTCCCTTGCCGCCTTACCCCCGTCACGGATAGAAGATGAAGAGCTGGAGCGCTTGC
TTCCTCTGGCTGCGGCACGGCGCACGCTGCGCGCGCTGCTGCACCGCCACTCGCTCATCC
CTGATCATCCGCTGCATCGTGTACTGCTGCGCCGCCTTCTGCACTCGCCGGCCGCGATGA
CGGACACCGCGGTGGCGTCGCAGGTACTGTTGGGGCTGGAGTTGATGGTCCCCGAAGAGG
AGGGCAGCAGCCGCGGCAACAAGGTTGTTGCGAGCACCGCCACCAGTGCATCTGCTGGGC
ACACAGTGGCGCTTGTGGCAACCGCAACTAGCACGCCAGCCCAGACGTTGATGTCCACGG
TCGCCATCACCCCTGATGACCGCCAACGCGCCCTGCAGGTGTTTCGTCGTCTCGGCCGCT
CCGTCACGCCCACCGCCTTCGTGGCGGGGCTGTGCGTCGTCGCGCTTGACATGCTCCCCC
GCACCGCGCAGGTTGCCGTCGTGAACCACCTCACGTCCGTCGCCTCTGCCGTGTCCCCGT
CGTACTTGGTCAAGGGCATGGACGCGGTGGTCCGTCAGCTGCCCTCGTCCGCCATCGACG
ATGTGTCGGTGCAGCGTTGGTTTTCGCGCTTCACTGCCCGGGACGTTGTGCGACGCGTCG
ACCCTGTCGGCTGTGCCGTGCTGCTGGACATGCTGTCTGCGAACCCGCGGTACCAGCGCA
ACTGCGCGCTGGCAAAGGAGTGCATTACACACCGCATTGGTGTGGCGCTCCGGCAGACGG
GGGAGGACGGAGCCGGCAACGGCGCGGCTAGCGCCGTGTCTCTCGAAGCGCTCCCGCGCG
TTGTGGCGGCCCTGCAGCGCGCCAACGTCTTTCTGTCACATTACTACTCGCGTGTATGTC
GGCTGCTGCTTGGTCAGGTGGAGCAGGCCCCTCTTGGTGAGATGCTGGAGCCGTTCGCGG
TCGTCGCTGAGGCATACATGAGCCGCCAGCGCAGCGAGGCGCAGGCGAGCGTCTTCAAGG
ATGTATGGGAGCTCTTGCGTGGTCGTGTAATGGAAGAAGCGGGGCGGCTGACGTTGCACG
AGACACTCACGGCCATCAACGGGTTCGCGGCGCTCGATGTGACGGACCACGTGCTTTTTG
GCGTCCTCGTCTACCAGCTTTGGCTGTGCCTGTGCGCAGCGGAGGCGCAGGTGGCCGAGG
CGGCAGCGACGTCGAGGTCTTGTGGCGCGTCGAGCGCAGACCCAGCGGTCGCGGCACCCG
ACGTACCGGCGCGGCGTCCGGTGCGCTCTGCCCAGCAGCCAAGCGAGAACGGCGAAGCTG
CCGAGGCGGCAGCTGCCACGACTGACAACGAGGACGAGGCCGCGGAAGCGCAAGTGCACA
GGCGTGTGCAGGCTGCCCAGCACGTGCTGCGCACCCTGACGCCAAGCGCAGTGGCGGTCG
TGACAACCACGCTTCTCGCCAGGAGCGACATCCGTGCATCTTACGCGGCACAAGCACGCG
CGGCGGCGGGCGAGGTAAGGAAAGGCGAAGACGGAGATGACAACGTTGTCCGCACCCTGC
TCCCATGGATGCTTCTCGGTCTCCGGGACTGCCGCGCGGAGCTGTACCCGGTGGATGTGG
TGCACTTGATGCCATCGCTCCTGGAGCACTACGCAGCCGCAGCCACAGTCGAAGATGCGA
GTGCCCCGACGGCCTATGCGGACCGGTACGCAGCGCTGCTGCACAACGCCTACGATGCCT
GCCGGAGCACGTTCCTTCTCATGTACACCCTCCTGCCGGACACCGTCGACGCGGCAGAGG
AGCCGCTGCTGCCCCTGGCGGAGCAGCAGCGGATTGCAGAACAACGTTCGCAGTGGACAC
CGGCGACGAAGCTGTCCGTCGAGGTGGTGCCTCGTCCGTGGTTTGCAACCTTACTTGTCA
GTCTCAGCAGCGCAGCCCTGGTCGACGTGGCCGTGGCGCTGCCGTGCGTGCGGCGTGCGT
GTACACGCCGCGTCTGCAGTGACCTGCTGCCCATCGCCCAGCTCGTTGACGTCTGCTTGA
GCCTGTGCTGGCTGGCCACCTCAACGGGTCTCCGCACAGTCGCCAAGGGCGCCAGTGCCG
CTGCGCACAGGAGCGACGATGATGCGCCGACTCCCGCTACGCCACCGGTGACGCGTCAGG
ACAAGCCCTCCTCCCCGCCGCTGCCCGCACCTGGTGATGTTCTCCGCACTGCCATGGCCA
CGGTACTCTCCGCGCTGTGGAAGCGCAGCGATGAGCTCACAGGCGCGCAGATCGGCGCGC
TACTTCGCTGCCTGCGCGACACGTACGGCGCCGACAAGATGGACGCCGACTTTGTAGAGC
GACTGGAGGCTCAGAGGGCGCTGCTGCTCTCTCAGAGGCAGCAGAAGGGGCCGGCAGCCG
CAGCGGCGGGGTCCGCCAGCGCGACCGAGACGGCGAACAGCGGCGGTGCCGGCGCTAGCG
CCGCGTCCCCACCACAGCAGGAGAGACCGAAACCCCTCCCTCGGATGGACCCGGAAGACC
TCTTCAGCACAACGTAATGCATGCGCAGGCGCCGCCATCCCACCACCACCACCACCACCA
CCACCATGCACACACACACGCACACACACACACGCACGCACACACCAAAAGAAAACGCGT
CTGTTGCACTCTGTCATGCAGGAAAGGCTCTCCTCCCTCCTGTGCAGCGGCAGTGGCTGG
CAAACACACCGCGACTGCGGTAACCGCGCCGGTCATGTCACAGCTGAGGAGGGCAAGGCC
CCTGATAAAAGGTAAGCGGCGGTGATGGCTTCTATGGTGGTTGTGGTGTGTGGCTTCTCC
ATCTCTCATCGCACCAATGTGTGTGTGTGTGTGTGTGTGTGTGTGTGTGCCATCTCCGGC
ACGGGCACCAGCACACACATACACACACGTACGCACCACCACCACCTCCTGTGCCGGGGA
GGATCTCAACTGGCTTTGCTGCCGTTTCTCTGCGTTCATGTCCGTCAATGAGCGAGAGAC
ATGGACGGATAAGGGGAGGCGTCGACCCTGAGCGCGCGATGCAGCCGTTCCCCGCCCCCT
CCCCACTCCTACCAGGCGGCGTCGCCCATCGCCGGTTGGTGTGCGGGATGGCCCACGCAC
GCCCCGACTTCATGACTGCCGTATCGACTCAACCCTCCCCTCCCCGTCTCTCTCTCTCTC
TCTCTCTCACTCTTTCCCCCCCCCGATCTCGCACCAGCGAGCACAGCACACCTTCACGCA
GGCACCTATACACACCCATAGACAGGGGTTGGGCCGAGAGAGCGGGTGGCAGAGACCAGG
CTCCGCATCCCCCCGCATCTCTCTCGCTCTCTCCCCGGCGGCGACCGTCGCAGCCGACGC
AGCCAGCCGGCATACACGCGGATAGAAAAGACGGAAAGGAACGCCTCGTTGTGTTGACGC
GCAGCTCCTTCTGCTAGCCGGCCGACAACTGGCGCGACTGGTGTGCCGTGAGCGTGCCGA
TCTCGTCGTCGCAGTCAGCAGGCGCCGCTGCTGCCACTGCCCCCGACGGCAGCGCCAGTG
GCGTCCTCAGCCTCGCCTCCCCGACGGTACAAAATCAGCGACAGCAGCAGCCAGCTCTTG
TCGCATCACCGACGGACGTGTTAGCGGCAGGCAGGCATCCCTCCGGAGGTCTGGACGCCT
TCGCACAAGCGCCAGCAAGCGGGCTCCCCTCTGCCGGCATGGATACTCTCCTGGCAGACC
TGCTGCTCGCCAAGGAGCGCACGGCCTACCACCGAGCAGTCGTGACAGAGATAACGACAA
CCGCGCGGGACGGCTCCGCAGCGTGCCACAGCGAGGCCGTCACCTCGCTCCCCCACCTGT
CCGTCGTGCCGCAACCGTCACCGCCGCTGCAGCCAGACGCCGTCGATGCAAGCGCGGCTG
TCAGCACGAATGCGGCTGCACACGCCTCCGCGGCGGACGTCGATGGTGGTCGAACGGAGC
ACAAGAAAGGGAAGGAAACGCGACGCGGCAGTAGCGACGGCGAGGAGGGCAACGCACCAG
CCCTGTCCGCCACGGTCTTCGTGCAGCCGCGATCGGGCACTGGTGATGCGGAAGGCCTTA
GCGGTCGTGTCACTCGTACTCGCCAGCGCCGTCGTCGCGGCGGCAAGGACAACGCAGCGG
ACGTCGTACCGGCCACAGCACGAGCGATCGGTGACGCCGGCGGTGGAGGTGTAGCCGACG
GCGCCGCCGCCGCCTGGGCGGGCCTCCGTCGCACCCTGCCATCACAAGCCGCTGCGACGG
ATGCGGACACCCACAGGGACTACGACTACCTGCCCGAGGGCGAGGATGCCGAGCGGGTCA
TCGCCGAACGGATGCGGGCTCTCCAGGCACAGCAGCTAAGCGACGCGACGGACGCCGAGG
GCTCGTTGCGCGGCACAGCCGCCTTCGTACGTCTGTCAGCCCGCTTCAGTCGAGGCCCGG
TGCCCGCCTGGCTGAAAGAGTACAGCGACCTCCTGCTCTTCGACCGCCACCACCTCGACC
GCGACGTAGCCGCAGCGCTGCAGTGCAGTGGGGTAGGCACAACTTGGAGGTGCTGCTGCG
CGAGTAACGACTCCGAGGGACTTGTGCAGCTGCCCGTCGACGCGGTTGTGCTGCGGCTGC
GCAGCGACATCGCACGAGTGCGCCGTCTGCGCGATGAGCTGCGCCGCAGCGGCGGCGTTC
GCGTGCTCATCTCACCTGACTCGCACCCGGCACGGTGTGAGGTGTACCGTCCTGCGGAAC
CGGACTGGGGCGCTGCCCCCGCGCCTCCCACGGCAGGCGAGATCTCTGCGGCGGTCGCGA
GAGAGGTGCAAGAGCTCGCGGCAGGTGGGATGGAGGTGGCTCTAGGTGACACGGACAGAG
GTGAGCGTGGTGCTCGACCGGCTGCGCCCCCATCACCTCCAGCACCAGTATCACCACCAC
CACCACCGCCGTCGACCCCGCCTCTATCGCGGGCCGTGGAGGCGAAGGACCTGCAGCGTT
CACTGATGGCGCAGACAATACCAGTCTGGCGCCGCCACGGCGCGGCGGCGAAGCTGCTGA
CGGAGCTGCTTGACCATCTCGAGAGCCGACTTCGCGCCTTCGAGGCGCAGCTCGGCGACC
CAGCGCAAGGTGCGCTGTTGGATCTTGTCGGCGCTCCTGACTCGGCAGGGGTGGATGGCA
CGGTGCAGAACACGTACCCACCGGCGCTAGAGCGGGCGATCCGCACAACCATCACGAACA
CGATGATGAGCGACATCTTTGCGACGTCCTGGAGCGCGTTGCCGAATCGCGGGCCCCGGC
TCAGCGAGGCTCTGCGGCGGCGGCAGACACCGCTCATCCACGCGGACTACGTCACCATGA
CAGACATGCGGCCCGCTTACGACTTCACCGCGCTGCAGTCGGTGCAGCGCGTCAGCAGGG
CCGCGCCCTCGACGCCAGGGGCAAGCCTCGTCTACACCGCACACCACCAGCAACAGTGGC
GCAGCGGTGGCGGTGGTGCTGCTGCCGTCGGAGGGGACACGCGCAAGTCGTACTCGGTGC
ACGTCGACTACGTTCGTTTCCAGCCTTCCCTGGAGAGCATCCGTGGCGCGAGCGTACTCG
GTGCCCATCTCGGGGTAGGAGACAGCGCGGCGGCGGCGGTGGGTACTGCTGGTGGGGGTG
GCGGTGGGGAACGCCGTTCCAGTGTGCTATGCAGCTCCGAGGATCCGCTGTCGAGCCTCC
TGTTGGGTTCCTCCTCGAACGTGTTCTTGCCTCGCGACACACACGCCAGCGGCAACGGCA
CAGCCGCGGACGCTCACGACGCCCTGCTGCTTCAGCAGCAACGCCGCAACGGCAACCTGC
ACAGCACCGCAGCGGCCCTGCTGTTCGCGCTATCCGCGGCAACGGCGCAGCACAGCCTCG
TGGCCTTCAGCCCGGAAGAGTACCTTACCTCACTGCTGCTGCAGTACTACGAGCAGTATC
GCCTCCTGCAACTGAACCTGCTCCCTTCCCTCAAGAATCGCTTCTTCTACCAGGAGCAGG
TGCTCCAGCTGCAGCGGCAGTCGCAGCGTACTAGCGACATGGAACAGCTGCAGCTGCGAC
TGGAATCCCTGGCGAAGACGTCGGCGGACGTGGAGCGCGGCTGCCTCCAGGTGATGATCG
TCCTGTGGAACTCCGTCCTCATGCTTCGGCGACAGAAGCAGGCGCAAGGGCAGCGCGCGG
CTGAAAAGCTGGACGTGGCGACGACCGACACGCCCATCATTGTCGAGAACCAGCACCGGA
GCAGTCGCAGCAACAGCCGCAACCGTGGGGCGCAGCCCCCTGTGACGGCGATGGCGCAGG
AGATGCCCTCGCACCCGCCCGTCTTCGGCGCCGAGGTGTCGGCAGCGGCGTCGGAGGATG
AAATCGCCGTGCAGGTCAACGATGAGCTCATCGCCAATATACCCGTGGTGCATCGCGTGG
ACAGCAGTGTCACCTACGATGGCCAGGTTGACCGCCATGGCGCCAGTCTCGGTTCTCAGC
CGCAGCAGCAGGGCAACCCGCGCGTCTCTAGTCCGCGTTCCTTCGTGCTTCCTCCCGGCT
CGCCACCTGCCCAGCCCTCCACCTCGGCGAGCGCGTCGCCCCTCCTCGGACCGGCAACAA
GCGTCTCCTCGGGCGAGGCCGGTGTTGGCGACAGCAGCACTGACAGCAGTGGTAGAGGGG
TTGTGTCGCCCCCCTGGCCGCAGCCGCAGCGTTTCCGCTTCTTCCTTCGTCGGCACGGCA
CAGCCGAGGAAACACCGTACGTCACCGGGGATGATCTCCTCCACTACGCTGCCGAGGTGG
AGGGCGCGGATGTGCTGCAGACTGACAGACAGCCCGGCGAGAGGGGTGGCGGCGCGGCGG
CGGTGCCTCCAGTGGCACAGGATGCGCTCAGGTACTTCCAACTGGTCGTCTTTACCCGCT
CGCACGCGGCGATGGTGCCACAGTACGTTGGCTGCACCACACCGCGCCCCATGACGGCCG
CCAAAGTCGTCTTCTTCAACGAAACCTTCGAGGTGCGTGCGCTGCATGAGCCGGCGGAAC
TGCTGCTGCACCTGATCCCCGTCACCGCCGGCCCTTCGAAGCACACGGTCGTGTCGACAG
TGCGGCTGCGACCGACGCTGGCCCGCACGTACAGCCTGTTGCCGCTGCAGCCGCCGACAG
CCTTCGTCTTTCATGGGCGGCTCTTCGCGCACCATCAGCGAGCGGCTGCCGGCACCAACG
GCGCCGCCTCATCGACAACGACGGCCACCTCGGTGCACGGGGTGCTGGCCGCCTCGACGA
CGTGGACGGGCAGCCAGGGCATGACAGTCGCGCAAATCGAGCACCTTTTCCTTGGCGGCG
GCAGCAGCGGGCCTGCGGCAGATCCGCTCGACCCGCAGTACCTCCCGCTACTGTGCACAC
TGCGCGCCCATTATGAAGAGCAGGGCATGGGTCGCGCTAGCGCAGCCAGCGGTGGCGGTG
CCGGAACGGCTCCGTTGTCGTCGCATCGCCGACACTCTGCCGACGGGTCGGCGAGGCTGC
AGCGGCAAGTCTCGACGCCGAATCCCACAAACGCGCTTGCAGGCATGCCAGCTGGGCGCG
CTGGCAAGGCGCACCAGACCGCGCTCGGTGGGAGTCGCCGAAGCTTCAAACACATCGCGT
TCTCGGGCCAGCTGCTGCAGAGAGTCGGCAGCGCTGTCGGAGCGGCGGCGACAGCGCTGC
CCGCTCCCGACGGAACGCGCCGCACGATGCACGTGCTCACGGCGGCAGCAGAGGCCGCCG
GCGGTGGTTGTGGCAGCCGCGACTGCTACGCCGCGGATGATTCTCTGCAGCCCTTGCCGA
GTGCCCGGCTCGAGCACCTACGCCGGCGATGGCTGGCTCACACGAACAAGGTCAAAGCCG
TCGACGAGGTCGAGGCGCGTCTCTTCGCGCGTGCGATGCCGCTAGACGACGCGGATGTGT
ATCGGCTGCAGAAGGCGTTGAAGCGCTCAGTCAGAACCGAAGAGGCAGAACGGGTGAAGG
GCTACGGCGCGGCGGCAGGGGTGCTCTTCAACGTCCAGCACTACTACTCGGCACCGTCGG
CCATCTCCGGGCTCCCACTGAGCCCGCTACCGCGGGAGACGAAGTTGAAGCTGTGGCAGG
AGCGACAGCGGCGGATGCTGCTCACGCGAAAGGCACGGCATCACCTGACGGACGCCGAGA
AGCTGGAGGCGGTGGTGCGGGTGCCGAAGCTCGTGCTGAAGCTTGTCTTCTACTTTGCGC
CGCGCAGTCAGCTGAACCCGCATCGAAAGGTGCGGCCCAAGACGGAGGACATCGACCGCG
CTCTGCTGGCGCGTCGGCGTGACAGCCGCATTGTCATACACATCATGAAGGCGCACAACC
TGCCTCGGCGCGCCGACGGCACGCCGCTGGAGCCGTTCGTGCAGGCCAGCTTCGTGTCCG
AGGTGGCCTACACGCGCAGCGAGGTAGGCAGCAACCCTTCGTGGTTCCAGTCGCTTGAGC
TGCCCTTTCAACCGCTGAACTTTGAGGAGGACACGCTCGGCATGATCGACGACGACGTTA
TCATTTCGCTCTACGACAAGGTCGAGGTAAAGATGGCGCCGTCCGCCGCGGCGACGGCGG
CCGTAGCGCACGAGACGCACTACCGCACAGAGCGGCGCTTCATCGGCACCTTGCGCATCC
CATTCTACTCTCTGCATCAAGCAAGTCAGGCGCGCATGGAGGGCGTCTACCCGCTGCGCA
TGCCGCGCTGGCTTCTCGGCTACCACACGCTGCTGCCACACCGTGACTCGACGGAGGACG
AGGCAGCAAAGCAGCACTTCATCCCTGGGTGTGGAACCACGAGCGGTGGCACGGCCACGC
TGGCACCGAACCCGTTCGGCAGTTTCGATCGCCTCCCTGCACACCGCGCCGAGGGGGCTT
CGGGCGCAGCAACAGCAGCCGCATCCCCACAGCAACTGGCGACGTCCGCCTCAGCCGTGC
TGGCGCTGACAGTAGACAATACGAGCAGCGACCGACAGAGCACCGAGCCTACGCTGCAGC
TGTACATGTCCCTCTGGCCACCGTTGCAGCGCGAGCCGCCGCCGGGGCTCAGCCGCGCAG
AGCTGACCCGCCAAGTAAGTGAGTTGAATGTGTCGCCGCAGCTGCGTTACCTGCACCAAG
TGGCGCTGAAGTGGCAGCAGGCGGCCATGAAGAAGGTGAAGGCGATCGGCGCAATGAACG
CGCAGGCTTCGACGCGGCAGATCGAGCCCTTCGTGAAGTGCTCGACCGGCGACTTGATGC
TGGTGTGCCGCTACATTCTGCCCCGCGGTGGGCCCCCGCCGCCGTGCGTGCGCACCGTGT
ACGAGGCTATCCGCTACGTCTCGCTAATCCCGCTCGTCGCGGATATGCTGTCGTGGGGTG
AGAAGGACGTGTGGAACACGAATGCAGAGCTGCTGGCGATGCGCTCGGGCGACTGCGGGG
AGCTCGCGCTGCTGCTGACGCACTTCTTGCGCTGCTTGGCGCCGGACCGGCCGACCTATG
CCGTCCTCGGCAGCGGCACCACCACTTGCCAGCAGACCATCATGGTGCTCCACGCCTTCG
ACGACGCCGAGTGGATGCTGATCGACCCCCACTCCGGCTGGACCGTGTCGGCCGGCAAGC
CCTATGGCACGGCGCTGCGCGACGTGTATATGGTCGTCTCGCATGACCAGCTGTGGGCGA
ACGTGCAGCTGTCGGGCTTTCCACACCGCATGACGTGGGACCTTGCGAACCCGGCGCACT
GGCTACCGTGCTTCGACAGCGCCAAGGACGCGCGCATCGCCGTATGCACGCCGCACCTGT
TTCCGATTCAGCGCGATGTGCTGACGTTCCCGGCGGCCGACCCGGTCAAGTCTCGCGAGA
TTGAGCTGGAGCTGCGCGCGTGTCTGAAGAAAGCACTGCTGACGTGGCGCAACGGATGCC
CGCCGTCGTACCACCGCGGTGTCGAGGCGATCCTGCGAGAGTTGCTGGAGTCGGCCGAGG
CAGAGCGGTGCACATGCGCGTCGGCGCGGCGCAGCGACATCACACTGAGCGCCGCGGTGC
GGCTGAGCGAGTACTTTGGTGAGAACATCACCGGCGAGCCGGAGAGTGACATGAGTGCGC
CGCAGCGTCGGCAGCACCAGAAGCGTCGCCAACACCGCCACCGCCATCACAGTCGCGACA
ACGGCAGCATAGGGCATGAGGAGGATGCCGCTGCTGCTCAACCGGCAACCACCACCCCTG
TATCCTCGAGCGTGAGCCCGCTTCGACTGCTCGGCTCGCCCGTAATGGGCTCCTACAACC
CATGTGACCCACAGTTCCAGGAGCTGCTGCAGCAGGTGTTTGAGTGCGCAGTGCACGAGG
TGGGCACGAGCGAGGCGAGCTTCGCCGTCGGCACGTACGTGAAGAGCTACACAGGTGATG
TATACGCCATGTCGGTCTTTCTCGTCGCCATCTGTCGCGGGTGACGACCTCAGTGACGAT
GCTGCACCGCTCCGAGAGGGACAGAGAGAGAGAGAGAGAGAGGGGGGGGGAAAGGGGGCG
GTATTGAGGAGAGGCGGACGGCGCGTACTGCAAGTCGGCATCGTTGTGGCAGACGAGCGG
CTTTGTGGCGGTGCTCTCCTCCCCAGGGCAACCACCACCACCACCACCCGCACACACACA
CACACATTTTTTCACCGCCGTCGGCACCCCGCACACAGTGTGAAACGCGTCGAATGCCGC
AGAACACACCCGTCCGCCGCTGCGATGCGGTGCGTGGGCACATGCCGCACATGTGGTGTC
GCCGCGGCAGAGGCGTGGTGTGGGGCAGCACACAGCAGCAGGCGCCTGTTTCATGATAGC
AACGGCGACAAGGACGCCGAGGGCTCTGGCGCACACGCACCCGCCTCGCCGAGATCGGTA
GGTACAGCAGGCCGTCGGAGAGGCACAGCAGTGGCGTCAACCACGCCATCGCATGGTTCC
CCACCCCCTCCCAACGTGCGCGCCTCGGCCATGCACAGCATGCCCCAGCCAGGTGTGTTG
TTTGACGCGCGCAGAACTCCTGCCCGTCCTTCATCCCCCCCCTCCCTCCCTCTCTCCCTC
CCTCCCTCTCTCCCTCCCTCCCTGCTTCCGTCGCTGCCACCCGTCCCACGGGACACCCAC
AGCAACCCACAGACAAGATGATGTCCAAGGCTGCTTTTATGATGCAGGACCACGTGCGCC
GCAACTATGTCATGATCACCGATGTGTGCAACCCGAACACGTTCTTCGTGCGCGGCCGGC
TGCCCTTCCCGCAGGGCCTCACGGCCATGGCGGTGCTCTTCAAGAACCAGCGGCCGGCCG
ACGTCTACGCGCACCCGTACTTTATCGAGAAGCAGAGCAACCCGTCCCAGCCGTCTCCGC
AGCTGCACCTGACAGAGGAGTCGCAGGGAATCATGAAAGTCATGAGCGGCCTCCGCTACA
TGCGAGACGACAACACAAAACTCGACAACACAATGGTGGTGGTGACCGACTACAGGGTCG
AGGTGGAGGGGCGCATGCCGAGCGTGCCGCAGGCCGCGTCGACGGCGCCGGGTGGACCAA
AGACCGCGCCGGCGCACGACGGGGGCAGCAGAGGCGCTCAAGGGCACCACCCCGTCCCAG
GTAGTCCCACGGGAACCTCCCCAGGGCTCACGCTGGAGCAGCGCGCCCTGCTGCGGCGCA
CCGTCCACCATGTGACGCAGATCCCCGGCGGCGGTGGCGATGCCGGCTTGGGCCTCGGCG
GCATACGCAGCCCCTTCTCGGCTGCCTCGAGGCCGGCAGCCACACCATCAGCGGCGTCCG
CATCGTCGTCGAGGTCACTGCAGGCGAGTGCCGGCGAGGCGGCGCGCACCGCCGGCGACA
GCGACCCATCCGCTGCCTGCAGCGGTGATGCCGCCTCGACCGCGATGCACAACGCGATGC
CAGGATACTCCACCTTTCCCACGCCGGAGGACTGTGCGACGGATGCGTGGATGTCGTACC
GCTACCTCAAGGCCGCCATCTTCGGTCGGCGCGCGCTAGAGGAGACGAAGGGACGCGCGA
GCTCAACGGACCCCATCGACGTGCCGGCACTGTTCGAGAAGCGCGTCGGCGGCTACACAG
TCTTGTACAACCCTATCGAGGTCAACGAGCGGACGTTCGTGGAGCTGCTGCTGAAGCTGC
AGGAGGAGGAACGTGTCGTGAAGGCGATCGTCGTGCCGACGCGACCGGCGTGGCGACACT
TGCAGGTGTGGGCAGACATCTTCCCGGACGCGGAGCTGATCACCAGCGGCGAGGTACCGC
TGCTACCGGCGGCGGCGGCACCCACGTGGTCTTCTAGCGGTTGCGGCGGCAACAAAGAAT
CTGCAGACAGCGCGGCGGACCCGCAGCACCGCAGCACGAGGCGTAGCCGCGGTGGTGCCG
CCGCCCTGCGTGCTCCTCCCTCGACTACAGCTGCGTCCGCAACGGAGTGGCGCGGCGGGT
GTCAGGACATGGGCAACGGCATGAGCGGACTATCGTTTCCTGAGGTGGACCTGGTGGCTG
AGGCGGCGCTTGAGCGGCAGCGCGCCGACGAGGCAGCCGCGAAGGCGAGGGCCACAGCCG
AGGCGGCGCAGCGCGAGCGCGAGCGTAGCGCCGCGCCCGGTGAGAGCGGCCGAGAGGTGG
ACGAGGAGAACGACGACGATGCGGTTGGGACGAACGGTGGTGGCACGGCGACCGAGAGAG
AGCGACGGGCAATGTTGCGCCGGCAGCAGCATAAACTGAAGCTGCGGGAGGAGATGCGCG
CCGAGGATGCGCGGCCGGAGGCGGCGGCGGCTAAGCGGGCCGCCGCCGCCTCCCCGAGTG
CCCCCAGCAACGACAGTGGCGACCCAGTTGACGTGCTGTGGCACGACGTCTCCTTCTTCA
CCGAAAAGCTCGTGCAGGCTGTCGGGCTGCGCGAGAGCGATGCATGGCGCCTGCGCATCC
TCTCGCCGCGCGCCACGTCGTCTCCCCAAGAGCCGCCGGTGGATGTCCTGCGCCTCACCC
CGACGATTGAGCTGCTCCGCATCCCCGGCGACTCTGCCGTGGAGGAGTACGTGCTGCTGG
ACACCAACAGTAACAGCCTTGCGTGCACGGACCTCTACCACGGCGAGTACGCCGACCTCG
ACCCGGTAAACTCTTGGATGTGTCGTGTGTGGTTCAAGTTCATGAAGCGTGGCGACTACA
AGCGCACGGACCTGGTGCCGCGCTACAAGTGGCTGCAGGTGCTGCAACAGAGGTCGCTGT
CCGTGGTGCAGTCGGCCATCGACGACCTGACGCGTCGTCGGCCAATCAAGTGCGTGCTCA
GCGCACACGGCACCCCGCCACTGAGGGGTGTCGATGCCGTCGACACACTGCGACGTCAGT
GGAACTTGCCACCGCTGCACCCCGCGGAGAGGCCGCGGGATGGGCGCAGGTGAGGAAAGC
GAGTGAGCGACGTGAGCGACGTGAGCTGCATCTTCTCTCCTTCTTCGCCCTTCCGTCACC
TCGCCTCTGACAGAAAGATGCGTGTGCGCAAGCACGCGCGAATGCCCTTGGCTTCGCTCG
CACCCCGCTGCGCTGCTCGACGACGTGGAAGGGGGAGGGCGGTGGTTTGTGTTGCGTTCA
CGTTGACGTGCACGGATGTCCGTTGTGTTGCTTGACGTCGTCGTTGCACCTCTTCCGCAG
ATGGCCGCATCGGTGTGTGTGTGTGTGTGGTGTGTGTTTGCCCGCGTCCGTGTCCGTGGG
CGTGTCCCCGACCTACCGCGCCTCCGCGCACGCATCCGGGGCAACCAGGAAGGGGAAGGG
GTCAAACCCCGTCTTTGCAGTACAAGGGGCGTTGCCCGTTTATGGCTGGAGGCGCTGCGC
GAAGGCAGCTGTCAGGATCGCACGCAATCCTCGCGGCGCTGCACGTGACTGGCTGCTGGG
GAACGTACGTGGGTGCGTCGGTATGCAACGGCGTGTGTGGAGAGGCGTTCGGTGGCGGCT
TGCGCAGTTATCTTGTCGGCGGCCACTACCGCCACCCGCAACGAACGCCACTGCAAACCT
CTCCCCCTCCCTCCCTCCACCCACCCTATACGCGCGGTACCGTCGTCCGACTTGCGCATA
CGTCTGGCTTCTCCATCGTGGTGGGTCCTCAGCTCTGCTTGTGATCCACGCACGCGGATC
ACCTCTCTCTCTCTCTCTCTTGCCTTCGCTTGCAGGCAAGAACACACCTCGGCGAGGATC
GGTCTTCTCCGCATCATCGCGATGATTTTGTTCTTCCTCTTGCAGGTTGTGGCCAACAGA
AGGGGGAAGGGGGCACACGGGCTCGGCTAGGTGCATGCATGCATGCCCGCCTGGGGGAAC
CCCACCTCCGTCCTTCCCCCCCCCCTCCTCCTCCTCTCTCGCACCGTCTCTGCTGAGCAG
CACCAGCAGCAGCATCCTCACCGCTCGCCCCCTCACGGCAACAGAGAAGGGAGGGGAGGG
GGGCGTCGCGGGCCTCATCCCGCCATCCATCCCCTCGGCTCATGCGTCTCTCTGTATGCG
CGCTGCCGCCACCACCACCACCACTACCACCTCCCCCTACCACTGACGTGTGCCACACAC
ACGTACCACTTCTTCTTCCACTGTTGTCCCTCACTCTTGCGCACCATCGTCGTCGTCTAC
GCTCAGTGGACACACAAAAGAGGCGCCTCAGCCCTTCGACACTATCTGGCAGAGCCTCCC
CCTCCTCCTCCTCGCATACGCCATCACACGCAGCCAACCATGTCGCTCCCGAGCATGTCC
ATGCACTGGAGCGAGGGCGACAACGGCGGCGGTAGCTTGGGCGGCAGCCGCCGCTCCTTC
TCGAAAGGCAGTATCTATCGCCACCACTTCCTCAGCCTCGACCACAGCAGCACCGCTGGC
TCTGCCATCGGCTTCTCGCGGGCCGCAACGCACGACCGGCGTGCAACCGGAACGAGCGCT
GGCTTTGAGTGGCTGCAGCCCTGGCGCACACCACAGGACTGCGGCGAGGGCGGTGTGGCT
CTCCTGTATAGTATGCAGGAGGTCTTGGAGAATGTGCGGCGGGCGAGGAAGACGAGCTTG
AGTGAGCTCTACCACGTGCGCGCCGCCGGCAGCCCGGCGGCGTCGACGACGAGCTTGTGC
CGTCCTCAGCACCTCTGCCCCCCGCGTGCAGCAACCAGTGGCAGCAGCGACGACGCCGAG
GGTCGCTGCGGCAGCGTTAACCAGAAGAACTCCTGCAGTGCAGCCGGCAGTCGCACGAGT
AGTGTCGACCGGCGCCGTCAACGCGACCGCGGTGAGCGCAACTTGTCGTTCGGAAAGGGC
GCGCGGAGCGCTAGCGGTGACAGCGTGCAGGGGATCGAGCCTGCGACAGAGGTGGAGGAG
GGGGCGTTTTCGCCGCCCCTTCAAACCACCACGGCGGCAGCGCGGACAGCCGCGGCGCCA
CTCGCCACGCCGCCGCGGTCTTTCGCCTCAGCGGCTCCGGTGCCGCCGATAGTGCCGGTC
ATCCCGTACTTTGCGGAGGTGACGACGGAGCAGGAGCTGATCTATCGGCTTCAGCAACTG
CAGCCGCAGCCGCACCCGCGCAGCGAGCACGCGCGGCGTAGGCGCCGCGCCTTGGCCAAC
TCCGATGACGACGACGACGACGACGACGACCCTGCACGCAGTCCCCACCACCCGGACGCG
AGCTGCCCGAGCGGCGGGTGCGACCAGACGGCGCGTCCCGGGGACTCGCGGCATCGCCCG
GGCAGGAGCGTCGAGTGGAGCGGCAGCGACAGCAACGGAGATGAGCCGGAGGCCCGAGCG
CAGCGGTGCAATGCTTCGGGCGTGTCAGCCGACGATGATGACGCGGACACATCCGACGTG
CATCACGGCAAGGACGAGGAGCGAGACGAGGAGGAACATCGACTGAGCGAGACCGACTTT
GGTGAAGGTGGCCACCTCGCCTGCGTGCCAGGTGACACGCTGCACCAGCGCTACACCCTT
CTCAAGGCGCTTGGTGTCGGTCGCAGCAGCCGCGTGTGGCTCGCCGTCGATCTCGAACAA
TGCTCCTTGGCGCGTTGCCAGCTCATCCGCGAGCTCGGCGAACGCGAGGTGCGGCGCCTG
TTCAGGACATCGGAGCGGCCAATGTTCGTCGCCATCAAGGTGTTTCGCTGCGATCCCGTG
TACGCGGACTGCGCCATGTACGAGTTGAAACTCTCAGCGCTCATCCATGAGAACGTGATG
ACGCGGCAGCAGCAGGAGCAGGAGCAACAACGGTGGCCTCCCGCACGCGCGTCGCATTCT
GCTTCGCTGCCGTCCTCGCTGATCGCCGTGCCGGCGGCGTGCGATGATCCCGGTGGTGAT
CTTCAGGAGAGCAGCGACGGAGGAGAGAACAGCACGTCACGAGGCCGTGACGGAGCTGCG
GGCCGCACACGCGCAGACTCGGCCTCCTCCACACCGGGCAGCGGCAGCGTCAGCGCTGAG
GTGGCATCGCCTGCCTCGACCAGCGCCATGGCCTTCAGCAGGCGCCTCACGACGGTCCGC
GACGCCTTCACCATCGAGGGGGCCTTTGGGACGCATCAATGCCTCGTCATGGACGTGCTT
GGGGCTGGCGTCGACCGCGCGATCAACGAGGCGCACCTCAACGGCTTCCCTTCCGCTGTC
GCACGCTCCATCATGCAGTCAAGCCTGCAGGGACTGGTGTTGCTCGCCGCCTGCCATCTT
GTTCACACGGACATGAAGCCGGAGAACCTGTTCTTCACAAACCTCGAGGCCGACGTCGCG
GAAGAGATGCTCACTTTCCAGTCCGCGCAGCTGCGCGCGAGTCAGCGCCAAACCCTCTGC
AGCAGCTTCACGCACCGGAGTACGGCAACATCGGTGATGACGGAGAGGCAAGAAGTGGCC
GCGCACGAGCAGCAGCACCATGGCGACGGCGGCACAGCGGAACATACTGGAGTTGGTCAA
CGCAGCCCCTTCTCTGCTCCTCCACTGCCTGATTACACACACGTCAAGGGAGCGGCGGCT
GACCTGCACACCGTCCACGCTGCCAACGCCGCCGATGTGGGTGCGTCAGGCGATCGCGTT
GCCTCGTCAGTCACCAACCTTAGCGCCGTCGCCGTCGGCCATGAGACGCTGCACAGCAGC
CAAGACAGCAGCGCCCAGGTGTCCTGCCAGCCAAGCTTCGCACGCACGCCGACCCGGCGC
CGGTCAGCGTACGATGTGCGCCTGTCTGGCCTTGGTCTGTCGCTTGTCGTTCCACCGTGC
TTGCGACTCGGGGTGCGCGTGCTCACCAACTACGCCGCCCACGCTGCCGACGGTGGCGGC
ATGACGGCCGACGAGCTTGTGCGTCAGGATCCACTGGCGCAACTGCACTGGCTGTGCGCG
CAGCAGCAGGCGCGCCTCTTGCGACTTCCAGGCAACGACGACGACGACGACTTGGGTAGC
GTTGCGGAGCGGTGGAGACTCGCCGGAACATGTGCGCCAGCAGCGTCTCCACCACCACCG
ACGCTGGATATCGGCATGAGTGAGGACTTCATCGACGAGGCAGAACTACGCGCACTGGGG
CTGCAGGAGCTGCCAAAGAGCGACGCCGATGGCGGCCGGTGTGCGGCGGGCATGGCGGCC
GACGAATACGTAGAGGCGGACGTGACGGACTTCGTCTGTGTGCCAGCCGTGGGCGAACCA
GCAGCACATCATCGGGCCACCGTCACCACGGCGGGCGTGGGGATAGAAGACGGGACAACG
CTGCCGCCGGCCACATTGCGAACGGCGAGCGCTGCCACCCGTGCAGGAGGTGGCCGACGA
ACACCGTTGGCCGCGGCGAAGCGAAGACTTTTCCCGCCGTGCTTCCATGAAGGCTTGGCC
ACTCCTCGGGACCCAGCAACGGTGCCGACCCGCTGCGAGGGCGTCGCTGCCGCCTCCCCC
ACGGACAGCAGCAGCAGCGGCGCCGCGCCGCCAGCAGGTGCGGCGGCGGCGGCAACAGTG
CTGCGACGCCTCGAGTGCGAGGTTGTTCGCCACCAGAACTACCGCCGCGGCGTCGTCGTG
CAGAGTCGTGAGTACCGCGCGCCGGAGGTGCTGCTCGGCAACTTTGTGCTGCCCGCGTGC
GATATTTGGTCGATGGGCTGCATCGCCTACGAGCTGGTGAGTGGGCGCTTCCTCATCGAC
TGCATCGTGGACCGGGAGCGCTTCGCGACGGCGCTGTCGTGGCAACAGCAGCAGCGACAC
GGAAGGAAGGGGTGTCACGCCCCCGACGACGACAGCGGCGGCGCCCATGATGCGAAGGAC
CACAGCCGCGACGACGACGAAGATACGCAGCAGCGCCTCAACAAGTGGGATGGGCAGCCC
GTCTACCTCGAGGACACGGAGCAGGACCTGGACGTGTTTCACCTAAAGGCAATTATGCGG
CTTATCGGGCCACCGCCAGTGAGCTTCTTGCGTCAGCAGCCGATCGGGCTCTTCGTCGAC
GACTTCTTCGACGAGCACGGCGACTTCTGCTTCTGGGAACGTGGCGAGGCCGAGGAGGCC
GGCATGCGTTTGGCAGACCCGTACCGCCAGCTGGAGCTGACGTACTGGGCGGCGGCAAGT
CGGGTGTCCGGGACGAGCGTCGCTGTGGGTTCTGCCGCTGGTCAGCAGCAGAACCCGCCT
CTGCCCGAAACCGTCAGCGGCGTGACTGCGTCGCTGGACACCGACCCCCCCGGCGCACCC
TCCGCTGCCTCAGTAGGGCAGCACGCCGCATCGGCTCAAGCGCGGCGCGACCCACAGGAT
ACGATGAACTACCCCATCAGGACACCAGACTGGCAAGATGTGCAGGCGATCCTGCGCGAG
AAGCTCGGCTCCGCGGAGGAGGCGGCGGACTTCGAGGTGTTCCTCCTCCGCTGTCTCCAG
TGGGACCCGGCGCGGCGGGCCACGGCGGCCGAGCTTCTCGCCGACAAGTGGCTTGTCAAG
TACAGCGGCGTCGTGGCGGACGCGAGTGAGAGCGATGTGGTGGCGGAGAAGGAGGGCGGT
GGCGACTCCGACGGGGAAGTGCGGCGGCTGTAGCCGTTGCACTCCACCAACTCTCAGCAA
CAGAAACGGAAGAATGACGTCGACCGCGTCTCCACGGAGGCGCCCCAACGCGCGTAGGCC
ATGTTTGGGGGTGTGGATGGTGAGCACCACCACCACCACCCCCTCCGACTCCCGTGACGG
ACCTCGCGCGCCTGGTTTCGCCAACCCTGGTGGCCCTCCGCCGGCCCATCCATCGCGCGC
GTCGCCGGCCATATCACGACCGCGCCACAGTGGCACGTGCTTCCAAGAAAGGCAAACGAA
GCGCACACGCGATGGCAAGCCGGTGCGATGGTGAGGTGTGCAGCTATGCAGCACACCCCG
GAAGGCAACGTGCCGACACGGCCGCTGTCTCGTTGCCCTCTCATGCCCTCATCACCCATG
GCTGCAGCCGCAGGCAGCTGTGGCGTGGACATAGTTGCCACAGCACTGCCAGCAGCACCC
TCGCCCGCGCTCTCGACCCCCCCCCACACACACACACACCACCACCACCACATTCCCCCT
CCCCTTCCATGCCTCTCCACCATCCTCCGGGACGCGCACACCCCTCCGTTTGTGAAGGAG
GTGTATCCCTCATCGTTCTCGTGCCAGTCGTGTCTTGCATGATGTCGGCGAGAGCAACGG
CCTCCGCCGGTGCGGCACCGCGCGGCTCCCGACGTCGGGAACCGGCCTACTACTATCAAA
GTCTCTCCGCCGTCGTTGATGGTGACGTGCGGTTCGGCGTGGGCTGCGTAGTGCTGCCGC
ACGCGCGCATTCATGTCCCACGCGGCTATCGCCTCCATGTTGACCCGTTCTGCCTCTTCG
AGGACTTTGCCGAACTCATCTGCGACGGCGCCGCTGATGCCGCCGATCAGCGACACGTGG
ACGAAGCACCGGCCTCGCCAACCGCGACGGCGGCGGTGGCACTGCACATTGGAAGTCACA
ACCACTTCCATTCCTACGCTCGTGTGCGCTGCGCTGTCGCGACCGCCACCTTGGCGTCAT
TGTCGTCGTCGGCGGCGGCGCCGCCGCCGACGTGGCGGTTGATGGGCAGCGGCAACATTT
TCCATGCCTTCGCCTCCGTGCAGATGATGCTGTCGCAGCCCTTGTCGAGCCCGCGTGGGC
CACCAGCGCCGCGGCTGCGACACTTCTTTGGAGACTACAACGTCGTCACAACGTACAGCA
GCGTCTCCCTGCAGCAGGGCGCATCAGCAGCGGCACCGCTGGCGGACGAGGGCGCATCGT
CGTCTATCCCCTCCTCGCCCGCGGCGCCGCGCCCGGCAGCATCCGGCACGTTCCAGCACG
TCATCGTCTTCTCCGGTGAGGCGCACACCAAAGGGGCTGACGCATCCGTTGCCAGGGCGA
CGGGCGCCCTCTGTGTGCCTCGATTTGGCGCTCGCAGCGTCGCGGAGCTGCCAGTGGTGA
TCCAGCGCATCACCGACGAGGCGAAGGCGGGCCCACCGCCAACGGCGGAGATGGTGGGAA
CGGCAGCGATGCTGGAGCGCTATATCTCCGACGTGCACCCGGATCTGCGCTCGCACGAAG
AGACGCGCATCGTCACGGAGGTGGAGCATGCGTGTCGCTGCTACATTCACCAGCTCCTCG
ACGATGGCGGACTACAGCCGGTCGAGGTGCCGTGCTGAGACGGCAGTCCAGTGCTGCCAG
TCGAAGTGAAGGGCACAACGAAACAGAGCTCATGCACGCGGACGACACGGCCGTCAGCGG
TGGAACGGATCGCTGTGCGCCACCGTGCGACGAGGCTGACCCTTGTTCTTGGTACGCCGA
GGAGACGCATGGGGCGCACACTTGCACGTGGCATCGCCATCGATCAGCGGCGGTGCCGGC
AGTCTCTCGTGGCGCCGGCACCGCCGCTGATCGTGCCAGTTGTTCCTGCCGTTGCTGCCG
TAGTGGGAAGGCGGAAACGGCGCCCACTCTCCACCAGCACGAACGACCTTGACGTCTTCT
CACCTTTTTCGCTCGCGCGACAAGCTGAAGACTTCATCACGGTGCCGCGCTGACCCCGGT
TGACGAGGGCAACGCTTCAAGCGCGAGAGCCCAGGCAAGGGAAGACGTACATCTCTATGT
CTATACATATATATATACCTATACATACAGGTATATCTATAGATATATATATATATATAT
TTATACATGCCTATATATATACCTGTATCGCCTCCCTGTCCCTCGACTCAGACACACGCA
CACACACACACACACAGAAAGAGAGAGAGAGAGAACGCACTTCTGCGCACAGGAATGCGT
GCACCTTTGCGCCCCTAGGCGGTGACAGCTCCTCTTCACGGCGTGCACACCGCCGCCGCC
CCTCCCCTCCTCAGCCTTCGTCGTCGTCGTTGCCCACCATCCCTATCTTCTCCCTCTCTC
CTTCTCTCTGCCTCTCTCTCTCTCTCTCTCGGTGTATGCGCCTGCCTGTGTCGCGCGCGC
ACACACACACACACACGGGATGAACGCGTGCGCGGACGTGCAGTTGATTTCCGCCTTCTG
AACAGCCCTCATTTTTTTTTGGTTTACCTCTCGTTGCTTGTGACGCCCCTCCCCCTCTTC
ACCCATCAAGCACCCCCTGTCGTCCTCCATCATGGCGCAGAATGATAAGATCGCCCCCCA
GGACCAGGACTCCTTCCTCGATGACCAGCCCGGCGTTCGCCCGATCCCGTCCTTCGACGA
CATGCCGCTGCACCAGAACCTGCTGCGTGGCATCTACTCGTACGGGTTCGAGAAGCCGTC
CAGCATCCAGCAGCGCGCGATAGCCCCCTTCACGCGCGGCGGCGACATCATCGCGCAGGC
CCAGTCCGGTACCGGCAAGACGGGTGCCTTCTCCATCGGTCTGCTGCAGCGCCTGGACTT
CCGCCACAACCTGATCCAGGGCCTCGTGCTCTCCCCCACTCGCGAGCTGGCCCTGCAGAC
GGCGGAGGTGATCAGCCGCATCGGTGAGTTCCTGTCGAACAGCTCCAAGTTCTGCGAGAC
CTTTGTCGGCGGCACGCGCGTGCAGGATGACCTGCGCAAGCTGCAGGCCGGCGTCATCGT
TGCCGTGGGCACGCCGGGCCGCGTGTCCGACGTGATCAAGCGTGGCGCGCTGCGCACAGA
GTCGCTGCGCGTGCTGGTGCTCGACGAGGCTGATGAGATGCTGTCTCAGGGCTTCGCGGA
CCAGATTTACGAGATCTTCCGCTTCCTGCCGAAGGACATCCAGGTCGCGCTCTTCTCCGC
CACGATGCCGGAGGAGGTACTGGAGCTGACGAAGAAGTTCATGCGCGACCCCGTGCGTAT
TCTCGTGAAGCGCGAGAGCCTGACGCTGGAGGGCATCAAGCAGTTCTTCATCGCCGTCGA
AGAGGAGCACAAGCTGGACACGCTGATGGACCTGTACGAGACCGTGTCCATCGCGCAGTC
CGTCATCTTCGCCAACACGCGCCGCAAGGTGGACTGGATCGCCGAGAAGCTGAACCAGAG
CAACCACACCGTCAGCAGCATGCACGCCGAGATGCCCAAGAGCGACCGCGAGCGCGTCAT
GAACACCTTCCGCAGCGGCAGCTCCCGCGTGCTCGTCACGACCGACCTCGTGGCGCGCGG
TATCGATGTGCACCACGTGAACATCGTCATCAACTTCGACCTGCCAACGAACAAGGAGAA
CTACCTGCATCGCATTGGTCGCGGCGGCCGCTACGGCCGTAAGGGTGTTGCCATCAACTT
CGTGACGGAGAAGGACGTGGAGCTACTGCACGAGATCGAGGCGCACTACCACACGCAGAT
CGACGAGCTCCCGGTCGACTTCGCTGCCTACCTTGGCGAGTAAGCGGGTCCTTGCCTCCC
CCCCCCTCCTCCTCCATCCCCATCCCCCACCACCCCACACACCCCCCCCCCGCTTCCTCG
TCGCGAAGAAGAAAGGACGCACATCGCCACGCGAAGGATGACGAGGGCTGAGGAGGAGCT
CAGGGAACGGACTCGTCCCCGGTGAGCGGGGGGAGGAGGAGGTGAGGCCATCGCGCGAGC
GCACCGCCGGAAGGTCGACCAGGGCGCTCAACACCCACCCAGCACCCCGGTAGTTCCCTG
CCCTCTCGTGCGCCTCCTCTCCCACCCCGTAAATCTCCTGACGACTTTGTGTGGACCACA
CACGCGCGCTCTCGCTCCGTATCGGACGCGCCCTATACAACACAACGAACCCGCCAACGT
GCCGGTCGTCTTGTGGATGTGTGTCTGGCGTAGAACGTGCGTCTGCCCCCGTCCCATCCC
CATCCCACCTCCTCGTGTGTGTGTGTGTGTGTGTGTGTGTGTGTGTGTGTGTGTGAGTGT
GTGTGTATAAAAACTATTATATAGAATATATATCTATATAGGTTTTAGGTTTTCTTAACA
AGGTAAGAAGCAAGCAATCCAATGAGCGGAGTTAAGTGGCGGTGGTGGGTGGTGGTGTGA
AATCGGAAGAAGGGGGAAGGATACGGTGATGTAAGCGAGCACGAGCGAGGTAGGGGCCAC
ACCGCACACACACACACACACACTTACATTCATGCGCACGGAAAAGGGCAGTAAAGGATG
CACACACAGACAACAGACACGCAAGAGAGAGAGGGAGGGGGGGGGAATGAAATCGCGCAA
GAGCCTAGCGTACATAAATGGAGACGGCTGCTGAACCGCATCCACGATGGCCACCACCAC
CCCTTCTCTCGCTTCCGTACTCCATCTCCCCCGTGTCTCTGTCTCTCTGTCTGTGTGTGT
GTGTGTGTGTGTGTGTGTGTGTGTGTTGGTCAACGCCAGCCCAGCCCAGCCCACCCCCTC
CCCCTCCATCCTCCTTCGTCTCCCTCTTCTCGCTCTTCTCGGCCAAGTCATAACGAGAAG
CGCTAAGAAAAAAGTGTATTGGCCACTTCGCCCCCCCCTCCTCCTCCTCACCACCACCAC
CACCACAGCACCCCTCCATGCCTCGATGCCTCCTCTCGTGCCTCCACGATGATCGCCGGG
TATCATCATCAACGGTAGAAGAAACGGGCTCAGGAAGGAAGGAAGAAGAGGGAGTGGGGC
GAGCCACCTCAGCCTGCTACAAGGCACGCGCGCACAGACGTGCGAAGAGTCGTTCAACGT
AATCCAGCAGTACCTAAAAAAACTCCCCAAACAGCCAATATATATATAGATATATATATA
CAACGGGGGAGGGAGGGGGGAGGGCAGCACACGTGCACGCACAGTTGTGAGTTGCTTGCG
ACTATATATATATATATATGTATATATGTGTGTGTGCATGTGTGTGTGGTGTGCAGGGTA
CCATCAACGTCCTCCATCCACACCTCGCCTCACCGAGCTCTTCCTTGGGCCCCGCTCTTG
AGTGTACCCTTCGTCGTCGTCGTTGCCCACCATCCCTATCTTCTCCCTCTCTCCTTCTCT
CTGCCTCTCTCTCTCTCTCTCTCTCGGTGTATGCGCCTGCCTGTGTCGCGCGCGCGCACA
CACACACACACACGGGATGAACGCGTGCGCGGACGTGCAGTTGATTTCCGCCTTCTGAAC
AGCCCTCATTTTTTTTTGGTTTACCTCTCGTTGCTTGTGACGCCCCTCCCCCTCTTCACC
CATCAAGCACCCCCTGTCGTCCTCCATCATGGCGCAGAATGATAAGATCGCCCCCCAGGA
CCAGGACTCCTTCCTCGATGACCAGCCCGGCGTTCGCCCGATCCCGTCCTTCGACGACAT
GCCGCTGCACCAGAACCTGCTGCGTGGCATCTACTCGTACGGGTTCGAGAAGCCGTCCAG
CATCCAGCAGCGCGCGATAGCCCCCTTCACGCGCGGCGGCGACATCATCGCGCAGGCCCA
GTCCGGTACCGGCAAGACGGGTGCCTTCTCCATCGGTCTGCTGCAGCGCCTGGACTTCCG
CCACAACCTGATCCAGGGCCTCGTGCTCTCCCCCACTCGCGAGCTGGCCCTGCAGACGGC
GGAGGTGATCAGCCGCATCGGTGAGTTCCTGTCGAACAGCTCCAAGTTCTGCGAGACCTT
TGTCGGCGGCACGCGCGTGCAGGATGACCTGCGCAAGCTGCAGGCCGGCGTCATCGTTGC
CGTGGGCACGCCGGGCCGCGTGTCCGACGTGATCAAGCGTGGCGCGCTGCGCACAGAGTC
GCTGCGCGTGCTGGTGCTCGACGAGGCTGATGAGATGCTGTCTCAGGGCTTCGCGGACCA
GATTTACGAGATCTTCCGCTTCCTGCCGAAGGACATCCAGGTCGCGCTCTTCTCCGCCAC
GATGCCGGAGGAGGTACTGGAGCTGACGAAGAAGTTCATGCGCGACCCCGTGCGTATTCT
CGTGAAGCGCGAGAGCCTGACGCTGGAGGGCATCAAGCAGTTCTTCATCGCCGTCGAAGA
GGAGCACAAGCTGGACACGCTGATGGACCTGTACGAGACCGTGTCCATCGCGCAGTCCGT
CATCTTCGCCAACACGCGCCGCAAGGTGGACTGGATCGCCGAGAAGCTGAACCAGAGCAA
CCACACCGTCAGCAGCATGCACGCCGAGATGCCCAAGAGCGACCGCGAGCGCGTCATGAA
CACCTTCCGCAGCGGCAGCTCCCGCGTGCTCGTCACGACCGACCTCGTGGCGCGCGGTAT
CGATGTGCACCACGTGAACATCGTCATCAACTTCGACCTGCCAACGAACAAGGAGAACTA
CCTGCATCGCATTGGTCGCGGCGGCCGCTACGGCCGTAAGGGTGTTGCCATCAACTTCGT
GACGGAGAAGGACGTGGAGCTACTGCACGAGATCGAGGCGCACTACCACACGCAGATCGA
CGAGCTCCCGGTCGACTTCGCTGCCTACCTTGGCGAGTAAGCGGGTCCTTGCCTCCCCCC
CCCTCCTCCTCCATCCCCATCCCCCACCACCCCACACACCCCCCCCCCGCTTCCTCGTCG
CGAAGAAGAAAGGACGCACATCGCCACGCGAAGGATGACGAGGGCTGAGGAGGAGCTCAG
GGAACGGACTCGTCCCCGGTGAGCGTGCGTCCGCTGCCGGTTATGCTGAGGGGCGCGTCT
GTGTCTGTATATGGCGGGCTCGGTGCGGCAAGCAAGCGTTTCGTTGTTGGATTGGGGGGG
GGGTGTATGTGAGCGCACCGTGTCGGGAGCGCCATGAAGCGAGGGAGGGGCGCAACGCGA
TCTCTGCCGTTTCGTGGGCGGAGGTGTGTGGAAGCGGCCGAGGCCGACGCGCAGAGAGGG
GAGCGGTGGTGGTGCTGACAGCATGGGAAAAGTGAGACGACGAGGCGGGTCGTGCCGATG
GGTAGGGAGATACGCACAGACGCGGACCGCCTGCGTGTACGCGTGGGTGCGGGAGAGGGA
GAGAGAGGTAGCGAGTGAGAGACGTCGATACAGCGATGCATGTAGGTGCCTCATTCTACA
AGGCAGGCGTCTACATAGATGCTCGTGTACGTGTGTATGTGTACCTGTGTGTGTGTGTGT
GTATCTATCTATCTATCTATCTATATATATATAAAGCGTGGGTGTTGTCAGTATGGGTAT
TCTCTATCTTGTAGGCGTGAACTGCCGTTGTTTCCATCCATCCATCTATCCATCCATGCC
GCCCCCACCCCCACCCCCACCCACCCACCCTCCTCCTTGCCTGTCCACCATCCTCTTGTG
TTGTGTTGGTGCCCTTTTATGTCTGTGCCCGTTGCCGGTCCGTGCGCGCGAGGGTGCATC
ACGTGCGTGGCGGAAGGAGGGCCTAAGTGTGCCGCCACACCGGAGCGAGAGGGGCGGCGG
TGGGGGGCTGGGAAGGGGGAAGGGATGGAGAGGGGGGCGGTGATACAGGTGCATGAAGAC
GCGAAAGGCGTGGCGGCGAGAAGAAACTAAATTTTCGATCTCGATATTCTACTTTTGACA
CAACTAAGGCGATGCGTGCACACGCACACGCGCACTGAGACAGAGACAGACAGAGAGAGA
GAGAGGGGAGGGAGGGGGGCTACGTGGAATTCCTGCTCTCGCTCATGCGTGCGTATACGC
GGTCTTATCCCTCCCCTCCCTCTTCCCCCCCCTCTCTCTCTCTCTCTCTCCTATTACAAC
AAGAAAGACGAAGGTAAGATGGAGCGTGAAATCGGCGCGTGTATTTTTATCTGGTATTTA
GGGGGAGCGAGAGAGAGAGAGAGGGAGTGTGTGTGGGGGGGGGGGTTGTGTGGGGCACCG
TGTCCAGGCGTCGTGGGGGAAGGGGATGAGGGTGAGGGTGAGGGGGGGAGGGGGGCGTGT
CTGCGTCATGCACCGGTGTGTGTATATATATATATATACATATATGTATGCCCTCCATGT
CTCACGGACACGCCCACTTTACACCCACGCACCGGCCCTCCCTTGTGGTAACTGTGTGCC
CCTGTCGGCCTGTCTAAACGGAAGGAAAACACACACACACACACACACATCGACCTTCGG
TACAGATACGGGGTCAACTTGTGTGCTTGTACATGCACACACACACATATATATATATAT
ACTTACAGACCTCCCTCTCGCTTCAGTGCGCCTCTCACGCTGCAACTGCGACGTGTTTTT
GAGCAGCACGGGGCGGAAAGAGAGGGGGGGGGGGGCGGGGCGCCGGAAGGATGGAGTGGC
GGGCCCGTTTTTGCCATGGCAGGAATGGCCCCCCTCCCTCTCTCTTTCCGCTCATTTCCA
TTCATCTTCGCATAACTCTGTATCACCTTCTCTAACTCCGCTGACGGGTCTCTCCCTGCC
GGTTGGCTTGCAAGTCTTCCCCCTGTCTCTCAGGCACGCGCTTGCAGCACCGCTGTTGAC
GCTCCGGCGGGGTGACAGAGACGTGCGCGCACGCACACGCACACACACATATATATATAT
ACATGCGCGACCACAAAACAGCATAGACACATACAGAAGACCCACCTCATCATCATCAGC
AGCGGCTGTCGTGCCGAACTCCGTCTCTTGCCCTCTTCCTTTGTGGTTGATACGCGTGCA
CTGCCGACCAACCGCACACACACACACACACGGCTCCCTCCGTCGCGCATGTTCACGCAT
ACGGTGCCATCTCGCCACACCGCGGCCGCCGGCGCCGCCTCTGCAGGATCGACGTCGTCG
TCATCTACCCACTCTGTGCGTATGCACGGGCCGCTACAGGCTAGCACGCGGGGTGCGAGC
GGTGTTCCCGCAGCACCAGCGACAGCAGCGACGAACAGCAGCAACAGCGCCGATAGCGTT
GTAGATGCACGTCGCGGTGGCATGAAGGGCACCGCAGTTGCTCGCGCCACTGCCCCTGCG
TCGTCCCACCACCGCTCAGAGCATGACTCGCGCGTGGACACGGAAGGTTCCGACAGCGCG
GTAAGGCATACCACCCCAGCTGCCGCAGCTTCGTCATTCTCCGACCAAGGACTACGCCAA
CTGCCACAGCAGCGGCGCGGCACCACAGCGTCCACAGCCACGCCGCCTGGTAGCGCCCGC
GCCCCTCACCATAGCGACGCAGATGTCGCGAGAGTACGAGCAGCGTTGGCGGAAGCCGGA
TACCCGAACCCCTCCTGGTACGACATCGAGCGCGTCTTTGCGCAGCTTGCTGTGAACCAG
GACGATGAGGATGGCAATGTAGCTGCCAGACACCGCGATACGACACCGACTCCGTCCGCA
GCGTACCCCTCGCGGCGCGTCGTGCAGGAAGATACGCTTGAAGAGGGGCATGGGGCGGTG
TACTACCACAACACCCACGGCGCAGCCATCACCCCGCCACCAGTATCGCCACCTCAGCAG
CAGCAACAGCAGGAGGATTACCCGACCGAGTCCAGCGGCCTTCTTCAACGCCTCGAGCCG
TCGTTGCGCCTGCAGCGCTACATCCAGCTGCGCGAGCGGGAGCTGGAAAAGCTGTGCTTG
CGGCCCTCTTCCAGCGCCCCTCACGCGCAACAGCAACGGCAGCCGCCTGTCTCACCAGCG
GCGCACGCTTCCGGGACACTACCCGGCCACAGCCGTGACACGCCACACGCCTCTCAAGTG
AAGGCATCAAGTTTGAGAGGAGCACCGGGCGAGAGAGCTGGAAAGCAGCCGCAGCGGCGG
CGCAGCTCTGCTGCGGCCGTGCCACACGCGGAACGCATACGTAGTGACGGCGATGCTGTT
GGCACAGGGGCGGCTGCCTCTGGTGACGCGCAGGTGACGGTCATGGCCGCCCATCACCGT
CGTGCGGCGAACATCGTCTTCGACGCGACGGGCGATCAGCGCTTCCGTTTCTTTCCCACA
ACGCGTACGCCACCGGGAACCGGCACGTTGGTCGCGATGGCACGCGTCCCTCGCACATCA
TCGTCGTCGGCGTCGACGACAGTCCTCACAGGCGCCGCGCCGGCCGCAAGCCTCGGGAGC
TACCACAACTACTACCAGTGCCCTCGACCGAGCTCGTGCAGCACTGTGGGGGGGCAGGTG
TCCTACCTCGACCCGGAGGGGCGCACGCTGCGGCGCAAGGCAGATCCGGTGAAGCGCGGC
GAGCAGATGCGCCTCTTGTGGGCGAAGGACAGCTTCCTGTCGCAGCGGGACCGCCCGCGC
GAAGCGTGGCGCACTCGGCAGATCACCATGGCGTATGGCCAGGGTGCCGACAGTGGCGAA
ATACACCACGGATAGGACTGTTGGCACCTTGTGGGGTGTGGGTGGGGGGGGGAGGGACAT
CATCATGCGCATGCGCACACGTGTGCCTGCCCCGCTGCTCTCTCTCTCTCCCGTGCTTCC
TTCCTTTTCTCTTTCTCTCGTGGTCTGTGACGCTGCTTTGGGTTCCGTGCGGCGTTGTCC
TGATTTTGGGTCGGGGTGTGCAGATGCCGGTCGTGCAGCCAAGCGCCATCAAGAAGCAAG
AAGGGGGTGGTGAGGTAACCCTGATAAGGGCAGGGCACAACCTCCTCACTTCTGCGGGGT
TACTGCCGGACAGTCGCGGCAACGACGGCGGCGGTGGTCGATATCGTGCGGACACACGGG
GAAGAGGAGGATGTACGAAGGGTGTGATCCTCCGCTCTCCGCACCCCACCCCACTCCCCC
GCTCCATCAGGCGAGAGGACGGGGGGAGGCTGCAGTGGCAGTGAGGGAGGGGGAACCCTC
GGACACACATGTGCATATTCTCGAAGTGTGTGCTGCTGCCGCTGCTGCTGGTCGCCCGCG
CACCAGCCCCATAGAGCACGCCAACGTGCAACGCACATGCGCCGCGTACCTGCAACGTCG
TTGCCCACCATCGCCCCTTTCTCCCTCACCTCTCTCTCTCTCTCTCTCTCTCTCTGTGTG
TGTCGTCCTGCATGCGTGCGTGTGTTTCGCCTCTGGCTTCGACACTCATCTCCTCCGCTC
TTGGCACAACTCCGGCTGATCAGCCGACTCTCTCTCTCTCTCTCTTTCTTCTTCCCTCTC
CCTAAGCTGCCGTGATTTATCACAAGCACGACCACGAGTTTGGTACACACGCGCGCAGAC
ACGTGAAGGCAACATGGTCTGCCCCTTCACCATCGCGATCCGTGTTGGCCTGGTGCTCTT
CCTCGCCAAGGCGTTGTACGACGCAGTGTGCACGTACCAGCAGAACACAGCATCCAAGCG
CGTCAAGGGCAACGGCGACGGTGACAAGCAGACGCCATCGAGCGCGTCGTCGAGGGCAGC
GGCAGCAGCGGCGTAGCCCTCTTCTCCCTGAGGGTGGCGTCCCGTGCCTGTGCGAAGACG
CTGGTGGAGACCCGCAAGGGCAAAGCGGGAGGCGCGAAGGCATCCACACGCAGGCCCGCA
CGAGAGTTTCTGCTCTCCGCCGTAGGGGTGCCTCAGTTTTGCGTATGGGCAGGGAGGAAG
GGAGGAGGGCCCGGTGCGTGTGCTCCTTCCTCTCTATCTTCCCTCCGCCCCCACCCCCTA
CGCGCTCCGCGCCGGCGTGTGTACTTCTCAACGGCCCCCGTGTGCCTCTGCGCCGACCCG
TCACTCAGAGCAACGTCAACATCATGATCATCAGCGTCTCCTGTCGCCTGCGCGCTCTCC
CTTCTAGTTCTCCCTCTAGAGAGAGAACACTTCTTCTGGCTGGGGAGGGGGTCTGCCCGT
GCCCTCGTCTCCTCGGCGCCCCCTCCTCTACGAGGCACAGGGGCGCACAAGCGTGCTCGT
GTCTGTCCGATGCGCATGCGTGAGGGACGGAGCGGGGGGTGCGTGCGTAGGCACGCTCCG
CCGTACATGACGCCCACTGACCCACTACACACACACACACTTCGCTGTCGGCTGCAATCT
GGCCTTTGGCGAGGGGGCAAGTCCAGAAGCGATATTGGGATGCGGAGGCGTGTGGACGGG
ACAAGACGAACGTGAGGCTGCTCAGCCCCCAAGGACACCTTTCCTCCCCACCCCCTCCTT
CATTCCGGACTCTCCACGACCAGGAACTGCCCCGCGATGACGTCCATTGCGTGGACACGT
CCTCTTCGCCCCCTCTCATCCACGTATCTATTTATCTGTCTATCTGTACATGCACATGTA
TAGATGTTAGATATCTGTGTGTACCACTGTCTACCCTCGGCTGTCATGCTGCGTTGTCGG
TCTCGGTGGCACGCATGGTTGGGTACCGCAGCTAGTACGTTGTCGTGCCTCGCGCTGTGA
CGGGTGTGCGGACAGGCGCAACGGCAGCGAAGAGAAAACAGGAGGCCTGCAAGAAGACCT
CCAATCTGCCTATGTGTGTGTGTGTGTGTGTGTGTATGTATGCCATGTGCCACCGCCCTC
GTCATACTTCACCCGCTTCCCCTCCCCGCTCCTCTCCTGCACGCACGTCGGTTCAACTCA
CGAAGGCACACGTGACCGGAGGCGCCACCGCCCATGCATCCTCCTCCACCTTTCTTTCTG
CGTGCCTCATACATTCTGCAAAACATCCACCTCTCCCGCCACCCCGACCTGCTCATGTCG
CGTGCCGCTTCCATCCCATCGGCCGCGGTGAGGTGGTGCTTGGCGCTTGCGCCGCCCTTG
CCCACAGCGTCGTCGGTGTCCCTGCGCAGCGCTGCCGCTGTTGTCGAGTCACATCGGCAC
GACAGGCCGAGACTCGCACCCGTGGCGGTGCTGTCAGCCATCGCATTGACCAACTCGCGC
CGCCTCAGCGCCGCGCCACACTCGTTGCCCTTTCTCTACCGTCGACCCTCTGGCTTGCGG
GCGTGCTGTACCAGCGGCAACGGGTGCAGGTCCATTCGGTTAGCAGCACCATCGCCAGCG
TCTGCCGGTGCGGCTGCCGCATCCGCTAGCGTCACAACCCCGACGCCGTCTGCGCCAGCA
CCTGCACAGCGAGAGCGCCACGTCTGCCCCGAGTGTGGCAAGCGCTTCCTGTGTGAGCCA
AACCTTGTCCGCCATCGCGCCACTCGCCACGGTGTGCAAGTTGCGTCTGCGACCGAGGTG
GCGCGAGCGCAGATCGCCGCGCGCAACGCGCGGCTACAGCAGGAGCTTGCCCGCGTGCAG
GCACGCGTGAGGCAGCTGCGCGATGGCGGCGGCACCGCTGCCACAGCGGTGCTCGCCGTC
GATGCGGCCAGCGCCTACCCCAGCGCGGTGCTGACCGGGCGCTTGATGCAGGTCGACGAG
GCGGTGGAGCGGGCGTGGCGGCACAGCGGACGGGGGCTCGGCACTGGCATATCGTTTGTG
AGCTGCGTCGGCACCGTGCGCGGCCCAGTGGAAGTCGGGACCCTGCGCGGGGCCACCCCT
GCTTCCGCATCTGATAGTCCTGCTGCGGGGCCGCGCGTCCTGCAGTTTGTGCTAGAGGCG
CACGGGTACCGGGAGCGCCGCCCTGGTCAGCTGAAGATGTACCGGTCGCACCTCCTGGTC
CGCTACGTCGCCTGGCAGCCGTACCACTGCTACGGCGATGACGATGGCGCGGGCAGCGCG
GCAGCACCCTGTCCTCCCGCCACTGCGCCGCTCCTCTTCAAGGTGCAGGAGGGCGACCTC
CTGCGCGTGCAGGGGCACTACGCGCTGCACAGCAGCTACGACATGATATCGAAGCAGTCC
GTGGAGAACGTCGTCTTGGAGGCGGACGCGGTCGGAATGCTGCGACCGGCACCCGCGAAG
GAGACGTCAGCAGCGCAGAGGGAGAGAGACGGCAGTCCGACGCGGCAGCCATTTTTGTCG
ACATCACCGCCCTCGCGGCACGCTACTACGCCGACGGCGAAAGACGCCATCAGCAGTGCC
CATGATCGCTGCCCCGGCCAGGACTCGGCGATGTCTGCAGCACCGTGTGCCACGGCCGCG
GCTGTGGCGTCTGCAGACGACGCGTCGCCGCCGAAACAGCGGCAGTCGATACTGTCGACC
CGAAAGAAGACGGCGTCGACGAAGCTGTCAACGACGGCACCGCTCCAACACCAACCGCGG
TAGTCACGCATGCCCGTGCCGGAGAGAGAAAGGCGGTGGTGGCGACGATGATGTGTGGTG
CGCGGCCGGCATCGTACGAGAGGTCCTGTCGGCACGCCTTGCTCTTCTTCTTGCCGAATG
GCACATTGAGTAACGCACTTGTACACAAGCGAACACGGACACCCTCGCGACCGTCACCTC
ACGCGCGCGACGGCGCACGTGTATCCAGGCCCCGCTCCGCCCCAAGCCGCGCAGCCGCTC
TGGCCACCTCTCCTTCCCTCCACCATGTGTCTTATGCCGCACACAGACAAGCACGATTGC
TGCAGCTCCACTCCTCCTCCTCCTCCTCCTCTTTCTTGCCTGCTGCGGCCATCCTACGGT
GCATACGCCTGTGCGCGCTGTCGTCGACGTCACTGTCATGATTGTCGTCCACACAACACA
CACACACACACATATATATATATATATGTATACATACGCGTGGATATACACGGTCACTGC
ATGGGTGCACGCATGCGTGTGTGCGCGCTCTCACGGGTGCAGCGATTCGAGGCTCTTAAC
TTCGTAAGCGTGATTACCAGTGCGTCCTTTTATGGGTGTGTTCGCGCGCGCTTCTCTGTA
CGTTCCTGTCATCACGCTCTTTTTGTTTTGTTGCGTTGCGGCTCTCGCTCTCTGGACACC
ACCACCACGGCCATCTCCCCCACCCCCCTTTCTCTCTCTCTCTCTCTGCTGTGCGGGTGC
GCGTGTGTGTCTGTCTGGCTTTCCTCATGTGACACACACACACACACATACATACATACA
TACATACACGTACACGTACACTCGGTACCATCGCCAACCTTGCAGTCCTCCCCCGCAGTT
TCTCTCCTCTCACTCTTCACTTGACTGGCGTATCACGTCGGGCGACGTTTTCGGCTTACC
TGCGGCGTTGTCCTCCCCCTCCCCTGTTTTTTTTTTTTCGCTCTTGTCTGTCTCCGTCTT
GGGTACGCGCCCCGGGCCTCGGACCCGCTCGCTTCTCCTACGCCCGGGGGGTGGGGTGGA
GAAGAGGGGACGTCGTGAGACGGAGCCTCGTCGTGCTCGCGTACGGCGGCGTCAACCCGC
GTGCGGGTCTTCTGTTTTGTATTGGGGGCGTTCGTGTCTTTCCCCTTCCTATTCTCTCCG
CTGGCGTCTGTCGTCGTTGGTCTCACCCTCTGACACGGCTGGTGAGGGCGAGCAGCTCCT
CTCGAGTTTGCCTGCCTGTTCCCTCCTCCGGTTCGGCCATCGGGGCGCCCCTGCACCGCT
CGTGCACTGCACCGCCGACCCTCGCCAGCGTCGTCGTCGTCAGCTCTCTGAGTCCGTGTC
CCTCGGGACGGACGGGGGGTGTCTGTGAGTAATCAAGTCGTCGTCTAAGTGTAACACGGT
GACTCTCTCCACCTGCGTGCTGGTGTGCGCTGACGACGCCGCCCCTCTCCACACCTCCAC
GCTCCCAGTCCACAAGCACGCGTCTCGCTCGAAGTCCAAGGTCGCTATCATGGACAAGCG
CATGTCGTTGTGGCCTGTGCGGATGCGGCTGGGGCGCCGCAGCGACCGACCACAGGTATT
CATGGACAAGCACTACGCACACCCGGAGCAGCGCTTCCACTCGCTGCGTAACTTCGTTGA
GTTCCTCGACCAGCGCCACACCAACGTGTCGATCTTCGGCCTGCTCACGCACACCACCAT
GGAGGTCGTCTCCGTTGCCTTCTATGTGTGGACATCGCAGGTGACTGCTGCAACGTCGGT
GACCGAGTTCGCGTGGGGCCTGCCGGTCTTCATCGTCGAGTTGGTGCTGAGCATCATTTT
CTTTTTGGCGTGGGTCGGGCTGTTCTTCTTCGAGCCGGACAAGAAGGCATACCTCATCTC
GTGGCTGTCGCTGGTGAACGCCATGACGAGCATTCCCATGATCGTGATCGGCATCGGCGC
GCTCAAGGACTCGAGCTGGCGCTCCGTCTGGGTGCCCATGTACCTCCGCGTGTGGTGGCT
TTGTGACTGCCTCAGCGTGCTCATCGACTACCCGCAGATCGCACGCCACACTCCGGAGAT
GTGGCGAGAGATGGTCCGCTACTTTATTCGGCTGTTTGCGGTCATGTGCACATGCGTTGG
CACGCACCAGATCGTGGAGTCCTGCTCAGGGGTGTACGTGGACTTGTACGACTCCTTGTA
TCTTATTATCGTCGCCTTCGCCACGATCGGCTTCGGTGACGTCACTGCCTTTACGACACC
AGCGCGCATCTTCATGATCGCGTTCATCGTCATTGGCATCTGCTTCTTCCTTCCATTGTT
CCAGCGACTCTCTGTGATTGCCGAACGCAGCCAGCTCCACAACACCTTCAGCGGCGGCGG
CTCTGCGTCGTGGCTGCGCCGCGGCTGGAAGCACCCGCATGTGATCATCTGCGGGCAGTT
CAGCGACCTCTCCGTCGAGCTGCTGCTTAGGAACTTCTACGCGGGCTGGCGCAAGTACCT
TGACACATGCATCGTGCTCATGGCGCCGGAGGAGCACTCGCCGGAGGTGCGGCTGGCGGC
GAACCTACCGTGGCTGAAGGGCCGCGTGACGCTCATGGTGGGCGACCCCGCGAAGCCGAA
GGACCTGGACCGCGCCAAGGCACGCGACGCCGACGCCATTTTTCTGTTCGGCGACTCGCG
CTCGACCGCCTACTACCAGGACTACACCATCATTGCGCAGTCTGTGGCGGTGAGCCTGTA
CGACCGGAACCTGCCGCAGCACCTGCTGCTGCACCGCAACTGCACGGTGAAGCAGATCAG
CCCGTACGCGGCGAGCGTGCTGGAGGTGGAGCGCATACTGCACCACCTGTTGGGGCTGTC
CATGGCGCATCCCGGCGTCGTGCCGCTCATCGTCAACCTCCTGCGCACCTACGAGTCGCT
GCCGTCCGACATCACGCTGTCGCGGCACTGGGTGGAGCAGTACGAGTACTCGCTGCGCAA
CGACATGTACGGGCTAGAGATTCCGGACGCGCTGCGCGGGCGCGAGTTCCGCGTGCTGGC
ACGATCCTTTTTTGAGAAGGACGTCACGCTCATCGGCATCCTCAACGCGCGCAGCGTCGT
CCAGCTCAACCCTCGCGAGCTCGTTCCAAACGCGAAGAAGCTCATCCTGATCGCGAAGAC
GATGAAGGTGGCACAGGACGCCACCGACGCCATCGCGCGAGACCACGAGCAGACCTTTGG
CGAGGAGATGCTTGCGGCGCCCGATCCTGATGAGCACGACCGTGCGAAGCGGCGACGCGC
AAGGTCTCGCTTCCTCGTCCACCTCCGCAGCAGCAGCAGCAGTAGTAGTAGCGGTGTCGA
TGGCGATGTCGAAGACCGCAACGGTGCGCCAAAGCAACGTGGGGACCGGTGGCCGCGGCA
GACCGCACACGTCAGCGCGTCGCGGCCCGCGACGCCAACGGCCACGACAACCGACTCGCA
GAGAACGCAGCCGGTGCGACCACACGCTGCGGCAGCAGCGCTAGAGAACGGCAACGGCCT
GGCGCGTGCCTTCCCCAGCGTAGTCTCGTTGCATCCCAGCGGCAGCTCCATCGCCGCTGA
GGGCAGCAGCGGCGACGAGTTTGACGCGAGGAGCAGCATTGTCGCTGCCTCACCGTCGCC
GCCGAGCTCCATGCGCGCACCTCCGGTGCGCAGCGAGGCCCTGGTGCGTATCGACGACGC
TTTCGACCTCGAGAACCACTTCGTCGTCGTCGACCTCTCCTCCGCCAAGGCCAAGGACGA
GTCCAGCCGCTACGCGCAGGAGGCTGTCAACACCGCCGTCGCGCACGACATCTTCCACGT
CACAATGCCAGTGCGTCAGGCGTACCCCGCCAACGACATCGTCCTGCTCACCAACGACGT
CAGCTTCGGCCCCTACCTCGACTACTACTGGAGCGTGCACCGCCAGGACAGCGCCAACCC
TGTAAAGTACATCAGCGGCTGCGGCCTCAATACCGCCGACCTGCGCCGCTGCAACCTTGA
GCGCTGCGCCGGCTGCTGCGTCTTCTACGCCGGGGACGTCAGCCGCTCCGGCTCCACCAG
CGCCATGTCCATGCTTACCGTGCTGTCCATAAACGAGATCCTGCACGGCATCCCGGCCTT
CCCCGTCGTCGTGGAGCTCGAGGGCCTCGCCAACCTGCCTCTGTTCCCGCCGCACGCCGA
GGACCTGCGCCTGCGCACGAAGGCGGAGATCGACTTTGTGTACGAGCCAAACTTCATCAT
CGGCAACGCCGTCAGCCGCCTCATGCTGTTCCCCGCGCTGCAGCGCACCTACTTCATGGA
GGAATTCATCGACGTCATGGATGTGCTCATCAGCGGCCACGCTCCCGACACGCCCGCGCT
CGCGCGCCTGCCGCTGTCGCTGTTCCAGGCAGAGCTCCAGACCTACGAGGACGTCGTCGT
CTACTGTCTCAAGTTTGGCTACCTGCCCATCGCTCTGCAGCGCCGCATCGTCGACGTGCG
CAACCCGTCCATCAACGGCCAGCGCTTCGTGCTCACGAACCCGCCGCGCGCGCTGCCAGT
GAACCAGCAGACGGACCTGCTCTTCTACATCACGCCAGGGTAGGGCCGCGCGGGCGGGCG
CGCAGAAGTGGAGCGTCATCAAGGTGTGCAGCTCTGTGACGCAGTGATGGCTACTGAGGC
GAGGATCGAGTTGGTGCGTGCGCATAGGTGCGCGGTATGTGCGCATGCACTTACAGTTGT
GGAAGCTGAGCGAGACGGGGGGGGGGGGGGGGGGGGCTTCCGCCGCTGCTACTGCTGCTG
TACGGCCACAGGCAGCCTTCAGCATCGCCCTCGTGCCGGTCTTCATCCCGATGTCGTTTC
ATGCTCCTGCCGCACATGGACGGCGTTCTCGCCACTCCGAACATCCGCGGTGGTGGCGGC
AAGTACGGCCGTGATCGTCGTGTCATCGCGCACCATTGCCTCGGCGACCTCACCGCTGCA
GCGTGGTATCTTCATGCCTCCGGCGTCGACCAGCCCTGCCACAAGGCCGACTAGAGGTTG
CTCGAACGGTGGGCCTGCTCATGGGCTGCCCCTCGAACATGGCACCAGACGTCCCCCGCT
GCGTTGCGCGCCCGGTCGGCGTGCTGGGTGTGTTTACGTTCTACGGCTTCACAACTTGTC
ACGCGTGGGTCTTCGACTAGGGCAACCCAGACGCGCAGGGAGCCCACGCGGTGGTGAAGA
CCGTACAGCCCCGCTTCTCAGGGTGTGGTCGGCGTCGAGTACCCGGCTATCCTTGTCGTG
GCGGGCCACCACAGTGATCGCGTGGCGCCACTGGCACTCGCTGAAGTACGCAGCGACGCT
ACAAGGCGCTGACCTCCCCCCCCCGGAGGTCCGACAGCCCGCTTGTGGTTCGCGTCGACG
CCTCGCGCGGACGTGGACGCCAGGGAAGCCAATCGGCAAGCGCTCCTTCTCGAAGAGGCA
CACCTTTACGTCCCTCGTTGCGAAGGACGTGGGCAGACGTGCGCGGCACCGCCCCTCCTC
CTCCCCTCCTCCCCCTTTCACAACCACCTTTCCCCACAGGCATCCCTGTGCGCTGTTCTT
GTTCTTTTTCTTCTCGCTCGGCCGCGCACCTTCCGAGTGTGGCGCCCTGCGGTCCTGTGG
GCCACCCGGGCCTTGCGGTCCCCCACCGCCCTGTGTGGTGGGCTAGAAGGATGGCGCAGG
AGGTTTGGGGGGGGGGGGGGGGGTGGAGAGGGGCCCTAAAGCATCGGCGGCGACCTCTGG
GCCGTACACGTTTCGATGGACATCAACACCGCAACGAATAATCATAATGAACAAGAAATG
GCAAGCACTCAGGGAGGCGGGAAGAGAGAGGGCCGTGCAAGTGCCGCTGCACACACACAC
ACACACAGACACGTTACAATTCGAGGAGGCTACCAGGTGACCGATGAATTGGGTCAACAT
GAACGTCCCTTCTTCACACACCCCTCTCCCTGTGTCGTGGCGACGGCGGTGGTGTCGGTG
ATACTCATATCTGCCCTTCATAATGTTGCGTATCTATCTGGCCCTCTCTCTCTCTCTTTC
TCTCTCTCTCTTGTTGCACACTCTCGTCAACCCCTCCGCCCTCCCTCTGCGGGAGGGTGT
GCGGCACGAGAAAGAAGTCTGCACACCTCTGGCAGCAGCGCCACGAACAACGCGACAGAC
ACGCACAGCGTGTCTTGTATCGACGTCTCTCTCGTTCTCTCTCTCTCTCTCTCTCTCTGT
GTGTGTGTGTGTGTGTGTGCCTCTTCTCTTGCGGGGTCGGCTGCTGCCCCCTCCCCCTCC
CACTGGCCGTCCGCCGCTGCCTCGCGCATCTTCACTTTTCGACATACACACGCCTGCGTT
CTTCCCTGGTAGCCGTGGCGTCACGAGAGAAGAGGCAGGTGTCGTCGTCGATGACTGGCG
CGTCGCCGGTGATGCCGGCGCCAGATGACGCAGCGACGTCCCCCACTGCCGCCGCGCGCT
TCACCGCCGAGGACCCGACCGCCAGCACAACGACGATTCCAGCCGCCGAGGCATCCGCCG
CCGCGACCCACGCCCACGTGCACGTCAACACGAAGGTGTTCATGGTCAACCTCGACCAGG
ATGTGCAGACAACGGTACTTGGCCGTTTCCGAAACCTGCAGGGCACCATACACTCACAGC
TGCGCAACCTGCAGAACAACGTTGTCGACCTGCGCCCCTCCACCGGCATCCCCCCCGAGG
CGCTGCACAGCCCATGGGTCTATCACTACAACCACTCCACCCTCGGCATCCACAGCCTCC
GTAAGCTGTTCGACGTCATCGAGCAGCGCTACTCGCACGTGTCTATCCTGCTGCTCTTGT
GCAACGTCGGCCTCGAGGCCGCCGCCTTCGGCATCTACCTTCACGTGCAGAACGCCCACG
TCACGGCGGACTGGCGCGAGTTTGACTGGGGCCTCGGCTACTTCATCGCCGAGGTGCTGC
TCAGCGTCGTCTTTATGGCCAGCTGGACCTCGCTGCTGGCGGTGGAGGCTAAGAAGTGGA
ACTACGTACTCAACGCGCGCTCGCTCATGAACTACCTCAGCAGCGGCTGGATGCTGCTGC
TCGCGCTCGGCGCGCTCCTCACGCTGGACCGGGCCTGGACGCACGTCTACGCACCCATGT
TCCTGCGCGTGTGGTGGCTGCACGAAAGCCTACTGTCGCTGCTGAACTACCCGCAGATCA
GCGTCTATTTCACCGAGAACCGACTCGAGATGGTGCGCTCCATGACCCAGTGCATCGCCG
TCGTTGGCATCAGCGTCGGCGTCCTCCAGGCCGTCGAGAGCTTCTGCGGCGACCCTGTCG
AGTACTTCGACATGGTCTACATGATGCTGCTGTCCTTCTCGTCCATCGGCTACGGCGACG
TGACGCCGCTCACGGTGCAAGGCCGCCTTCTCATGATCATCTTCATTGGTGTCGGCTTCA
GCTACTTCGTGCCCATCCTGCAATACGTGGCCGACCTCGGCGTGTACCACCTCTCCTATG
CGTACTACACCACGTGTTTCAAGCGCACAGACCACGTCGTGATATGCGGCCACCTCGGCT
ACAACGAGCTGCGCATGCAGCTGAAGAACATATTTGCCGAGGACCGGCATTACCTGAACA
TGAGCGTGGTCCTGCTGCTCCGCGAGCAGCCGTCCGCGCAGGTGCTGCTGTTGCTCAACT
CCCCCAAGTACCGCAGCGCTGTGCACCTCCTCGTCGGCGATCCGGGGGTCCCGACGGACC
TCGATCGCTGCAACGCGCGCGGTGCCGCTGCCATGTTCCTCTTGGGTGCGGGTACCAACT
CCAGCTACTACAGCGACTACGACCTGGCCGCGCAGACCATGACTGTCAACGCGCTCGTCC
CCGATCTTCCGCTGTACATCCTGCTGCACCGCTCACGCTACACAAAGTCTTTGATGCCAA
GTCGCGCCATCGTGCTGGAGTTCGAGCGACTGAACCACAACCTGCTGGGGCTGGGCTGCG
TGCTGCCGGGCATGATACCCCTTGTCGCGAATCTCATGCGCATGTTCGACCCCATGACGA
CGGAGGCGCTCTGGGAGCTCCGCGACTTCAAGGACCTCCTCGGGCTCAGTGGCAGCGCGG
CGAGCTTGCGCGCGATGCGGAAGATGTGGGCGCCCAAACGCCCCATGCTCACCTACGGCG
CCGCGACCATCGAACTGGGCCTCGGTGCGGAGCCGGACTGGATGAGCACGTACGAGGCGT
CACTCGCGCAGCACGTGGACACGGTAGCGGCGCCGCCGCCGGTGCAGCGGGGCCACTACA
CCGTCGTCCGCCTGGCACGCTTGCTGTACCGCACGAATATAACGCTCATCGGTGTCGTGC
GCAGCAGCGGAAACGGCGACAGTGTCGTCGAGCTGGCACCACGCGGCTCGCTGGTCGGCG
TGAAGAAGCTCATCGTCATCTGCGACGTGCGCCGCGCCGCGCAGGACATCGTGGACGAGA
TCGTCAACGACGCCACACGCGGCAGCACCAGCAGCGCCGCGGCCGGCGCACCCGCCATCC
GCTCACCACCGCCGGCCGGCGTGCAGGCCACCGCTGTCACGGTCGTGCCCATCCCCGCCA
AAGAAGACGCCGGCGCTGTCTGGAACTCCAGCACCACGACCACCACTATCGCGCCAACCG
CGCGCGCCAGCCAGATGCCGCTGAAGCCAGCGGCGGCACCAGCACCAGCCACAGCAGCAA
CTGTTATCGGTGCCAGCGCGGTGGAACTGCCGCGGCGGCTGCACCGCGTGGCATGCGAGC
GCGCTGCGGAGGCGCGGATGCCGCACAACGACTCGAGCCTCGTGCTCAGCGCCGCCATCG
CCGCAGAAGACGATGACAACGACGACGACGAAGACGCGCTGATTGGGGCGCTGGCGTCGC
CAGTGCTGCTGGACGCGGTGGGTCGCGGCCGCCCGGCTTGCGTGGACGCCAGGGTAGGCG
TACCGGCCACGGTAAGCCCGTCCTCACTGGTGTTCGCCGCCGCCGCCGCGCACAGCGTGC
TGCGCGTGGAGCCGGACGTGCGCCACCTCGCCAACCACTACGTCTTCATCGATCTCTCCA
GCGCACACGAACGCACCAACTGGTCGCGCGAGGCTGCCGTCGAGTCGCGCACCGCCAAGG
CGGCCGACTACTACGACATCATGCGCCCGGTGCGCCAGCACGATCCCGACAGCAACATCG
TGCTGCTCGCGAACGACACCAACTACGACAGCCTCAACAACATGTGGGAAGAGGAGGACG
TCACCGGCTCCCTCATCGTCGTGCAGGGATGCGGCCTCTTCACATCCGACCTGCGCCGCT
GCAACGTCACCAAGGCGGCCGCCATCGTCATCTTCTCCGCCGGCGATCGCTGCGACGAAC
ACGGCGACTCGCTCTCCGTGCTCGTCATGCAGCTGGTGCGCCAGCTCATCGGCGAGGACA
GGCACGGCAGCGCCGCCGACATCCCCATCGTCGTCGAGGTCGATCACGCCGAACTGGTGC
CACTTTTCGCGCCCGCCATGACCCTCGGCAAGGACGTCAAGGCGGCGGAGTGGGTATTGG
AGCCAAGCTTCATGTCTGGCTGCGTCGTGTGCCGCCACATGCTCGACACAGGCCTGCAGG
AAATGTACTTCACTCCCGAGCTGCACGACGTGCTAGAGCAGCTGCTGTCGTCCAAGTCGG
AGTCGCTGCTCGTCACCGTCATGGCGCCGGACGCGGCGTGGACCGTCTACGAAGACGCCA
CGTCGTTCGGCATCGACAGCGGCCTGCTGCCGCTCGCTATCCACCGCTTCCACGAGATGA
TCAGAGACGACACCAGCGTTTCCTTTCGCTACATCATCACCAACCCGCCGCCTTCCTTCC
CGCTGCACCCCGACGACTTCATCTACTGCCTCAAGCTGTGTGACCCGTAGGATGCGGCAG
GCCTCCCCACCAAGGCGGCTCGTTCTTGTTTCGGTGCCATCCCCCCCCCCGCACACACAC
ACACACACAACCGTCCGTCTCGTTGTCTTCGCTGGCCAACGAAATGAAGGCGCCCCGTCG
GCCGGCACAGCGCACACCCGGCGGGTGTTCCCAGCGTGGCCCTTTTCACCGCCGCCCGAT
TCAGGGAGTGAGCGGGGCGGCGGCGACGAGGACGTCACAAGCCATATTCGCCCCAATCAC
GTATCCCCACCACCGCATTTACGACGGCGACCGCTGAGGGTGCGGCGTGTGACCGGCTTG
CCCCTCGAGAAGCACACGTCAGCGGAACGCGGGCTCTGTGACAAGCCTGCCTTGGGGAAG
AGGTGTGTGTGTGTGGGTGTGTGGGTGTGAGGGGGGGGGGGGGGCCGGCGCCCCTGCTCG
GTAGTGTTCGCCCCGTTGCGCTCTCGAATCCCCCGCGGGGTGGTGACGTGAGAAGTTGGA
GGTCGCGCGCACGGACTGGGCAAGTGGCCGCCATCGATGAAAACGCGGCACGCCTTTTCC
CGGGGATCCAGGGACGGGGCCGCGATGCGCGCGGTCCCCCGCAATCCGACCACCACCACC
ACCTCCCCCCGGCCCGCCCCGCGCACGACACGCCAAGCGAAACCAAGGGAGACACCCCCC
CCCCGCCGCCGCCGCCCACAGGCCTCGACGCGGCGCGCACCGATCGACACGATGGAGAAA
AGGGGAAGATTTCACGCGACGACGCGCAGAACGAGTTATCTTGCGCCAAACCTTGGCCCT
CCCCCCTTTTCCCCCCGCCTACCACCACCACCACCACGCACCGCCGCGGCACACACGCGC
ACGCCCCGCACACCTTTGGAAGCGCACCCACCCCCGGCAGCCCAGCGACAACGGCCAGGC
TTTCAGAATGGAGAGATCAGCGCAACGGAGGCACAAGAGGCCCCAACGAGCAGACGAACG
GAGCAGGCTGGCAGCCCGGAGTGCCTGTGGCCCAACAAAAAACCCACGCGCCGCCATGGC
GCGCCCCCCTCCCCCCACCCTTACCCAGGCACCCTCGACGAGAGCGCCCCCCCCCCACCA
CCACCACACACACACACACACCTCTCGCCGAGGGGCCAGCGTTCTGCGCCCAGACGGCGC
CGTGCGCGAGCGACGAGGTACAAAAAGGGGGGCCGGCGAAGAGAGACACCATGCCCCCGC
CGGAAAAAACCCGCCCGCCACAGCGAGACCACCCCCAAGGCGGAAAAAAGAACCCCCACA
CACGGCCCCCACCACCACCCGAAACGAGGCGATCTCGTTTCGAAGGCGCAAAATCGCACA
AAGACAGGCCCCTCCCACCGGTAGCCCGACGAGGCTGACAGAAACACTTGAGAGGCGCGT
GATTTTCAACAAAAAAGCATCCTGGCAGAGGGGGCGTCGATCTTCATACGGCCTGCCTGC
GCCCCCCCCCCCTCCCCCCCCCCGCCAACCGGGAACCCCACGCCCCTTTTCCGGCAAAGC
AAGCGGGGTTCAAAAAAACAAACGCCCGCCCCCTGCCCCCACCCCCTCGCCTTAGCTAGC
TTTTTTCTGCAAAGGAAACGGGTGGCAACCAGGTGCGTGAAACGGGAAAAACGAAAGAGA
CCCTGCCATCGCCGGAACTTGGGGGCGGGCCCCGGGGTGTGGGGGTGCCGAAGGGCTTAG
GGCTGGGGACCGCCGCACCCTGCCATGGGTGAACCTGGCGGCAGTAAGGGGGGAGACGAA
CGAGCCCCGGCCCCGGGGGCGGAAAGCCGGCGGGCGAGCGCACCCGACCGGGGCCCGACA
CCCAAGAGAGCAAAAGCCCACAGCCGAAACCCCCACAACCGCACCACGCCCCCAGATCGC
CCGGGCTGGGTTTCTGCCTCACGGCGAAAAGGGGCTTTTGGGGGGTGGCGCCTCGCGCGC
GGTTCTTCTTGTGTGAGGTGGCGTGGGTTTGGGCCGAGACGCCCTCACCAAACACACAAA
CAAAACCCCGGCGGCCGGCCCCCCTGGCGGGCGGGAAGGCGACCCCGCCCCGCAGGCCCC
AAACCCAACCAAAACGAAAACGCGAACACCCCCCCGCAGCGAACAGGAAACGAAGAGGGC
CACCCGCGCCCAGGCAAAAAGCAACCCCGGCAAACACACACACCGCACACATGAGCATAC
CCGGCGCGGCGCATCCACCCCAAAAAAAAACACCCTCTTTTTCTTTTTAGTTTTGTTTTT
CTGAAACCATCAAGGGGCATCAAACCAGGGAGAACCTGGCCCAAAGGGGGCATCCAACCC
TTGCTTCTTTCAGGCAGAGCGGCCGAAGGCACCTCGGGCATGGAAAACCGGACCTTCGGG
CTTCCAAAAGGGGCCCAAGGGCTTGAAGGGGCGAGGGCCAGCCCGCGGGGGCCACCGCCA
CCTTAAAAGCCCACCCCAGCAAAGACCCCCGCGGAGGCACACACCCCCCCCCCTACACAC
ACACACCGCCAAAGCATTTCGGCGCAGCCGGGGTAAAAACAGAACGCGGCGGGGACCCCC
ACCAGTGAGCACGCAAAAAAAAAAAAGGAGGCGCGAACCCCACCACCACCACCACCTTGC
AGACCCGCCCCCGTTGAAAGCGGCGGCCTTTGCGCAAAAAAGGCCGGCGCGGGTGGCTTT
TGGGAACCGTGGCCCTTTTTTTTCGGGGGGGGACCCGCCGCCCCTGCGAAGCGGGAAACA
GGGCGGCCCAAAGACGAAACACCAACAAAAGCAAGCGGCACGGAACACCACAAACCCCAA
TTTTCCCCAGTTCCCCCCGTTCCCGCGCAGGGGGCTTTGTTTCCTAAGCCGGCGGGTGTC
TTTTGCTTTCCCCTCAATTGCCCGCCCTGGGGCCAGCGCCCCGCCGCCACAACCCACCCC
CGGCAACCCCCACCCTTTCAACCGCCGCCCATCCAGCCAAGCGCGCCAACATGTCCGCCA
ACCCGCTGCTTCAGCAGAGCCCTCTGCAGTACCAACACCCGCCCTTTGACCAGATCACCA
TGGAGCACTACGCACCCGCTTTCGAGCAGGGCATGGCGGAGCAGATGGCGGAGATCGAGG
CGATCAAGTCCAACCCTGACGCGCCCACCCTTGAAAACACAGTGGTGGCACTGGAGCGGA
GCGGGGCGCAGCTTGAGCGCGCACGTCTTGTCTTCCAAAACCTCTGCTCTGCACACACGA
ACCCGGAGATGCAAAATCCCGAGCAGGCCTGCGCCCCAAAGTTCTCCGTCCACACAGACA
AGATCTACCTCGACGGTGCCTTGTACAACCGCATCAAGGCCGTGTGGGACGAGCGTGCCA
GTCTCGCTGGTGAAGACTTGCGGCTGGTGGAACACTACGAGAGGGAGTTTCGCAAGGCCG
GCGCCGGCCTTCACGACGCAGACAAGGAGAAGCTGAAACAGGTAAATGAGCGCCTCGCTA
CCCTCGAGAGTGATTTTGCCAAGAAGGTGATGGGCACGCGCAAGACCGCCTCGCTCGCCG
TGGATAACGTTGCCGAGCTGGAGGGCCTCAGCGAGGACGAGATCGCGACGGCTCAGATGG
AGGCGGAGAGCCTCGGCCACCCCGGAAAGTACGCATTGATTATCGTGAACACGACTCAGC
AGCCACTGCTAGCGTCTCTGAGGAGCCGCGAGACACGCCGCCGCCTGTTCGAGGCGAGCG
TGCAGCGCGCCGCACGCGGTGACGAGAATGACACGAGCGCCATCATCGCGGAGATTGCGC
AGCTGCGGCTGAAGAAGGCGAAGCTGCTCGGCAGGAAGTGCTTTGCGGAGTGCCAGCTGC
AGAACCAGATGGCCGACCCGGCGTCCGCGGAGGCCTTGCTGCACGATATGGGCAATGCGG
CGGCGTCGAAGGCGAAGAAGGAAGCGGCTGACATCAAGCAGATGATTCGCGAGGAGGGTG
GGGACTTTGAGCTGGCGCCCTGGGACTGGAGGTACTACGCGGAGCGAGTGCGCAAGCAGC
GGCACGACCTCGACGAGAACGAGGCGAAGCCATACTTTGAGCTAAACAACGTGCTTGAGC
GGGGCGTGTTCTACACGGCGGCGAAACTGTACGGCGTGACGATGCGGCGGCGCACGGATC
TGCCGGTGTACCACCCCGACGTGCTGTCGTTTGAGATGTTTGACTGCACGGGTGGGTCTC
TTGCCATTTTCCGCCTTGACCCCTACGCGCGCGCAAGCAAGCGCGGTGGTGCGTGGATGA
CCTTCTATGTTTGCCAGAGCCCCCTCCTTGGCCAGAAGCCGGTCGTGTACAATGTGCTCA
ACATTGTGAAGCCGGCTGAAGGCAAGCCGACCTTGCTGAGCCGCAGTGACGTGACGACGC
TCTTCCATGAGTTCGGCCACGGACTGCACGGCATGCTAAGCAACCTCAAGTGCTCGACTC
TTTCCGGTACAAGTGTCGCCCGCGACTTCCTCGAGTTTCCATCGCAGATCAACGAGCACT
GGGCAATGTACGACGCCGTGTTGAAGAACTACGCCCCTCACTACGAAACCAAGGAGCCGA
TCCCGCAGGCACTGGTGGATCGCATGAAGGCGGCCGAGACAAACGGCGCCGGCTTCCACA
CCATTGAGGTGGTCAAGGCGGCGTACCTCGATCTCTGCTGGCACCTGGTTGCGGAGGAAA
CGGCTTTTCTACCACCGGCACAGATGGAGGAGGCGGCGATGAGGTCCTTCGGTGTTGGGA
TGACCGAAGCGCCGCCGCGCTACCACAGCGGGTGCTTCATGCACACTTTCTCTGGCGGAT
ATGCCTCGAACTACTACGTGTACCAGTGGGCGCGTGTGCTGGACTGCGACGGGTTCGAGT
GGTTCCTGGAGAACGGCGGGCTGACGCGCGAGAACGGTGACCACCTGCGTGCGTGCGTGC
TCTCTGTGGGCAACTCAGTGGACGCGAACGTTGCGTACGAGAAGTTTGCCGGCCGCAAGG
CAAACATGAAGGCGTTCCTCCGCATCAACGGCCTGCTGGACGAATAGTCCCGTCGGTGTG
CGTATGTGCGCGCGCAACCCCGCCTTTATCTATGATTTGTTTTTCTCTTTTTGACGTCAT
TCGTGCCTCTCGCGTGTTCGCCGTTAAGATCTCGTCGTCGGCACGGTTGGGGCCCAGTAT
GAAAGCCGGCCACCCCGGCACGGCACCCAGGCCCTATACCCCGCGATGGGCGAGGCCTGG
CGCCAGAAAACGCGCCTCGCGAGATGGGCAAGCGCGGCGCTGGCTTTGGAAGACAGACCC
TTGGCAGCGGCGTGATCAGGGTGGGGGGCCTGGGCCACTTTTCATGTATGTGCTACCCCG
CCGCCGCTCGTGGTCACGGGCCGCGCCATCACCCATGTACTCGTTCGGTGATCGGACGCT
TTTGCGCGGCGATGCGGGTCGTATTCGGAGACATATCCCGAGAGGCGCGCAGTGGAGTGT
GCGCGGCCCGGCCAGCGACAAGCGCACCCCCCACTATCGAAGCGTCTCGGCGATGGGCTC
GTCTTGTACTTTGTGCTTTCCGAAACACATTTGCTGTGACCGCGCGCGCTTCTTTTAACG
TAAAATGGGTTTCGGCACTATGCCCTGGCGCGCCCAGATGGCGGGTGTCCATCCCCGTCC
GTGATGGTATGCGAGTGGCTGCCGGCACGCGTACGGCGCGGCCCGGATTCACGCTTTTCT
GCCTCACCGTGGCCCCCCCCGGACGAGTCGAATATGAAGATGGTCGCCTCGTACGCGCCA
AAAGACCGACACGTCACCCCGGAGATGCCTTCGTCGACGTTCGCCAAGATCTAAAACGGT
GCGTTGGTTATGGTCGCCACGGGTGCGAGCTGCCACGGCCTCTTCCAGGACGCCTCTCAG
TTGCCGGGCGCTTATGGATAACGCCTTGCGCAGTGCCGTGCAGATGTGGAGCCGGGGCGC
GCCAGCTCCGACACCCGGCGTGGCGTTCAGAAGCAAGTGTTTGGTGCACTCATGGGTGGC
GGGGTTCGCCCCAGACAGTGGCCGTGCATGGGTTACGCTGAATACCGTGTGCTTCGTCAG
ACCTTGGACGAACTGATCACCTTAAAGGGGCACCGCCGTCCCCACAGCTTGGATAAGGCG
GGCTGGTTGGGGTTTTTGCGTTGCCCGTGTCGCTGCTTGCGTCTGGGGGGCAGCCGCTTT
GGGGATGAGAGTTTGGCCCACACGGCGCAAACGTTTCAGGATCGTTCGTTGTTTCCCGTG
GCGCACGCAGTCGCGCCGGCGCTGCGTAACCCTGCGCCTTCGGGCGCCCACTGCGAGCGC
TTTCCCCCTACGCACGCGCATCTTCGCGCACCCTGGCCACCGACGGTGCGAAGATCATCC
GTGCCGACGTCCGGCGCGACATCCCCTGCGCGGCTGCAAGGCACGCCCTCCTTTAGGCGC
CGGAGCCCCCCACGCCGGGGAGAAAAATTTCCAGGAGAACTAAGCCGCTCCCCGCTGCGC
GGTGGCTTAGCCGCCACCATCGACCCCCGCAGGCCGCCATGCGCTGGTGACTACATGCTT
CCCACCTGGGACCAACAGCCGCCGTCATCTGGCACGCCGCAAAGCCTTTCTGCACCCACC
GTCAGCGGGCCCGCCCTGCGATGGTCATGGGCGACGCCCCATTCACCGCAAAGGCCAAGG
CCAGCGAGGCACCCGCGGCGCATTTCAAGAGATCAACGCGGCACGTCGACGCGCCCACCC
TCATATGGCCCTTCACCCCTGCCACCACTTTTCCCTTTTTTCGCACCGGCAGACCCCGGG
AAGGCGTTGCGGGAAATGCGTCTTGGGCCCGCCTTTGGTCCGGCCCATGTTTGCTGCGAG
GCGATCTTTGAACCCCCCCCTGTGCGAGACCTGGCCTTCCCCTTACGCCGTGGCGCCCAT
CAGCTGTCCGCGCCCCGGTGCCCGATGCGTGGGGGCTCGGCGCCACCGTCGAAAAGCTAA
AGGCTGGCAAACCTCACGACCCCCCCCCCAGCACAGACCCATTACGCCGACTGAAAACCC
GTGCGAGATCCTAGAACGCATGACTGCCCGGCATAAACGAGCTACCGCCGAGCCCAGGGG
GTGCCCGTGACAGCTGGGCTTTGCTAGCAGAGATCCAAACGGAACCCCGTGCTGTATCTG
ACCTCGGGCGTTCTCACCCTGGAACGGGAGGACAAGGCGGGGATGGTCCTGATCAACGGC
GTCCGCGCTTGTCGTCCGGTAGGTCGCCGCCGCGCCGTCGACACGCCAAAGCGCTACAGG
GAAGGCCTGTGGCCGGTCCGCCTGGCTGTGCATTTTATCCTAGACCCCCCCCCAGCAAAG
GTGCACAGCCCCGACCCCCGCGCCGCCAGCTTTACCCGCTGTGCTAAAAAAAAAATTGGT
CCTTGGTTCGCCAATCTTTACCCCCGCGATGGGCTACCCCAGCGGGCGTCCCAATGCGCA
CCGACGGGTGAAAACGCCCGCCTTGCCGATGACCGCGCCACCATTGTGCGCGACTAAGCA
GGCCCCCGGGCCGCCCGGGGCGCCTTCGTGGGGTGGGCGAGAACCCGCTTTATGGAACCC
AGTAACCCCAAAACCGACCACACACCGCCTGGGCTAACGCAGCGTGGCCGGCCCACACCC
ACAGTGAGCGGGGTTTCCATCACGGAGGGCAGACGCCCACGCAGATCGAGCGCCACGCGC
TGTATGCCCACGCCTGCGGCATCCCCGCGCCATCGCGCCGCCCCCCCCCTGGAGACCCAA
GGGAAAAAGCATGCGCTTTTTCGACCCAGCATTGATTCAGCCCCGCCGCCCCCATGGTAG
CGTAGCATGGTGGCGCGCGGCTGCGCCCTCGACCAGCGAGCGCCCTGAAAAGCTCCAGTG
CAATGCGGCAGGGGTGATGGCCGGGGTCCCGTGCGGCGCCCCAGGCGATCCACATTGCAC
CGGTAAGCCCATTGGGGGCCGCCAAAAGTTGAGGCGCCATCACGATGCCCACAGGACCAC
TTGAACGCCACCGCGCCAGGAGGCATTATGAGCGACCTTGCTCAGAAGCTGTTTTCCCCA
CCCACCCGATGCACGACTGCGTCGGTGCCGCCGCACCCTTCTAGACCGCCGTGGGCGGGT
TTGAAATGAGACACCCCGCGACCCAAAGGGCGCCCCTTCTTCCATCTGACCCCGCTAGGC
GGTCCATTGGCCGATGACACCTCAAGAAGCTAGCCGCGAGTACATATTCTGGACTGAGGA
CGCCGTAAAGCAAGGATCCGGGTATGGCGGGCAGCCGTTCTTGAATACCATCGCACACGC
ATTGCGCATGCCGCGGTGGCAGCCGGAGAGCCGGCTTGCAGCTACCGGGCGGAACGCGTC
GCCTTGGAAGCTGGCTTACCCCTCCTTTTCAAACACCCACCTTTCACCCCCATACAACGT
AGCCGCGGTTTTCAAAGACTTGCCCCCTCTTAAGATGGCCCTGGACACCTGGTCGGCGAC
GGCTGTGGACGGCGCACCCGGGTGCATCGGGCGGCCCATTTTTTGCTTCACCAAGCGCAG
GGCGCGACTTTCCTTCCAGTTTATCTTCGGCCACACAGACATTGCTCACCGCGGCCGCGT
CGATGAACTCGCAAAAATGGGCTTTCGTCTCCCCCAGGACGCCCCAGCCTGGTCCACGGA
CATCGCCGCCCCCGCCCGACGCCCGAATGTCCAAGACCCTGCCGTGCTTTAAGATCCCCC
ACGCAACGCTAGCTACTCGGCGTGCGGAATCCGTTTACACCCATGCGTTCCCACCTTGCT
CGCCACGGGGGATGCATAGGGGCACACTTTCGATGTGGGGCGCCGCGGTGCCCCCGATGG
CCTCACCGCCTAATCCACCGCGGCGAAGATATGCAACACCGACGGTGCCGACCCGACGCC
GGCACCCCCTCCTTCCGACGCCACTAAAGACCCGCCGCCAACCCATCGACACACACGCCC
TGCTCCTCGTCACCGCGACCCTCTCCTCCGCCCCTCCTCCCCCTGATTCGTGCCCGCGGC
ACAAACTTGAGGTCTCGGGGGGGATGCCCCCACACCGCCCCCTGAAACGAACGCCTCATT
CGATTTGCCGCCAGCGCAACCGTCCCGGCGTTCTGTCCCGTCTACCCCGACATGCTTGCT
CACCGAAATAGTCTGCGCGGCCACCTGAAGACTGCACATCGCACCCCCCAGCGTCAGCTC
CTCTTTGATAGCACCCGGGCCCTTACCGCAACCCCGGGGGTGGCGGTGGTTCGGAAAAAC
TCCTCCCCACCGCCAGCCCCACGCCCGCGGCCGTGCGACTGTCAACGCGCACGTGGTCGA
CACGCACCCGCAACAACGCCTCCCGGCCCCAGCCGCTGTCGCGACAGCCGTTTCACCTGG
TTTTACCGTTCCGCCTCCGGAAGAGCCATCCCTACCTAGACCTTTGCTGCCCTGGATGTT
GGGCAGCACGACTGGAAGCATTCGCTGTTCGGCCGTCATTGGCGCCCCCCCCGTTCCCCA
TCCTGCGATCAGGCCACGCGCACCACGATTACCCCAGCCGCTAAAAACCCTCGCCGCTGG
AAATGCCCCCTCTGTGTAGACACGTTTCTCCTCCTAAATCACCTCCGTCATTGTGAAACG
TTCCGCCGCCTCCAATCCCGCCCCATGCGCCCGCCAGATCCGGGCCCCGGGCACCGTAGC
CGCCCCCGCCCCGCGGGCCCCCGCTGGGAGGTGTCCCTATCCCCTGGGGCGTGTGGCAGG
TGTTCGGCCCACTAACGCCGCCACAGCGTGCGTTCCCGTTGCGTTGGCCTCCTCTTCCCA
GGGGCTGGCGGTGGCGCCACCGCCAGCCCCTGGTGCGCGCCCCTGTCCGTTGCGGGCCCC
TCTGTCATCAGCCCCAGCCGTGCGGTATCCTCCGCCTAGGAGGTGCCCGTGTTGCGTTTT
AGCGTTGGCATACGCCACCGGCTGGCGCACGCGACCCTTTAGGCCCCGGACAGCGAGGTT
TGCCACAGCCTAGAAGAACCCCGCGCCACCGAGATGGATGCGCGCCATTCGCGCCCCCCA
GCCCTTGCCTCTGCTTGGGTGCCGTGGCGACAGGGGCGCGCTGAGCGGGGAAATATGCCC
GCAGGCCCTGCCCCAGCGCTGGGCCCACACCTTACCCCAGGGTTCCCCCATCCCACCGCC
AGCAGTGCCTCGCCACCTATCGCTCGCCATCTGCGCTGCGATTACACAAATGGAAGCACC
ACTCGCAACACCGCCAAGGCATCTTCAGAGAGAATGGCGTACCCGATATGCTGCGGCTCC
GCCACCCAAAACCGCCACAGCGCACGATGCGTCCCAGCACCCTCGCCGGCCCTGCCTTGG
CCAGGGCCACCTCGCCCACGCCAAACGGGGCCGGCGACCTTGCGAAAGCCGCGCTGTGGA
TGCATAAGCGCGGCTACAGGGAGTCCTTCGGGCGTCTGCGGTGCTTCCCGGGTCTCGAAG
AAGAACAGCGTCGTCACGGAATTGCAAACTCCGGCGCCAGAAAGGTCGCCTTCGCCGCCC
CCCGCCCCCAGATTACCCGCGAGTCGTTTAGACTGCCCGACCCGCCCCCCACCCCTGCAG
GGCGAGGCGCCCGACACGTCTCTCACCACCGCCGGTGCAGCCTGTCCAAAGCACCTCTCT
CCCCATCTTTTCGAGATTATGCGTTGCCTCCGCTTTTCGTTCCGACCAGCCAGATTGGGG
GCGGTTGTTGGCGGAAGGAAAACGCGAGCCACCGAAGAGAAGCTTCCGCGCACAAGGGGC
TGTGCCACTGAAGGGGGTGATGCCCTCAAATTTCGTTTCTTCGCTGGCGCACAAAAGCAG
AAGAGCTCGCGCATGGGGCGTTGAACGATCAGGGGTGGGTTCCTCACTTCCATGGCTCCG
GGGGCGGTCATTCCTAAGCGAAAAATTGTCTGGGGTACCGTAGCGAAAGCGCCCGCATCG
CCACCCCCAACCCTGCGCTGAACGTTGGGCACCAGTCAACTTTGCAGTCGCGACTCCTAC
TGCAGCCACTTTCACTGCCTTTCCATCATGGCATCTCGTACGGCAAGCCTCCTTCTGCTT
CTTTTTCTGTGTGTACCAGCTTGTCGGCGAGCATGTCCGCGAGGCCGGCTTTATGGCCTC
ACTTCCGGAAGTGATTACAGGTGTTTTTGTGCCCACCCATGAGAAACCACGCAGAACCAT
GCACTATCCTCTCTGCTCTCTTCTCCGCCAGCTTCAACTGCCGCGCTGCGCAGAGTCCAT
ATCAGAAGAGATATCGCCGCCACCCACCGAGCATTCGCCCCTCACACTCGCTTTTTCTCT
CGTGACTCTTTCCATCTCTCTCGTGTATTTCTCCGGTCCACCCCTTTCATCATCCGTGTA
CCCCTCCTCTCCCTCTAATGCGCTTCCCTCATTCCTTTGAATTCGTTCCCTTTCTTGATC
ACACAACTCTCTGTGCGCTTTCAAATGCAACTAGTTCTTACCCAACCGTTTTCGCTTCAT
TATCATCGACAGGTGTTCATTGCAGCCCGATACCTATCGTATTGGTCTTTCGACCCCGGG
CCATCACCATCCCAGTCTCCAAATCTGTTCCTCGTAACTTGCTCGTCTGCTCGGCAAAAG
TGAAATGATGTAAATAAGCCCCGATAACAGCGCAACCAGCTTGCAGACAGCAGTTCGCCA
TCCGAGCCGTAACCCCACATACACCGAAACAGGCTACACCCTCGGCGCCAAACGCTCCCT
GAACCTTCCCCCCTTTTCACCCCCTGTCCGCCATCCTCCATCTCTGTGCCTCTTCCTCCC
CTTTTCCGTTCGCGACCTCTCTCCCTTGCCTGCTCACAACAACTGCTCGAGGGCGGTGTA
GCCCCCCCCCCTTTCACGTTTTAAAGATGCAGCACCTTTGAGCGCACACCGCTCGCATTC
ACACCGGCACACTGCCCGAGCCCGCACCCGCAGACCGCCCGCACCCCCACCCTCGCACTT
CCTGTCACACTTGCTTGTGTCGATAAGTCGCGCATCGCTGTGCACAGCCCCTCGGCGCCT
GTTAGTGTGTCGATTTCGCAGCTTGGTTTTGCTTTCGAATAGATCAGAAGAAAACAAAAA
ATCAGAATACCGCCATACAAGCCGTCAGAACAACGAAGTCGCCTCTCATTCTTGCCTCCC
TCTACGTACACCGTTGTTGCCTTTTCCTTTTCGTGGCTGCGGAGTAAGCTGTACATCTGT
GCAGACATACTCGCCCCCCCCCCCCCCCCACACACACACACAGACATCGACAGACACACG
AACCGAACGAAACGCACGTGAAGAGAACAGCGCACGGGTGTACGTGCCTTCGGCGAGACT
CTCTCCCACTGCACATCTTCAGTTCCCCTCTCTTTTCCCTGCATCGTTTTCCCCCAAACG
GTGCTCCTCTGCGCCGTCTCGGATTTTGTCGAGTCGTCGTGAAGTCTCGCCTCGCCTTTC
GTCTGGCTCGGCCTACGCCGTCACCCTCCGCCGTCGCCCCGTTACTCTTGACCCCCTCAG
GAGGAAAAAAGCTCGACATCTGTCCTCCGTGTTTCTGCGAGTGTCTTGCTCTCTGCCACC
CCCTCCGCGCCCCCCTTCTCCCCTCACTCCCTCGGTGCGTCTGGTGGTGGTTGCGTCTCT
CTTGTAGATTTTTCTTCTTGTAGTTGTCACCTCGTTTCCGACTCCTTTCTTCTTTCACCG
GCATAGATCCTTGTGTGTTTGCACGCCTTCCGTGTGCGTTGTCATTACTGCGTCACTCGG
CTGCAGACACCCCTTTCCGTCGATTATATATACCTTTCTTTCGCCCTTGTTTGGTACCTC
GGTTCCCATTCTTTCTCTCCTCTCCCTCTATATTTATTTTGTACATCCGCGTCTCTTCCT
GTCCCTCACTCCCTCGGTGCGTCTGGTGGTGGTTGCGTCTCTCTTGCAGATTCTTCTTGT
AGTTGTCGCCGCGTCTCGAATTGTGTGCTTGCGAAAATCAAGTCGTGTGTGTTTGCACGC
CTTCCGTGATCGCTGTGGCTACTGCGTGACTCGGCTGCAGACACCCCTTTCCGTCGATTA
TATATACCTTTCTTTCGCCCTTGTTTTGTGCATTTATTTTTGTTTCTACCTGGATCGCTT
TTTATTTATTTTGTACATCCGCGTCTCTTCCTGTCCCTCACTCCCTCGGTGCGTCTGGTG
GTGGTTNNTCCCCAGGAACGCGGGTAGTTCCCCAGGAACGCGGGTAGTTGG
>LmjF.12 | organism=Leishmania_major_strain_Friedlin | version=2016-05-28 | length=675346 | SO=chromosome
CCCTAACCCTAACCCTAACCCTAACCCTAACCCTAACCCTAACCCTAACCCTAACCCTAA
CCCTAACCCTAACCCTAACCCTAACCCTAACCCTAATTCTGAAAGCGCCTGTGCTGGCAC
CGGTGAAAGTGCCGGTACCCGTGCCCGCGCCCGTACCCTAACAGCCGCACGTGTACGTCG
GCTTGTTTCTTTCCCCACGCGCATACTCTTCGAAAGTGGTTTTGTGTCAGGTCGAGTAGC
TACAACGCGGCGCGCTCAATGGCGGCGTTTGGGGTGATGTCAGTGCAGCAGTGTAGAGTT
GAGGAGTTCTGGGAAGCAGTTGGCGAGGCGCAGGGTAGGTGTCACGCGTCCTGCGCTATG
TAGTTGCACGCCGTCTCTCGCGTGCATTCGTGTTTCCGTTGCCCGTGACAGGGGCTGCTT
TGGGTCCCTGTTTCAGAAATGTGTGTAGCCTGTGCGTAAGCAGCTGCGAAAGGCGTGCGC
ATTCCTCGACACGTGCTAGGCATCTACTCAGCGAAGAATCAAAGCACAGGAGCGACAATA
AGTGGCGCGGTAAGCTGGAGGTTGGGAGAATGCATGGCGGCCGCTGGCATGCCAGCAAAG
TCAAGTAGCAATCTTCTCATGATCACCACGACGCCTTTTCTCCATCACTACAGCTCCTTC
CATCGATGGCGAAAGGATGATGCTTGGGGAACAGGCAAACTGATAAGAAGGCGCCGCTGT
CATGTTCCTGTCGAATCCGGCCTCCAGGGCAGAAGGATGAGCAATCGAAATATAGTCCTA
CAGCCTGCGCTCTCTGCAGTACCCTTGAATTGTGTCAGTGGGTTTCACCGTGACTGTTTA
TCTCGCCGCACATCGAAGCGCACTATTTTACACGGACGAAGACGCTGTTCGCAGAATTCG
TTTCTTGCGATACCGCTGACCCGCGCAGGAACCTGCGGAGCCTGCCGGGAAAAGGCCTAG
TGAAAACTCTCCTCTCCTCCACATTGTGGCCTGTGGTGGCTAAGTAGCCGCGCGGGAGTC
ATTGCAAACCTGCTAGCTAGCAGGGGGGGGGGGCGTTGGGAGCGGCAGCATCTCCACCCG
CCTCACCCCCTTATCACCGCAGGCAGCTCTCATGGGGGGGAATCTTCCGGTGATCGCTGC
GAAGCCGGCGCCGTGGCAGTGACGCAGCAGCGGCCACTGTTGCCTGAGCCGTGCTGTGGA
AGAGGCGTTGTTTTAAGGGCAGAGCTTGGACCAGCTGGAAACGTCGATGCTGTGGCGAGG
AGCAGGACTGCACGCGCAGAATGTCCTCGGTGCATCAACACCGCACACAGTTTTCCCTTG
GCGAAGCACGGAGGTGCGCCTGGGAGACTCGTCTTAATGTTCCGCTGCGTTGCGGCAAAG
GTGCTGAGCTGTACTGTTTTTTTTTTCCAGACGGAAGCCGCTCGTCTGCCCTTGGGTGGG
CGACTGGCTCCTCAGCATGTCCGTGTCCCACCCTCCTGCGCTGCTATTTTGAAGCGGCGA
ATCTCGCATGTTCACGGACACAGTTTTACCTTCGTGAAATTTGCAATGATCGACTGTCCT
TGGCTGGTGTCGCTTTATTCTGAACGTGCGATGTCGGTGAGGCGGACACATCCATAACTC
TTTCAGAAGGATCCTTGTTGCGAACCGTTGACTGCATAGAATAGAGTGCTGCATGAGCAC
AAGCGTGTGCTGCTAATCAGTCGGCACCCCTTGTGGTGCAGATGGCGGCTCCCGCAAATG
TGGTTCTCGAAGCCGTTCGTGTGCTCTAGTTATGCGCCATAATCTCTCGCTCCTTCTCTG
CTTGTCGCTCCATCATCTATACATACTCGAATGCTGCTTTGCTGCACGCGGCGATCAGAC
ATGGATACTCCTTTCATTGTTGTGGATACGCGAACAGGTTTTCACGTAGCATCGAGGAGC
CTGGCATCTGTGAGCGCAAAGGTAAGGAACAAAAGTGCGTTGGCTGTGTTGTGCAATACC
ATCTTTCTTCAATGGGCGTGTATTGACGAGAATACTGCCGGTGTTGTGTCCCGGAGCAGC
TCGTCCGCGTTCACGGTTGAGGCGCCCTTGAGCAGCAGTACACATGGTGGTGTGCAATAC
TTTCACGTCAAAGACAATTTTTTGTGTGTCGTTTTCGCTAAAAGGCGGCACGAACTCTAT
GAGCGCTACGCGGAGTGCATTGTGGATGAGGCCGTTGGCGGCCGTGCAGGTAAACTGAGC
ACAGCGGCGGACATCCAGAGGTGTGCTGAGTCGGTTTTCAGAAACAGCGTCCGCGCGTTG
TTTCGAGTTGCCGGAGTCGAGGACTATGCCGTAGTCGCGCAGGGACCGTCTGGATGCGTG
AATTTGGGGGGTGGTTTTTTGAGCGAACGGTGCGACTTTCTCAGGGTCCTTGTGAGCCGC
ACGTTCTCGTCTGGCGTGCACATTGCAGGCAATCTGATGTACTCTGTTAATATTCGCGGT
GAGGCGGTTTACGCCGTAGCAGGGTGGGGTGTGTCTGTAGAGTGCTTAGAGGAAGTATTC
GCCGATGAGATCCTCTGCTCGTGGGCATTAACATTATGTAGTGTGGCGAAGGAATAGTGC
TGTGAAAAAAAAAAGATCGTGACAGATTACTGCGTATTCGCGATTTGTAGATGAGGCCCC
TCGGCTGATTTCTTTTGGTGGATTTCGGTTTCGAGTCCACTTTATGTCCCTTCAACCATT
CCATGAACGGGCGTGAAGTATCGGATGTGCTGCAGCTTGCTGTTTTTCGTTTACATCGCC
TTCTCTCTAATTCACACTCTGCATCATCTTTTTTTGTTCAGCGAGTGTAATATATCTGCA
GACGAGAGGATGGACGTCCCAAGTGAAGATTACGACGTGAGCATCATGATAAAGGCGATT
CACGAGGTCCAAGATGTTTTGACCTCTCGGCAGTTCGCTACATTTTCTGAAGTAGACACG
GAGATTGGCAAGACGCTGAAGCGCTACGAGGCTTTCGGTGACGGTTTCGAGAGATTTCAC
GTCAACTTGACCAAAGATGCGCTGCAGTCTAACGATTTGCAGAAGAGCCTCAAGGATATG
GATAAGCGCTGCCAAGATCGCCTGAGAGACTGCGCGTCTAGCCAGAAGGATCAAATTAAT
GACATTTTGCCCTTTATACGTAATACATCCTCCATTCTTGTTCACGGGTCGGGTAATTTA
CTAGCGCTGACGATTGCCTGTTCCATTCAGGAGCATGAGGGGGTTCGTTTTTACATCTGC
GAAGGGCGACCGGCGCGCAAGGGCTATCCCCATGGCTCCGGCGAGCAGCTGCTAGAAAAG
GTGCTCGCAACACCGGAGGGTATGCGGCTAAAGGACAAGCTGCATAAATATTGCACGATT
GTGCCTGACAGCGGCGTGAGCTCGGTGATGAACAGTGTAGACTTCGTCATTATGGGTGCG
TACTGTGTGACAGAGCACGGCGGACTCGTTCACTCCACGGGCTCCCTTCAGATTGCCATA
GTGGCCGCCTTCCGTAATGTTCCTTGCTACGTGTTGTGTGAAACTTTTAAGTTTGCGCAC
ATTTTCCCTCTCAGCACCGACGATCTGAAACAACCGGAGAACGGCGCGGGAGAGGTGGTT
CCTTTGGTAGAGTTTGTGCCGCCGTCCATGATCACGCTTATCTTTTCAGAGCAGGGTATC
ATGCCGCCGTCTGCGGTCGCTGATGAGATGTTTCGCTTTCACACGGCTCCTTCTGCCCCA
GGAAAGCGGCGATAAAAGAGCACCTGTTTTGAGCATTATACGTTAAGGTGTGTGTGTGTG
TGTGTGTGTGTGTGTGTGTTTCTGCGTGTGTTTAGGGAAACGCGCTGGATTGGTGTGGTG
GACGTGGTAAAGCAATCTTACGGAGTCTTTCACTGCACTTGCAGAGCCCCACTGCTTTCG
GTTAATCCTTCGATTCGCTGCATTTGCTTAACGGCGTACCTGCGTGAGGAATAGCGTGTT
TTGTTTCTGCCTGGAAAAGGAATGAGTCCGCACGTTTGTGCCGTCCTTTGAGTATGTCTC
TCCGTCATCGTTTCTCTCTGCTTTCGCTGCCTGTCACTTTTTCGTGGGTGGAAATCACCC
TTTAAAGGGGAAGGTACATTGTGCTCTTGAGAGAGGGAAAATCACACAAGCTTGCGATCA
CGATTACAGTATGCCTTGTAACTGCCGGCAGGGCACCGCATTTCACAGCCATGTTGGCGA
CCAACTTGCAAGCGAGGGGGTCTTTGGCCTCGGTGTTCCTATAAATGATGCCGTGGATCT
GAGTGCAATCCAACTCTGGAATAGCCGGAATACACCTGCGGAGGCTGGGCGGCTCTTCGA
CGTGAGCAAATCCGCAAACCAGGACCCCATCAGCAGTGATGATGACCAGGAACTGCTGAT
TAGCGCTCCGCTTTTGTCAGTGTGTCGCATAAAGGGTGTTTCGTTCGTTGCGCCGGCTAA
CGAGACCGCGCCGTCGCGTGTGAAGATCTTTGTCAACCTCGTCAATGTGGCAGGGTTCGG
CTCGGTTCAGCGGCTGGTTCCACAGGAGCAGCTGCAGCTCGCAGACGCCGGTGGCGAGGA
GAGGATTGTCTACCGGGTGAATGCAGCCAAGTTTTCTTCAGTCTCCTCGCTCACCTTCTT
TTTCGATGAGAGCTTCAATGGTGCTGAGACGAACGTGCTGCGCATCGAACTGTTCGGGGA
AAACACAGGGAAGTCAACGCAACAACAGGTGGCAACGAATATTGTCTACGAGGGGCGTGG
GAATCCTGCAGATCACCGGGGCAGCGAAGAACAAAAGTCGCTTTTCGAGGTTAGATGAGA
GAGAAGGAAAGTGGAGTTTTTGACGGTGACTCTGGCTGTATCTTCACTCTGCTCTATAGT
GATGGTAAAATGTGCGGTGTAGGAAATCAGCACAGGAAAACAAATAGAAGTTGAGTTTCT
GGTGTTTTTTTGTGCTGGCGACAGGAGGACCTGCTCGTGGTTAATCGCTGTATCGACGGT
TGCTTTCTGCGATTTGTTGTATGCGAAAGAGTATATACTATTGTATGTGTGTGCCTCTCA
CAACCGTTGCCTTCTCTTCTTGCTCTCATGTTCTTGCTGCTTGTGAGACGCACACAGGTT
TGTCGTTAGTCGTTCTATCTTTTTTTCCTCTCGCTGTTCTTTGGTCCTCCTACTGGCCTG
CGCACTTGAGAGGAAAGGCGGACAAAGAAAAGATGCTCCAGCGTCCTGATCATACTCTTC
TGCAGGAACCTTCGTATCCGAAGGATATCGAGCAGAAGCTGACGGAGAATGGGCCAGCAC
AGGCGGGCAAGCAGCTGTTCCAGCCGGAACCCGCCGTTATTGATCCGCAGCTGAGTGAGG
CAGTCTCTCTGGGCACAACGATTCTTGCTGTATCGTACAAAGGCGGTGTTGTTCTTGCCG
CTGACTCGCGCACTTCGTCTGGCACGTATGTGGTGAATCGTGCCAGCAACAAGCTGACGA
AGCTGACGGAGAAGATTTACTGCTGTCGAAGTGGTTCTGCCGCGGATACACAGGCTCTCG
CTGAGCGCGTCTCGAACTACCTCGGTAGCTATCAAACGGATATCGGCGCAGACGTGAACG
TTGCCACAGCCGCGAATCTGTTTCACAAGATGTGCTATGTGAACAGATGGAACATCTCGG
CGGGCATTATCGTCGCCGGGTACGACCCGATCAACGGAGGCTCGGTGTACAGCATCCCAT
CTGGTGGATCATGTGTGAAGCTCGACTATGCACTTGGGGGCAGCGGCTCCATATTCTTGT
ACTCATTCTTTGACGCCAACTATAAACCGGGTATGTCGAAGAGCGAGTGCGTTGCCTTCT
GCCAGCGCGCTGTCGCGCACGCGTACAGCCGCGACGGCTCCAGCGGCGGTCTGATCCGTA
CGATCACCCTCGACGCTGACGAGGCAGAGGACCTGACGGTCCCATGGAAACGGTCGCCCT
ACTGCATGGAGAAGGATCCCAAATATCAGGTGCAGGCCGTGCAGAACCCGCCCTTCAGCA
GCAGCGCCAAGGTTACTGGAAATCGGATGTCTTCGACAGGGTGAGAGCAGACTCTGTTGC
ACGAGCCGCGTTATTATCTATGTGTTCCTTCGCTTTGGTTTTTTTTCTCTGTATCTGAGG
TATGTAGGCAGACTTGCTTCTCTGGTTCTGACGTGTCGAAATGTCTACGGATGGTGTATT
GAGACTGTGGCCAAAAGCGGCTGGATGAATGAAGAAAAAGGTATCGCGGATCTGGTAAGA
AGTCCGATAGTGTGTCGTGTCACATCGGTGGCGTGTTCACGCGTCTGACTACTTCACAAG
CACCTTTGTACGCGAGAGAGCGAAGCAGAATGTCGTCTCTTCTGTACTCGTGGTTGTGCG
TGTATGGGAAGTGAGTCATATGCTGTCTGTTTTTCTGGTCGTAAGGTGATTTTTGGGGTT
CGCAATCTGGACCCTTCGGAAAGCGAAAACAGCCGTCCTTGCTGATGATTTTTTTTTTCA
CCCTGAATTTACATGACCGCTCCTCCCTCGATCTCCGTGTTGAGTTCTTGTTTTCTTGTT
CTGATAGCTCGGATTCAGTAGCGCAGCATTTGCGTGCGATAGGGATGAGAGGACAGCTTG
TGCAAAAAGGCGCGGCGACCCTCTACGCTGGTCCAAAGATCGCCTCCTACACAGATGCGT
GCGAAGCCCCAGTGGCAATGTGGGAAGGAGCGATTCCGCTGAAGCATGAGCGCGTGCTCA
ACGGCGGCGTTGCCACTCGCGTAGTAAAGAAAACATACTCCCACCCGCCGGAGATTCATC
CGACCAACTTGAGCTTTAATGACATTGATTCCATGTATTGCTTGGGGAACGACGAGCTGA
TCAAGTACTTCCCGGAGGGCGTGGGCGGAAAGATGATGCAGCTCATGCCCCCAGGTCACC
CACGCGGTTTCTTGTACCGGAAGCAGAGTCACCTCCTGAATTGCTTCATTGACAAGCTTC
CCTTTTGGCAGAGCAAAGAAAAGGCGCTGCGCTCTCTGACGAACGGTCGTCCCGGATTCA
TCATGGATGGCCCGACAGGGTGCGGCAAGAGCGCGCTGCTCTGCCAGGCAGTGCACTACG
CACGATCTCGCGACATCATTACACTGTACATCGCAAACGCAAAGGCGTGGACGCATGGGG
AGTGGTGCTGGCCTAGCACGATCCTGCCGGGCTTTTTCGATGCACCCGATGCGGCACGAG
AATTTCTTCGCACGGTGGCAGAAGCTAATGGCTCTCTCTTGCAGGCGTGGGAGCTGAGGG
TGACGCCGCAGGACTTGCCTCTTGAGCAAGGCGAGAAGCAGCCGCGCTCGCTCTACGACC
TTTGTGAGTGGGGCCACCGCGCTGTTGCACCAGCGTCTATTGACCGACAGAGCGTGTGTA
TCAAGTTTTTCTTCGACGAGATTAGGGCCGAGAAAACTAAGCCCATCATCATAGCCGTGG
ACGGGTGGAATCTGTTTTCCCATGAGACACACTTCCGCTACCCGCACCCTGACTTCCTAC
GTACTCTGACTACGCTGAACGACGGGTTGACGGACGTCGATCTCTACCCACAAGAGCTGC
CCCGCATTCCGGCGTCGCGACTGAGCTTTGTGCGCGGCCTTAACAAACTGATTCTCTCCA
AGCAGGACCCCAACAAGTTTTTTATCACGTGCACTACGCGTGACTTCAAACCCTTTGACG
GCGTCAGCGGATTCGCCGACGTAGAGAACGACCGTTTCAAGAACAGCCTCGACGAGTACG
CCCCGTACGACCCGGAGAAAGACTCCTTTTTCCACCCTATGCAGGTGGAAAACTTTACCG
AGTACGAGTACAGGGCGTTCCTTCGCTTCGCCATCAACTCTGGGGAGCTGGCGGGCCTCG
GCTGGGGCCCGATGTGGCACTACTCAAGCGACTTTGAGCGGAAGCTGTACAAGATCGACT
TTATGTCAGACCGCAACCCGCAGCGCGTCGTCGATCACTATCATCAAGAACTCGTGTGGC
GTTACGAGTACAAGCGCACGCGGCAGAAGCAGTACCTGCTAGCGCGACGCAAGATGTGGC
AGGGCGCCGAGGTGTCTAATCCACTGCGCAACGGCAAGTGAGAAGCTCGGGCCTCTGCTC
AGTGCGTTGGAAGCAGGCTTGTCTTGCAGTCCTTCTCGTGTCGTTTTTTGCGGTTTTCCA
TTTTGAGCTGTTGCTATGCTAGTGATTGTGAAGGATAAGTTGTAGCTGCGACCGACGAGG
CTGCTGTGGATGGCTACAGGATTGAAACAACTCCGCATGCCGTTCGTCTCTGACGCAACT
CGAGCTATTTGAGGGTCGTACGGAGAGTAGTTGCCTACGTGATGTTCTGGTGTACGCGGT
TGTGCCGACGAAGCGTTGCGCTGAAGGCAGTGGTTCTTGTCCGAGGATGTGGCACCATGC
CGTCCTCTCGGTTTTTGTTGCCGGAGGACAAACAAGAAGCCCGAGGGTTTGCCTATTCGA
ATGCGTGTCAAATGCTCTGTGCTGCTCAACTTCCTAACCGCGACGAGAATTGCTCTTGGT
TTCCTTTTCTATGTCTCATCGGCAAACGGTTCAAAAAAAGGAAAAAGAGGGGCTCCGCCC
GTGTTCCTTGTGCCTTGGCAAAGCGGGCAGCCAACAAGAAAACGGCCCGTTGTGTTTTGT
CCTCCGGCTTGTACTAAGCGTGAGGCGGGCGAGCAGCCACAATGGCAAAACGCGACAAGA
GGCGCACATCGCTGGTGCAACAGAACTTTGACAGCTTGAAGAGGTTCTACGCAATTTCGC
CCTTCGCGGCCGCGGAGCGAGCGACTCTCCCGCCTGTATACTCGGGTGTCTACAGTCGGC
GCGCAGCTATGAATTCATACCACGTTGTAGGCTCCTCACGAGACCAGATCGTCTTGGAAG
CCATGCGCACCTTTACTCCGTCGGTGTGCACGAAGGAGGTGATGGATTTGTATCTAGAGG
TGGCGGCGCTCGTGTCGCTTTACTTCGACACGAAGGAGCAGCTGCTTGCGCTGCCAGATG
TTTGAGAGCCGTTTTCAGGTGGGGAGAGCACTTTTCTGAAAAAAGAAAAGATACAAGACA
TCGCATGCAACTGGTCGGCGTCGTCTTCGTTTCACACGTGCTTTGGCGCACGCAGAGTGG
TTTCGGCCGTCTCGAAGGCCTCTATCGGTAGTCGCCCGCGTACGGTATCCTCGTTGTCGG
CCACATGGAATGCGAACGATCGAACTGCACTTAGTAAACGTCTCGCTGTGAAACTCCCTT
TTATGGCATGAACTGCTCTCCCATTCTCTACGGTGTTTCTCTTGGGCGTGTCGCTTATGT
TTTTGTCTCTCGCTAACAAGCTCGTCGTGTCGCGTCAAAGAGGGTCTTCATGCGAGAGGA
TGGCGCAGCCCAAGGAACGCGCCAGTATTTCATCCGAGGAGCTAGTGGTCTGGAAAGCTG
CCGAGCGAGTGAGGAAAGGTGCTTCTTTACCCCTCTCACGGGTAGCTCGCTGTATCGCCT
CTGCCACGAAACTGTTAAAGGTCGAAACAAAAGTGGTGGAGCGAGTGTGCGGGGACACGA
TTGTGTTTGGCCCTATTCGCGGTCACGCCGCTGACTTTGCGAACATTCTACTAACGAAGG
TGCTTCCGAATCGCTGCGTTAGAAATATTGTGTTCTTGGGCAACTACATCGATGGAGCAC
ACCAATCGCTGGGTGTCTTGTTCCTGATCGCGGCGCTGATTGTGTGCTCTCGGTTCCACA
TTGTACCTCTCATCGGCAAGCATGAAATGATGTACCCTATCCTGTCGGAGACCTTCGGTT
CTCTTCGGAACGAGATGCTTCTGTGCTGCACGCGCCGACGCCAGCCGCTGGAGCAGTACG
AGAGTATCATGAAGGAGTTCTTTTCTGTTCTCCCCATTGCGTGCGTGGTCGAGAACAAGT
TCTTCTGCGTCGCTGGCGGGCCCTCCTCGAAGTTCCGCACACTGAAGGAGATCGAGCTGA
TAACGATGACGCAGGAGGCGTCGAACGAGTTTGTCTTGAATGAGCCGATGGACGAGGATG
AGGAGCGCATCGCTGACAGGAGCGCTTTTGTCGCCTCACAGGGGACCGAGCTCGCGTTCC
GCTATACGTTCAATGCTGCCTGCAACTTCCTGAGCCGCAACAAATTGGCGATGCTTATCG
TTGGCATGGAGTACCATATGAGTCTTCCAGACTACGACAGCTTTGCTCGCCCGAACCATT
ACAAGGAGTCAATCTACTTTCCCGGGTACATGCTAGGCCGCATCCACCCAGAGTCGCAGT
TGCCGGCAGTGCTGTCGATATTCTCTGCCCCGTCGTTCTGCGGTGTGAACCGCAACAACG
CGTGCATTGCGGAAATTGCAGGTAACCGGTTGGTGGTGCAGGAGCTGGGCGTTTATGCGA
AGCGCCCTCTTGTGACACCTGGCACGCAAGACCATGCCTTCTCGTGGGCGCAGCCGATGC
TGGAGCGTGCAGTCGTGGCCATAGCCCGAGATATCATTCGGGGGGTCATCAAGGAGGATG
CAGCGACTGATGACGATGCTCACCGTAAGCGATTGGAGGAGGTTGCCGTGTCGAAAATGC
GGCGCATGTGTATGCTTCTGCGGACGCACAACATCCCTTTTCCTGATGTGCCCAAGCTAA
CGTTCCGCTGATGCCGCTACAGTGCTTTTTTGAGATGTGAACGCGCGGGATGTGGAAGTC
GGTTGCTGCGTGTACGGCGATTCTTCTAGCGTGCTCGACCACGCTGCTCACCGTACACCC
TGAGTGCCGGCGTCTGCATTTATGCGTGATGGGATGTGGCATTATGCCATGCCTCCTTTT
TCTTGTTATCCTATGTGTCTGTGCCCTGTGGTTTGTGAACGCAATAGCATTTTGTTGCGT
AATGCCCTGCTCACGTCTATTGTCGTCGGGTACATTCCTGGGTTCGCGTGAAGGTCAATG
AGGGAGTCTTCCTCGTATACGCGCGTGTCTCTGTGTGTGCATGTATGCTCTCGTTTACTT
GCTATGCGTAGCTGCTAGACAAGAGGCGCCGTCTACGGTGGTTGTCTCGCTGACAGATTT
GCGATTGACTTTTTTTTTACAACACGTGGGCGTTTCTTGTCGGGAGTGAACTCCTTCTCT
AGGTAGCGGTGCGCTGGCTCTCCGCACAAGGCAGAAGAACCTCGCGCAGGTGCTATGGTG
CCAGCCGTGGAAAAGAAACGGTTGGCGCTCTCTTCTTTATTCTGACGCACGGAAAGTGCC
ATTCCATCATTGCTCTTAATCGACATACCCTGAGCTCTCATCTCTACGTCCCCGCCTCGT
GTCCGACGTCACTCACTGTCACACGTTATATCACAATGATGCAGGTTGCTCCTCGTGACG
TGAGCGTACGTACTCCCTACCCCTGCGTCTTGACTTTATCCAGCACACGTGTTTCTCATC
ACTACTATTTTACCAGTCAAAACTACGGAAAAGTTGCGTCGTGAGCCATGTCTCGCTTGA
TGCCGCATTACTCCAAGGGCAAGACGGCCTTCCTGTGCGTAGATCTCCAAGAGGCGTTTA
GTAAGCGCATCGAGAATTTCGCCAATTGCGTGTTCGTTGCTAACCGGCTGGCACGTCTGC
ATGAGTTGGTGCCCGAGAACACCAAGTACATTGTCACAGAGCATTATCCGAAGGGTCTAG
GCCGCATCGTGCCGGGGATTACCTTGCCCCAAACCGCCCACCTGATCGAGAAGACGCGCT
TCTCGTGTATCGTGCCACAGGTTGAGGAACTGCTGGAGGACGTGGACAATGCTGTCGTCT
TTGGTATTGAGGGGCACGCGTGCATCCTGCAGACAGTGGCTGACCTCCTGGACATGAACA
AGCGTGTGTTCCTTCCAAAGGACGGCCTGGGCAGCCAAAAGAAGACAGACTTTAAGGCAG
CGATGAAGTTGATGGGTTCGTGGAGCCCCAACTGCGAGATCACCACCTCTGAGTCAATTC
TGCTTCAGATGACAAAGGATGCCATGGACCCCAACTTCAAGAAGATTTCAAAGCTGCTGA
AGGAGGAGCCTCCGATCCCGCTCTGAGCAAGTGTACGGCAAACACGGCTGCCGGGTATGC
GAATGCGACAGGGAGGGATCTGCGGCCGCAGTCCTGTAGCGTTCTCGTTGATGGCTCATC
TTTCCTGCATTCAACCTCTGTGCATAACTCTGTTTCACGCCTGCTTGATGGTTTATGAAA
AGCAACATGTGCGTCTTGCTGTACTCGAACAAAGAATGAAAAAAGTGTGTCGGATGCTCG
TGAGGAAGCAGGCGTGTAGGTCATAACTAGTCTATTGCTATGCTAGTGCCAATGTATCTA
GTGGTGTTTTTCCAATGAGCAATCTCACCTGTTTTTTGCGAGTGGAGAGAGACGCCTTTT
CGGGTGCTTTACTGCATTTCCTCGCGTCTCGTCTCAGGCTCGTCTTTCTCGCTGTTGTTG
TTTAGCACATATTGCAGTATATCGACGAATCGCCAGGGGGAGGGGGGGGCTCTCCAGAAT
CAGATGACAGTGAGAAGCAATAGCAGCAAAGCTTCAGGGTCGGCGTACAGCCAGGCATGT
ATAAGTGGCGTGCAGGCGTGAGTTTCGAAGGCAAAGTAGGCTCTTCGTTTTTTTCGGGGC
TAGATGTACCTCCTTTCTGGAGACTGTGCTGGGAGGAGTGTCGAACGTGCGTGGCTTGCC
GTTGCAGCAGATTGCCTAAGCAATTCTCTCGTCCTGCGCACAGCTCTTGCGTCTTCGTGT
ACTCCAATGGACAGAACACGTTGAAAGAGAACTACACGTTGGCGACCTTCTTTGTATGCC
GTCATGCACACACACACGCCTTTCACTAGCTTTTCTTCGTTCTCCCCACCATTTGTTTCT
GCTCCTCTTTCTTCACCGATTGCGCACGACCTCGCGCACCACGGCGCGGGTCTTCTGCGT
CAACCCCAAGTGTTAAGAATGAGTGGGGAGTTCTCACTGCTGCAGCACCTCGGCGTCACC
GTGGATAAGTGCGATTCCTCCGCCGATCTCACTCCTCCTACACATTCAGCGAAGGCGGCT
TTTCGGGTGTGGGCACCGACACAGCATCCGCCATCGAAGTGCGGTACAGCAGAGGAGACG
TGCGGGGTGCTGGAGAAGAAGCGCAAGGGCGCCCACCCCTCGTATGCGGATCCTACCGGG
GAGGTGCTTCTACGCCGGAAAAATGGAGTGGAGGTTCAGTACATTGTGTACAACTCCAAG
ATTCCATCGGTCTATGGTGTCAACAAACAACTTGCCAAGAAGATGGAACGGGAGCGCGAG
GAGAACTCCCCCTTGTTCAAATACCCTCTGGCGGTAGGCGAAGGCGAAGCTGGACAGGAG
GAGGCGCGACGGGTGCTGCTGCAGGAACTGCGCCGGTGCAACCAGGAGCAGGCGCGTATG
AGGAAGGAGGAGGGACTTCGCGAGCGTGCTCGACGCTTAGCACACGAGCGCGCTGTTGTG
CAGTACAAAGCGGGTGAGACAGCGCGTGAGGCGGAGGATGCGAGGCGGCATAAAATTATG
GACGGGGAAGCTGTGAGCGAAACAGCAGCAAAAGCTCTCACCCTGCGAGAAGAGCGGCGA
GCGGATGCGAATGTGGACGCGAGAGTTGTTGCGAGTGGATGGAACGGCAAGGAGGAAGAT
GACCGCCGCCGTCTCGCCGCAGCGGAGCGCACGCGGCAGCTTGCCGAAGAGAACTTCCGT
GCAGCGGAGCAGCGACGTGCGGAGCGCAAGGCGCAGGAGCAGGAAGCGCGTGAAAGGGCG
CGAGTGGAGCGCATGGAGCTGCAGAGGCAACTCGCACAGGAGCGTGTGAAGGATCTGGAA
GGGCACCGTCGCAACGCTGAGGCGTTGCGAGGTGCACAGGATTCTGCGCGCGAGCGCCGT
TGGAGGGCGAACAGCGCCGATGTGCACCTACAAGCGATGCCGTCGTGGTCCCTTTTCGAC
GCGGTAGAAAGGCGACAGCGGGATGAAGCGATGCGGGCACAGCAGAAGCGGATGGAGGAC
ACGGCCGTGAATGTGCGCCTGGCTGCGCAAAAACGAGCAGACGCGCAGGCCGAGAGGGAT
AGGGATCGGCAGTACGCCGCGGAGTATGCCAAGGCTGAGCTGGAGAACTTTCAGCGTGAA
GTGGAGCACGCGCGCCAGAGACGCCAGCAGGAGCGTCAGGAGCTACAAGATGCAGCAGAG
GCGACCGCAAAGGTGCGACAGGCTCACGCAGACGCCGCACGACGGCGAGAGCAGTCGGTG
GTGCCCCTTCTCTTCTGGCCAGCGGCGCAGTCACCGGGGGCCGAGAAGGCCAAGATAGAT
GCAAATCGTCGCTTTCGCGAGGACCTTCGCCGACAGGCCGAACAAAAGCGTGACGAGCGT
GCTCAGGAAGAGGAAGCGGAACGGGCGAGGGACCGCGCACTCGTCGAGTATGATACCCGA
TTAGCGCGGGAGGCTGTAGAGCGTGAGCGCAAGGAGATGAGAGAAAAAGCAGAGCACCTC
CGTCGCACCTTGGAGGCGCAGATCGCAGAGAAGCGCAAAGGAGCGGTTGGGGACCGGCAC
GCATGTGCCGCTGCGGATGTCACACACGTGCCCGCTACGGAAGCAATGAGACTGTACCGT
TGCCCCGTAACTGGAGAGCTTCTGCCCGCCAGCGCTTACGACTTTGGCGTTCAGCGAAGA
CGTTAGAGACCGTGCGTCTTGCTTGACCGTGACCGGCTGTGCTGCGTGGACTTCATGCTG
AGGCTCTCGCACTCCTTCTCCGTTTAATAGTGGCGGAACGTGCACATTTGGAAGCCGTAA
GGCCGAGTGTGCGCGTACAGTGAAGGAGGTAAGGAGGGGCGCCGGGATGTCGCAGGCTTC
CTTGTTGCGCCATGCTGGCGCCTGTCGAGCCTCTTAGATCAGACACATGTACGCACCGTT
ACGGTTCCCTTAGACGAAATAGAAGCAACCACCCGAAGAGAAAGCAGCTACCAGAAGAGG
TAGCAGAAAAGAGGTTCCCCAGACTTGTGATGTCCATTTGCTGTGATGGACTCTCCTGGG
GATCGACTGGGTGGCAGTGCACCAGGCACTCTGCAAGCGCAGCTTTTTCTCTAGTCAGAA
GGCTCGGTGCGCCTTTTCGTGTATTTCCCCCGCGTAGTGTTGTGCATTACGCCCTCCACC
GCTCACTCTGTCAAATATGCGTCTCTTTGTTCACAGACATCACGGGCTGCTTTGACTGTG
CAACCACAAAACTGCGCACACACACAAGAGCGGCTGCATACGACTTGGCAGACACTCGAG
AGCAATCTAGGCGGAAAGCGAATACACGAAAGGGCCATCACGGAGGCGCGCACGCTTAGT
GGCTGCTTGGTATATCCCGTCTGTGCGCTGGCTCTCTTTCTCGTTGTGACGCGTTCGCCG
CCGCGGCTGCAGCAGGGGCTCGATCGACGCTCATGGATCTATGCGGCACCGATGTCGTTC
CCTTTCAAGGCGTGCGGTTGGGGACTACCCCAACAGAGGACCTCTACTTAACGACTCTTG
AGAAGAAACTGCTGCGGATGTCGGCGATGGAGCAGCTGCGCGCGTGCTGTTTCGCTGACC
CCCAACTACCTACTGCGCGTAATGGTGGCGAGCAATTGTTCCTGTGGAGCGTGCTGCGCG
AATCGGCGCGCGTGTTTGCGTCTCTGATGTTGCTCCTCTGCCTCGTGGTGCACCTCCTCA
ACTGAGGGCCGATCCATCCAGATGATGCCGATACGCGCACTTCTCTTGGCAGAGGGTGGC
GTACGTTTCTTTTTTGTTGTCATGGTCTTGTTCTGCTCACTGCTCGTTTTCGTTCCTGCT
CAGTGCGTTGCTTCGTGGAATTCAGTGGTCGCAGCGTTAGCTTTCCTTGTGTTGGTTTGG
CGGCGCAATCGTAGTGTGCGCGCTGGCGACTCGGACAGCCGGTTTACTGTCAGTCACATC
TAACTGCAGGGCTGCATGTCATCAAACTCCAGTGGTGATATGCATCAAGTGTTGCTGCAT
GTCTGCGACAGGAAAGCACAGCTCGTCGGATGATTCTCTGCTGTCTGCTGTATCGTTTCT
CTCGCGTAGCACGTTTTACCCGATCTTCTCCCGTCTCGCTTTTCTTCCTTTTGTCTCTTT
ATCACGAATACCCCACTGGGCTTGCCAGAGCGATTCACTGAGCCACGACCCACTCTATAC
GCTGTCAGTAGCGCAAACATGCAATCCGTGCTTCCCTACACCACGAACCCGGCGCAGATA
GGGTCAATCGAGAAGCTCAAGCTCATAAACCCCTCCTCAGCAGCTGCGACCGGGCCGTAT
GTGAATGTGCGGGATCCGAAACTGGTCGTCGGAGGGCTTCTGCACAACTGGGATGCAGAA
GCGGCGCACGCGCTTCTTAACGCTCCAAAGTCCGTGCAGACGTGGGACTTGTCTTGGACG
GAAGACGAGACGAACTGGGAAGAGCGGGTGCACCGCTGCACCTACCCAGAGGAGGTAGAG
GATCTACTGCCGGCAAAGTGGATCGGCTACCGTGTCCAGAGCGATGTGGATGAGACCCTG
GCGCGCGTTTGCAAGTTGTGCACGGCGCTGGTGGACAGGCTCGTTTCGCTCTCGCAGGGC
AACAACGCGAACGTGTCCACTGCTAAGTGGCGCCAGCGTCAGGCTCTGTATGACAGACTC
GGCGCCGTGATGGAGCTACTGGAAGCGTCCGTTGGCGAAGCGATCCCCATTCTGAAGCTG
AAGGACCCAGAGTTCATCCAAAACTGCTGGCGCCAGATGCAGGATGATGAGCGAGTAGAA
ATTATATCTGTCCTGGGGACCAAAGAGTACGACTAGTCCTGCAATGTTGGGGCCACGCCT
CTCCGGCCTTTCTCTCCGCTTTCTCATATCTTTCGCATTACAGAAGAGCCGGCTGCCTGC
TGGTCGGCTGCGGCAGGAAGGGGGGGGGCGCCTTCATCGCTACTACGACGGGGACTCTGG
AGGGACGAGGAACGCCTCATTGTGTTTTGCTGTTGCACATTTCCATCGCTAGAGCGAGCA
GCGTGATGCTCGTATTTGACGATTTTGCTTCTCCCCTTTTTAGATGTCGATGCCGAGCGC
ACCCCGTACTCAAGGAAAGAGGTAGTATTTTGTAGCCGGATGATGTACTCGCGTCTGTTT
CACGAATCTCTGGGCATAGTTATCATCTCTCCGTCGCGTTCTTCTGCTTCGCCGGCCCTG
GTTATCGCCGATGCCTTTTACTCTGCGATGCGACTGCAAGTCATGCTGGCAATGCCATTC
GTACAACCAAGGTTTGCTTCTATTTTCCGGCTTCTTCTCCGTGCTGTGCCGCTTCTGCCC
CCCTTCATGGCCACTTTTACATTTCGCAGGTGTACTAGTGACCTTTCACGACGTTCTGCG
ATGCGCTGTTTTACAGCTCGCCTCCAGCTGCTCACGTTTGAGACACTTCTTTGCGGATCG
CATGGCGTGTTGCCGCCTCCGGCACGTCTTGCTGCGGCATGCGCGCGCGCCAAGGAGGAG
TTTGCATTGCAGTGCAGCACGAGTGCGCCGCCGCCAACGAAGCTGACAACGGCTGTTGTG
GCTACCCACCTGCTGCACAACAACCTCAGAGACGCCGCGGCGGTGCTCGCGTCACATCCC
TGTCAGCAGCAGGTTCTGGAGGAAGTGCGGGACTATGTGAGGCAACATCCTGGTGTGTTT
TCGGTGTCTACGCTGACCGGCATGTTAGAGGAGGCACGATGTGTGAGTCCGGCCGCTGTG
GCTACCTTTCTGCGCGCAGCCGTCGATGAGTTTCTTCGCGGCTCATCCGCTGCATCTACA
GTGGGAGACGAGGCAACTGCGTGGGATGCGCAGCGGGAGAACCTGCGCTCCCTTGTGCTG
CGGCACATTCGCTTTTACCCCGCCTGCGTATCCTTTCTTCTGGGCTCCCTCTGCGCAGTA
AGCCGCGGATGCGCAGGGGACCGCGAAGACGTCATCGAGGTAATGCAGATCGCCATGCGC
GAGCGCTCGATGAATCCGCGGGACTTTGGTGGCGTTCTGGATGTCGTGTGGAAGTCAAGA
GAGCCGCGGCGCGTCGCGATGATGTGGGCGTGGATGCAGCACACATCTGCGTGCTGGGAT
GTTCGCGCGGCTTCCATCGCCATCATGGCGTTTTCGGAGCTTCATCAAATGGACGAGGCG
GTAGCGTGCATTCAGAGGCTTGCGGAGGCAGACGGTGACCCGACGATCGACGCTCAGGTT
GCCTTTGTAAGGTTCCTAGGGGTGCGAACACCCTCCCTGCTTCGATATGCAGCTCAGTTG
GTGCTTCACTGGCACCCCTCAGGCGAGCGGCTGTGGCGCGGGGAGCCCCAGGCCGTCGGA
ATGGAGCTGGTGAAAATCTGCTGCGCGTGCGGCGAGCGTAAATGGGCTGTGGAGATGCTC
GAGCAGATGGTGGCGACGAACGCAAGTGTGCCAGCAGAGCTAGAGGCCTTTATGCTACGA
CCAGGTGCTGCTGCCCTCGGTGAGCATTACAGTGCATCGGTGGCTGCAAGCAAGACGCTG
CAGGAATTGTTTATTGACGTTCCGTTGCGCCTGCCCAACCTGGGCGAGCAGCCAGCACTT
GTCGGACTTCTGCTTTCTCTCGGCATGGTTACCAACCGCCTTCCAGAAGTGTACGATGCG
CTGGAGAAGGCGTCGTTGACGCCTGCCAACTTTCAAGACGCGCTTGACTGCTTTGTGACG
GGAAGTGTTGTGAAGGCGGCGAGTCCTGTCGCCGTGCTCGCCTGCGTGCGCGAGGCTGGT
GTGCGAACGGGCCATAAAGTTCCCAAAGAGATGGAGTCGTGGCTGCAGCTGGCGACAGAG
ATGTAGGCCGAGAAAGTCGAAGAGAGAATGCGCATCAGTCGATTGTGTCTTACCGTTTGC
TGTGACGATGGCGAGAGGAAAAGGTCGTTGAGGGTGACGTTGGTCTCTGCCTGCACGAAC
GTGAGGTGCCGAGCGCGTTCTTGATGAAGGCAACAGTCGGTGAAGAAGGTGAGATGGAGT
GGGCGGCAAGGGTGGATCTCCCTGTTTGCTACCAGCCGAGGGGGCGGATGGTGTTGCTCG
ATCTTCGGCGTTCGACTGTCATGAGCATGCAGGGGTTGCGCCGCTTGATGCGGCAAACGC
ACTCTTGTTTTCTTGCGTGCTCAGGGCTTGCTCTTGCCAGCGTGGCAGGACCAGCTGGGA
TGCAAGGTGATGTAATGAATAGCGAGGAACTGGAGAGGGATAGCGGTCCTCTCCGCGCAG
CCTCACCGCCACACATGCGCACAGCAACAACAACAACAAAAAAAAACAGCGGAACGCCCC
ACCGATTGAACGAAAGCACACTCGAAAAGCTCCACGTAGAGACAGAGGACGGAGCTCTGC
GGTGCGACTACGACTGCCAGCCAACGCTGGCCTGAGGCGGCTGGGTGGCACTCGTCCATG
CCGTTGTGTCGCTCTGCCGCCTCTACGCATTCTCACCTTCTGCTCCCTCAGCACAAGCTG
GCATACGAGAAGACCCGTGGCACGTCTTTTCCTCTTCCTTCACTATCGTTTTTAGGCACA
CGCTACCACAGCAAGAGAGCCCGAGTTGATTGAACACCACCTCGCACACGGCGGAAAGGC
ACTATGGCGTCCCACTCGACGAAGACCTTTAGCGTTCTGTGCCGCCAATCATCAGAGGTG
CAATCGCTGACCATCAGGCAAGGCGTTGTCGGCGAATTCCCTTCTCGCTGCACCAGCGAT
GCCGCGATCCTTCCAAAGCTCTTGCTCCCTAAGTACGCGCAACGGGTGTAATACACGCAG
GACAAGCGGCACGTGCGCGCCCTTTCCATCGTCCTTTCAGTTACTGGGGGGACGCCCTGC
CAGACAAGCTCAGCAGACCAGGGCGGATTACCGAGACAGCATGTGCCGGCTTAAAAGAGC
ACTGGTATCATCGACATTGAGGGAAAGGGTCGCATGAAGATGAGAAAGTTGGTCATCTTT
CTCGAGGATGCGGCGGCGACTTCCGGCAAGGCGGAGCGCATGGCACCGCTGATGTGTCTC
TTGGGTGTCGCGGACGAAAACGTAGCTTTCACTATGAGAGGGAGCTGAAGCAAGACTTGA
GTTTGGGCGCTGGGCTGTGTGTTGTGCTTCAAGGACTGCATCCATGTGCGTATCAACTGC
TTTAGAGCTCTGCCAACGTGCAATAGGCTGTGGGGCACACACAGGCGGATCCTGGCACTG
TTGCAGGTGCGGTGCCTGCGACGGCATCAGTTGCGGACGCCGCCGATGAGAACACAGGCG
CAGCGGACAACGACGCCAGCTGCGCGAGAGTGCCCGTCAACGGGCTTCATATGGATTTCA
GTATTGGCACTCTGTTGACACACTTTAGTGACTGCTCCTGTGCGGTCGATGTATCAGGTG
CGGACCAAGTTCCCGGATGGGGCGTTTTCACCAATGAAGTGCGATGGGTAGTGCGCTCAC
CTTCACACGTGCGGAAAGTCGTTCGTCTTTTGTTTTTTCTTTCTGCTTATGGCCCGCCTG
TCCTCCCTCCTCCCCCGCTACCTGGGGCCACTGCGGCCGGATAAGTACGCCGTACGTACT
GCGATCTATCCGCGCTGACCAGTGCGTTGTCGATAGTGCGATGCGCATGCTGAATCTTCC
GATATCTGTCCCCCTTCCAGTTTGGCACTCTTGGTAAACGCAGGCGCACGCAGCTCAGCA
CCGCGTGCCGGTGTACGTTTCAGTTTGACGTGCTTCACCGGAACGGTCGATCGTTCTTTA
AAGTGCCGCGGGCACCCGCGCCGTAATGGGATGCGAAAAAGCGTGCCGCTAATTCGCACT
CTGGTGCCCTCACGGTTTTCCTCGACGAGGGCTGGCAGGAGCAGATCGGAGCCGTGCTTT
AGCGGCATCTGCGGCGAGCCATCGCCGAGGGTTCAGAAGGGGCTGCCAGAAAAGATGCTA
TGGGCGTGTATAAGCCGCATGCGCGCAAGTGGTTGAACATCGAAAAGGTCGACCTCGAAG
GCCTTGCAGGCTCTGCTGATCTGGTGGTGTTCGGGCCGTGGTGCCGTAGCAGAGACAAGG
GCTTGCCAGTTGCCCATCTTTTCGATGGGCTGCCTTGACACTTCCGTTTCCGCCGACGCA
CCTGAGCGGCACAAGATGCTCTGCAAAGTACGGAATGGCCTCAACGGTGTCCAGAAGATG
GCCATCCGCCATGTTTATCGTACCCGCATGGTTGCCGCCGCGCGACCGGGTATCCGATCA
CCGAATCTGTCGGATGTGGGTCTGCGAGACTGAAGCACAGCGGATGTGAGGGAAATCATC
GGAGCAGAGCTGTAGGTCACCAAGACGCACCTCTCACGTATTTCAGCTCGCTTTCCGCAG
ACGCTTGCGCATGCATGCCGACAAGACGGTGTTCACGGCGTGAACCCTGCGCGAGCTGCG
CCACATTTCGCGCACCTGAAAAGAGAATATCACCTCTGTCGCGGTGTCTACCCACTTGCG
CCTCGTGGACAGGTACATGATGCTGCTGCAGGACGAGGAGGACTCTTCTGCGGTTCCTCC
AACATTTGCGGCTTCGCGCAGCTATGATGCAAGCGTGACGAAGAAGTTGCTCGAAGTCTT
TCCTGAGGCGTGTCGCTGGGCCGCTCTGGTGGCGGTGTTGCATGCGCTGAAGGACAGCGC
CACCACGCCAAGCGTGCCGGCAACGGAGTTATGTGCCCTGTTTCACACACGTTTGTGGTC
TAGGGACGGTGGTCTGCGCCCGGTTTCATATCCCGGATGACGGTGCTCTAAGCCCAATAT
CCGCAACGTTGCCGTTCGATGCCCAGAGTCGATGTCACTCGAAACGAGGCGTCAATGCGG
AGCGGCCGGGTTACTGCGCCGTTGCTGAGGTATACGTCTCCACTTGTTGCTTGTGCGATC
TCCCTGAGGAGGCTTTGAGCGCGTGTGTGCCCGGCGCTTCCGATTCCAGCGAATGTGCTG
ATACCACATCCGAGGGATCCTCGAGCACTGCCACGTACCGCGACACGAACGGCTAGCGTG
GCAACTGCTTTGCACGATGCTGTTATGCTCGCAGCGACAAGAGGCAGCACACATTGCGAC
AGCGAAAGAAGAAAGAAGATGACATGGGGGACATGTTTTATGGCCCAGTGCCACGTGGAG
GCTGCACTTGTCCTACCCGTTCGCTCCAGCGCTATTGTATTGTCTCTCTGCATGCTACCA
CGCGATTTACATCTTTTGGTGCCTTTAGTGCGATACCTGCGCGTGTGCACGTCGAGCTAC
GCGGCGTGGCCGTCTCGCAGCGTTTTGTGTTTGGCTGCTCCCCTTTTTCCAGCGCAGTTA
TTAGTCACGTACGCACGCGCGCACGCTTGCGGTCCTCTTAGCCTTGGTTCTTTTAAGGCG
GCGGACGCTTCCCTCCACCCTCCCCTCCTCCAAATCTAGCTTCCGTCTCATGCGCATCCA
TGCACGCACCCGTGAATGGAATACGCTCCTTTTTCCGAGGCGGTGAAACCACGAGCGACC
AGCACAGTCAACGCTGTTGTGTGCCCACTCGTTGTGCTTGTTCAACTGGGTTGCGCCCAT
GGCTGTGCCCGCTTCTGAAGCTATATGGACTGATAGGCTTACGGTGACGTCGTCACCTTT
TTGCTCCTGCCTGGAAACGGGCTGTACGCCGATGCGTCGCACCCGCGACGGGTCACGTGT
GTGTGTGTGTGTGCGCGCGCGAGGCGTCACAGACGACTTACGTGGGCCCGGCGTAGCCCT
GCCACTCTGCGCTTCTGCCTTTCGCTCCCTCCCCTCCTTTCTTCATCACTCGCGTTCAGC
ACGCCCAAAACATCCCGCAAGTCCGTGCTCCGGTTCTCTTGGCACACGAATAGTGTGTGT
GTGTGTGTGTGTGTGTGTGTGCGTGTGCGTTGCGAATTGAACTCAGGGCAGCAGAGCATT
CGTAGGGAGAGCGTAAATGAGCAGAGATCGCGCTAAGGGCGCGACCGCGCCGCCGCTGGA
AATGCTGCAGAGGCTGCAGCTTTTTCGGTCCACCCTGGTGAACTTTTTAGAGTGGCGCAA
CTTCAGCGATGTCGTGCACGGCTGCTATGTTCGTGTACTGCTGGAGATGCGCAGCACCGA
GGAGAACCGACGCGAGAGTCCTGATAACTACTACATCGCGCTTGTAAAGGGGGCCCAGCG
CGGACCGGTTTACTCCGGCTTCTCCGCGGACGCCGTGACCACAGAGTGGCACATTGTGAT
CGAGCTGCCACCGTGTTTTCGCTCGACACAGAACGGCAACGTTGTGCAGCTGAACTCCAT
CTCCAACTCCCCGTTCAGGCAGGCGGAGTACCAGAACTGGGTGGACATGACAAACGAGAC
GAGAGAGCTGTCCTTCCCGAGCCTCCCGCAGCTGCAATTTCGTCTAGGGATGCTGGAGGA
GCACAAGCAGCAGGCCCTCACCCCGGAGCCACGCCGTCATCGTAACGGGGAGGACGCGGA
GGCTGCGGCGCTGCGAGAGTGGGCGTTGGAGGAGAAACGAAAACGCATTACCGAGGAGAT
CATGGTGACGCATGTGAAGCTGCGCCGGATCGACCAACTGAAGGCGCTTTCGTTGGAGGA
CTTGCAGGAGGTAGAGAGGGAGATACTCGATTTGATCACGGGGGTGCGGATATCCATCAA
TGAACGTTCAAAATGCATGCTGTGCCACAACAGAATCTGCACGGAAATTTGCTATCCATG
CAAACACCAAGTGCTCTGCAAGGACTGCGCCAAGTCGATCCGTGGACGATGCCCCGCTCC
AAAGTGCAAGACACCTGTGCAGTACACCTTTGAAGCGTTCACATCGTAGCGTGTGCGCCT
CCCTCTTCGTGCGTGCGTCGAGCCACAGTAGGGTTTGTGTTGCCTGCAAGGCCGCGTCGC
TCGTTATCTCAGCGTGTGTGCCTCGCCGCCGCTCTGCCACTTCCTACTCGTGTTGCAGAT
GTGTAGTGGTCTCTTGTTTCTTCTGTCGCTGTTGTCGCGAGTGAAGTGTGCTCTCGATAT
GCGGTACTCTGGCCGCTCTGCTGGGATGGCCTCAACGTGTGGCAACATCGTGATGTGTTC
GCGTTCTTCTCGGGTAGCATGTAATCTCTGTCTCTGTGTTTCGTCCTCTGTTTCGCTGCC
CTCTCTCCCTCTCTGGCCGGGCTGCGGCGGAGAACGGGGAGAGGGGAGGGGAGGGGGCGC
ACGGACGCGCACAACGGGCGCTTCTGCTCTCTCTTTTTGGGCCTCTTGGCGTGCGTGCGT
TTTTCCTCGTCTGTTCACTGTCCCCGCTTTCCACGAGTTTGTTGCATCGCCGCCTTTTCA
CGTTTTTTTTTGTGTTGTTTTGTTTTGTTTTGTTTTTGGTTGCTCGTCGGCTCGTGTGCT
CCTCCGCGCCTTGGTGGCGTCTGCGCCTTCCCGTCGATGCACGCGGAGGGGCGTCGTGCT
GTGTCGCGTCCTTCCCTCTCGTCTGCCTCGCTGCGGTGGCGCTTTGGTTCTCTTTCGTCG
CGGTGTGCGTGTAGGCGATGTGCTTGTTGGCTGTCATCAACGGAAGTGGAGGTGAGAGGC
ACATCGACACATACACACACACACACACACATACACACCCCGTGTGCTCTCGTGACCACC
CTCCCCCTTTCTCAGCGTGGCGCCGGTCTTTGCGCTCTTCGTGTGTTTCTTATTTGCCCT
CTCTTTTCACTCCTTCGGTCTTCAACAGGTCATGTTGCGGCGCCGCTCGGATAGTGCAGC
AGGTAGACACGCATGCCGGCAGACAGGCGAATTGATGACCCCACAGCATGGTCGACCGTC
TTGTTTCACTTTTTCAATCGGCACTGCGGCATCCTTTTTCGCTGTGTTCGTTTTACGAGT
CGATCGCCATTTCTAGTTGCTTGAATACCACAACAAACATGCGAAGCGAGAACTGGCCCA
TGTCGACTCTGGCGGGCATCCAGCAAGCGTGCAGACCCGCGAATCAGCGGCACTCCTTCA
CTGCAGCGGTGTTTCCTTGCAGCGATAGGGCACACTTTCCATCATGTGCGATCAATGACG
GGGAGGGTGCTATGGGTCGCGTTTTGTCTGGGTCTGAGCTCTTCAAGGCTACCCTGCAAC
AGTGCTCTGCTTCCTACCACCCTCCTTCTTACCCGCTTTCTGCGACCTCCTCAGCACACT
GGTCTCCCCCTCGACCCCCCCCGCAAAAAAAAAAATCTTTTTCTGTCACCGTCCACTTTC
GGGCATCCGCCCTTTCTCCCACTTTACCTCCGTGCAGCAATCTCTTGTACCCGCTACCAT
TGCGTGCGCACGATTGTCACGTACCAGAACATAGATGGCCAGGAGGCAGTGCCAGTCCTT
GAAGTGCGCGTTGTTTGTGCAGTTCTTCTTCTGAGCAACTTTTGCGGAAAGAGCTTTCCG
GCACGACGCATCGAACCGCATTGTTTCCAGGTCGTCCGACCGCAGTTTCTCCTTATTTTC
CCCGCCTCGATTTTTCAAGTTTGCTATCACTCCGCTTTTGCTGTGCCTCGTGCTCCAGGG
CACGGCGCTGTACCACTACTGCTTTTATTACTGCCACTTACATAAGCCTCTCCCTCCGAG
AAAGGAGAGAGCAACGTGTCATTATCGCATCGCCTTGGAAGATGTTCAGGAGCACTTCCA
CGTTTCAGGTGGTGCCGCAAAGCCAGTGGCCCATACCCTCCACCGCGCGCAGCTGCGTTC
AGTGCGGCAAGTCATTTCGCCTCTTTCAAGCTGCAGGCAACTGTCATGGATGCGGACGCG
TGTGCTGTCCCAGCTGTCTCACAGAACATCTGGTGCTACCGGGTCAGCCGGGCTCCCAGC
CGGTGCCTGTGTGCGCTATATGCACCAAAGCCATCAAGCGCACGCTCGAAGAGGCGGATA
TGGCCGTGCATCGGTGCCACCTACTTGAGGAGATGCTGAACGAGCAGGCCAAGCAGGCGG
AGAAGCTGCGCAACGAATTGCGCGAGCAGCAGGAGGAGAACAAACTTCTGACACACGAGA
AGGAGAGCCTCAAAGCGACCATTGCGAGGATGGAGATTGAGGCCGAGGTGGCGGCGGCTG
CCGCCGCTGCAGCTGCTACGACAGCCAGCGCCGTAACGCCAGTGCACTCTCGCGCGGCGA
CGTCTTTGAAAGCAGACGCTGAGATGCACGTCAATGCCAGCACGTCGGCCGAATCAGTTG
CGGTCATGGAAGAGCTAATGACGAAAAAGAAGCGGCAACTTGACATGCGCGAGGCAACGC
TGAAGGATGCACTCAAGAAGGTTTCGGCCGACGCGGCGAAGATCGCGGATCAGCGTGCTG
CGTTGCAGGAGCAAGAGAAGGTGATGACGGCACAGCTGACAGCCCAGTTTACATCTCTCT
TCGAGGAGGAGCGGCAACGTCTGGAAGATTTCTGCGCAGACGCCGTCACGGATGTCCAGA
ACAAGTATATGGAGTGGGTAGCGCAGCAGCAGGTTGGTGCCCTGGAGCGTCGACGGAGGT
ACGAGCAGGTGATGGAGGAGCGTCAGCAGCGCGCGGCTGTAGAGCTAGCCGAGGCGAGGG
CGGAACGTGACGCGCTGCAGCGCGCACTGGAGAATCAGCGAGCCCAGTTGGCAAAGTTGC
AGGAGAGCGGGTCGAAAGAGCGGATGGGGCGTCGGAGTGACGAAAAGCGTGACGCCCTTT
CGTCACAGTGCGCACGAGAAGTGAAGGCATCACTCGAGGAAGCCGTTGCGGGGGGTGCAG
CGCTTGCGGCGGCGGCGGCGAAGGGGCAGTTTCATGCGCTCCAGACCGAGCCGGTCTCTA
CCCAACACTTGGGCGAGGAAGAGCGACAGACGAGTACTGACGCGGCTGCTGCGCACGCGG
CGCTGGGGCCGAAAGCGCAAGACAGCATGGAGACCCTCGTGCGTGACATGCGCGCCAAGG
AGGAGGAGTGGGCGAAGGCGACGGCGGCTGCGGTGGCTACTGCCGAGTCGGCTGCCCGCC
TCGCAGAGCGCGAGCGACTGATGCAAGAGGTTGAGAAAGCTCGACAACAATCCCGATGTG
AGGCCGAAGAAGCGGTGCGGGTTGCGACGCAGCAGCGCGACTCTGCCATGGACGCACTCC
GTAAGCAGCACGAGCATGACAAGGAGGAGTGGCTCTCCAATATGCGACGACTGGAGGCGA
GCCAGAGACGAAAAGAGGAATGCCGACAAAGCCAAGAAAAGTCCTGGCGTGAGGAAAAGG
TGGCGCTGCAGCAAAAGTGCAGCGCACTCGAAGAGCGCCTCGAGACACGAAAAGCAGCAG
CGTGGCAGCTGCAGCAGCAACTACGCGACGCCACGCAGGAGCTGTACAATTTGAAGGCTA
ATACGGGCGGCAAAGAGGATGCCGCAGCAGAGGAAAGGCGAACGCGAGCCAATGCCGCTG
CGATGGCTGCGCAGCGCTGGGCATCCGCTTTCCTCGAGGAAGCTCAGCAGGGGCAGCAGC
TGATGCTCGAAGAACAGGCTCGCGCCCTTGCACTTCTGAAAGACGAAATGCAGAAGTGGG
CGCTGGCCAACTCTGCAGCTGCAAATGCTAGAGACGAGAGGCAACGCGAGGCAACTCAAC
GGCTGCACACGGAGCTGGAGAGCGCTCGGCAGGAACGGGACACGGCACTGGAGCAGTTGG
GTCGCATGCGAGAGACTGCAGCAGACATGACGACGAGAATGAGTGAGGAGAGTGCGGAGC
TGGGCACGCTGCGTGGCGCAATTCAGAGGCAGCAGCGAGCTCTAGCCGAATTGCAGGAGC
AGCATCAGCGCACTGTCGACGAACTCTACGCAACACGAGCAGCAGTGGTGGCGGCAAACA
CTGCCGCTGATGTAGCTGCCCCGTTGGCGGAGTCCCCAGCTCGTGCGATGCCTGCCGTGG
ACGGCACCTGCTATCATGTGTTGCTTCGCCTGGAGCAGTGCTGGGTGCTGCAGCAGGCGA
ATTTACAGAGCTTCTACTCAGTGGCGCTGTATGCAGTGGTGCAGCAGGAGTGGACGCAGG
TGTTTGAAAGCATGACGTCGTCGTTGGCGGCGGAGGCAGAGCGGCAGCGGCGTTTGAGCA
TCCGAAACGCAGAGGCGCTGGAGAATACGACGAGTACCATCAAGGAGGTGCAGGATGACT
TGCGCCTGCGCACGCAGGAGCTGCTTCAACGTCAAGTTGACGTTGAAGAACATGAAAGGC
GTGTGCAGGACAAGAAGAAACGGGTGGATGTGCTGTGCCGCAGCCTGTACACGGTGGCTC
AAGAGCTGCGCAAGATGCATCTCGACGCCGCAGAGAGTTCGACGTTGGACGAGGTAATCA
ACTCGGCCCGTGTGATGAGTGATTCCCCGTAGCTCGCTAGAATAAACTGCATGAGCAGGG
TGGCCGGTGACACATGTGTGGTCCCGGCGCTCCTGCTAGAGATGGGCAAGGTAGGGCGGC
GTTGGAGACGAAGAGAGCTCGTCGGCCAGCCCACTCTTCGCATGCGCACTTCTGCTGCAT
ATTCTGTGTGTTTGTTTGCTGAGTCGTGTCTTCGTTGCGTTCGTGTGTTGGTGGGGCTGG
CGAGGTTTGGCGCGCTGTCTCTCCGGCCGCTTTTAGTGGTGCTGCCTCCTCGACCAAGGG
TGGCGCGTTGGATGCCGCCTTGCCCCCTTCTCTTCCCACACACCCTCGCTCTCTGCTCAA
CGGCAACAGTGCGTGCCCATCCGCTCGATCACTGTGCGTGCCTCTGCGAGAGATTCTTCC
TCGGAAGCCCGTGTCATCGTCACGTGCGGGTTGTCGCAGTACTCTCCGCTGCCGCTGCGT
CCCTCGGTCGCGTCTCACTCTAAGTGCGGGCGGTCTGAACACACGCATGACAGCAGACAT
CTCTGCGTGCCTCGCTCTTGCCTTCATCCCGGTCACCGAGCACGCCATTCAACGGCTTTG
CGTGGATGCTGCGCGGTGGCCGACACCCCTGTCTTCTCTACGTTGCCAACTGCTTTTTCG
CACGTCCGTGTAGCACTGAAAAAAAAAACGCTGCCTGAAGGGAGCACTGCGGCAGACGGT
GCGCGTGGCTCGAGCCTCGCACCCGTGGCTGAGCGAAGCGTCCACTGCATCGACTTCCTC
CAACCCCTGACCTGTACAGCAGAGAAAGGCGCATGCCTCTTTCTTTCGCAACCGTCTGAC
ACGTGTTGCTCGACTTCTTAATCTCTGCCTGTGTTTGCACAGCGTCCATGACAGCCCCGA
CTCTTGCCTCTCCAACGCACACGCCATCATGTTGAGCACACACACTTGATCGCTAGCCTC
TGTGCTTCCTGTACGAACAGCTGCGCACATACACACGTACGCGTACGCATGCAAGGTGCT
ATTAAAGCCTCTTGTGTCGCGCTAGCCTTAGAGAACGCAGATAGGCGCACGCTGTGCCTC
CACCGATAGACCTGCTGCCCTCGCAGCGGGACCTCCCATTCGTGCCTGAACACATACACA
CACACACACACACACACACACACACACACACACACACACACACACACGAGAACCAAGTAG
CAGGGCAATGTCCTCCTTCTCTAGATCTGCGCTGGTCATGCTTCAGGCAGCCGAGGATGC
CCTCACACAACGGCGCTGCTACGGCAGCGGTGTACCGGGAGGGGCAAACTCCTTCGCTTA
CAAGACCATCAACACTGGAAGTGGTGAGTACGCTAGTGGCCAATGGTACAGAGACCCAAA
CAGCAGCGCTCTGTTGCCCGTGGAAAACGTGGAAGAGCTGCAGCAACAACTTGGTCGGGC
CATGCGTGAGCTGATCGAGTTGCGCGCTGAGCTGGCTTCTGAGCGAGATCGCCGACACGA
GACGCTAATCGCGATGGGGCGGCAGTGGAAGGAAGATGTTTTGGTCGAAGTCCATCGGCG
TGGCGCGGCCCTTCAATCGGATGTGTCCGCCGTAGAGGAGAAGATGACGGTGCAGTGGAA
GGAGAGCAACGAGGGCCGTCTTGTGATGCGCCGCCAATTAGAGGAAGCCATGCGCGCCGA
TAAGATTCGCGACACCAACCAGTTTCAGCTACGGGAAGAGGTGCAGGAAACGGCTCGGCA
GCTAGAGGAGCGGGTGGACATGGCCCTCGCGCAAAGCAGCGCCGCCCGCGCGGATTGCAG
CCGCCAGCTCGAGCAAGAGCGGGCCACCCTTTCTCAGCGCCTGGACGCTGAGCTGCTGCG
GCTAGTGGAGATGCGGCGCGACGATCAGCGTGCGTTGCAGCAAGCAAGGGAGCTGATGCG
TGACGAGGGCCTGAGAGTGAGGGACGACATACGCAGGGTGGTACAGGAGGTATGGGAGAC
GTCAGCATCCGCGCTTGTGAAAACCGCCACGGAGCCCATCGAGCAACTCCGCGCGGAGTT
GCGACAAACCAAAGCGGCCGCGCAAGCAATGGAAGAGAGGGTGGCGGGCTGTGTGCAAAC
GTGCCAGGCGGAGTGCCGGACGGTCATGACGACGACGACGGAACGACTCCGTGCTCTGGA
GTCGAAGGAGGCCGTTGCGATTTCGTCGATCGACCGCGCCGAGCGCAAGGCAGACTCCGC
GTACGAGACTGCGCGCCACATGGAGGCCATGATAGCGGCCGCGAAGGATGCAACAGAGCG
AGCGCTCGTGCAGGTGGCTGGTGCTGCCGAGCGGACACTGAAGGTGGAGCACGCGCTCAC
AGATCGCGACAGTCGCCTTGTTGCAGTCGAAGCGCAGTTGCATGCCATCGCCACTGCAGA
GGGTCTAAGAGCAGAGGTGGAAGCCTGCAAGCGGCAGGCAGGTCGCCTGGAGAGCCGTGT
GGAGGCTGCGGGGGCACTGTGCACGCGAGTGGAGCAGCTGGCGGACCGCGCCGCACAGCA
GGTGGCGTCGTTTGCCGATCGTATTGAGAGCTGCGAGAGGTCGACGCAGCGAAGCGCTGA
CGCAGTGCAGCGAGTGCAGGACGGTCTGGAAGCCTGCGAGTCAGAGGGCCATCAGATGCG
CACCCGTTTCGAAACCAGCGAGGCGGTACTCCAGCGCCACACCCACCTTCTTGCGCAGCT
GGAACAGCAGATTTCCGGGCAGGAAAATCGCCTGGGGCTGTGGCGTCAGCAGCAGGAGCA
ACACGTGAAGGATCAGATGACGGTGCAGCGTGAGCTGACAGAGCGCGCGGAGGTGACTCA
CACCGTTGCATCCCGAGCCCAGCAAGTCAGCAGTGATGCGCGTGCAGAGGTGCACCGTCT
AGAGCGGCGCATCGACGATGTCGACCGCCGCCTCACTTCTACTTCCGCCGAAATGTCCAC
CCTACGGGGTTGTATTGATAGCCAACACACGCAGGCTCTTGAGGCACAGCGGCAGCAGCA
GCAGGTAGTGGACGAGTTACGGTCGGTGGCATCCGAGATGGATGAGCGGATGGCCCCAGT
AAAGGACCTCGTGCGGAATTCGGCGGAGAGGATGGAGCGGGCGGAAGCTCAGGCACACGG
CCTTGGGAAAAAGCTGGCGCAGTGTGAGGAGCGCCTGCACGAAATGGGCGCCCGCGTGCA
GGACTACTTGAAGGACGCAGTGCGGCACCATGTCGGTGAGGCCCAGAAACGCCTCTTCGC
CGCCGTGAACGAGGGCGTGTCGCGGGTGACGGAGCAAGTAGCGGCGGTGGAAGAGGCGGC
AGATCTGTCGCAGCAGCGTGTGGCGGACATGTCGCAGAAGTTGGCCGCCATGCAGCAAGC
GTCCGCGAAGCTGCAACACCACGTTCAGTCCCTCGAGGCGAGTCTTCAGTCCTTAAGCGG
ACAGACAGAAAAACTCGCAGTGCATGCAGACACGCAGGCAGGCGACCGTCAGCGCTTGGG
CACGGTGCAGAAGGAGCTGATGTGCCTCACTGCGATGCAGCAGCGCACGCAGCAAGACGT
GAGGCTTCTCCAGGAAGCAATACGGGTGCTGCAAGCCATGGCAACGGGCGGCTCAATGAG
GGATTTCTCGCTGAGCGAACTGGGCACGTCACAGGCTCGTACGGCAAGCACCGAGATGGC
TCCTGCGGCGGATGCGATCTCGTCGTCCCCGTCGGCACACCACCCTTCCGGCTCCGGCGT
GCGCACATCGTCGCACGCATTGGCGGCCGGTGAGCATTCTCAGCCGCCGGCGCAGCGGGC
AGCCGCGGCTGCAGCACCGCCGCTGGCGAACACTTCTGGGGCTTCTCTGCAGGAGCTACA
GGATCGGCAGCGCGCGTCTTCTGGCAGCAGGAGCAGCAGCAGCAAAGAGGGAAGCGAAGA
GCGGCCAGCACTGCATCTCAGCGGCGTGTCTTCTGTGCGGCCGTCGAATGGGCAAGAGGA
GCGCTTGCACTCCCTTGTCGAGGCGGGAGATGCCAGCACCGCGTCAGCGGACGGCGACAA
CACTGTGGAGGCCTTCACGGCGAGGCCGGAAGCGGTGGCGAGGCTGCCACGCACCTCCGA
CGGGACCAACGGCTCAGCGTCGGTGCCACTGTTTGCCACGACAAGGACCGAAACGGTGGA
GCAGCTGTCCGCGCCGGCACACGATTCCACACAGGCTTCGGCGGTCGGCAATGTCAGTCA
CTGCACGGCGATTCGCGAATTCACTACCATCACGTCGTCGTCCTCGTTATCTGACAGCGA
CTCGAGCGAAGACGATAGGAGGAGGGTGCAGGAGCGTGAGGCACCCACGCGGCGTGGGGC
GCCTTCCCAGGAGCGCACCGACGACGTCTCATCTGACCTGACCACCGCTATCATGCTAAC
GAGCGAGGCATCGGCGAAGCAGAGCAGCCAACGAGGCAGTCGCCCACCACCGTCGTCGGG
GCAGCAACTTGCGGCAAAGATGTCCACCGCCTGGAGGCAGTGCTCCTCTGGGTCGTCAGA
GGAGGGAACGCCAGCGGCACGCCGAGCAGCATTGGGGAGCGCGCCTCCGCCACAGTCACA
GTATCCGACAGGTGTCAGCGAGAGCGAGTCGGAGAGCGTGTCGCAAGGGGCCGGGGCACT
GGAAGACAGCGACGATCGCGTGCAGGCCATGTCGCGGCACGATTCTGACACAGAGGAGGT
CGAGAGAGCGGTCACAGCTGAGGAAGCGGTGGCCGGAGTGGCACACCTGCAGCCCACATG
CGCAAGCCAGACAGCCGCCACTACTTATCTCGCGCGCTCCCCTGGCAACCCAAACTGGAA
TGACTGGGACGAAGACGGCGAAGAGGACGACGACGCCAAAAAGTGTCGGGGGAACAGCGC
AGAAGACGACGAGGCGTTGGAGCCGCCGCCCGCCAGGCCCCACGCAGGGCGACACGCAGC
GTCTGCCGCAAGCGAAGACGACACAGATGATGCCGTCGTGCGCTTTCAGGACGCGGAGTC
GTCGAGTGACACACCAGGGCCGCGAGAAACGGGCGTCACCACTTCCGCTGCCGGGCTTGC
CGCGACGGTGATGCATCGCCGGCAAGACGCGGCCGATGATCTGCGCGCGACGCCGCGCCG
AATGTTTGTGAGCACCTCCGACGATGGCAGAGGGGTGGGCACGCAGCGGCAAGCAGCTCA
GCTGCCTGATTCAGTTCCTCGGCATGGGAGAGGCACGACCTCTTCGTCCTCATCTTCAGC
GGAGAGAGCGGAGGCGCTGGGTCTGCGAGGTGCTCGACAAAGCCAACCGCAGCGTGCAGC
CACGCAGATGCGCCAGTATACCAACTTCGACGACTCCACCAGCAGTGACGACGACTAAGC
GTTGCGGCATCATCGCTGCGTGATGAGCCGCCAACCGCTGTTTGCCGGTCTCCCCCCCCT
CTACTTCCTGCGTCGCGGTGAACTTTTTCTCCTTTGTATTGCTCGCGCTGCGGTGCGGGG
GCGAGCCAGGTGCCTGCCTCGAAGCGCGCGCGCGTCTGCGTGTACACTTCCGCCGAGCTC
ACCCGGTCTGCTTCTTAGTTGTGTCAGCATGTTTTAGAGACCTCATTGCCTTCTGTTTTG
CTGTGTTTCTGCACGTGCACGTGCACGTGCACGTGTGTGTGTGTGTGTGTGTGTGTGTGT
GTTTGATTGAACGGCGTGTTGAGGCGTTGACATGTCTTTCCCCGCACCGGTGCCTCGGCG
AACAGGACGACTCTCCGAGCTGCCTTCATGGAAGTGTGGGTGCATGTATACGGGTGCGGT
GCGCCGGCGTCGTGTGTGTATGTGTGTGTGCGGCGGTGCTGCTCGCATGTTGCCGTTTTT
TGTTTTCTTGTGCTTCTCCACTTTCTCCGTTCTGTGTGTGTGCCTCGTTCTCCCCAGCCG
TGTCAACCGATGCGTGCAGTCCGGCGCGCTATGCCCACGAGAAAATGGAGAAACGTGGGT
TGATGCTCGCGCTCTTGGTGCCCGGCTTGTGTCCGTGAGCGCGCTTCTCTATGTGTGTGC
TGCAAGCGAGATCAAGAACGACAAACTTGCAATACATCACCTCTCTCCGCTCGAAGGAAT
CCGACATGGTGGCGGAGTCGGAAGGGGCCACTGCTAGCGCGCCAAAGTCTGCTTCGAGGG
CGGATGCGCTCAAGGTGTTGGCGGGATCGGATTTTCACCTCCCCGCTGAACAGCTGACGA
GCGCTCACGAACGTGGGCATCCTGCAGCCTACTCTCTTCCTCTTCTCGTTCTTTCTGTGT
ACGCTCCTGAGCGAGAGAGGCGAGCGCTGCAGTGACGCTTCATCACAGCACACTTTCTTT
GCCGTCGTTGCTCTTTCTCTACCTTCACGGCAGAGGAGGGCGTGGGTACACCTCAGTGAG
CGGCATCTCGGGGTCCAGGACCCCCACTCGGTGTGGGGGTGAGAGACAGGCCGCCCCTCC
CCTTATCCCTGCCAATGCCAAAACGCCCCTGGCAGTGGAAAGGTCCGGCACCCGCGGCGT
GAGGACGCCAGTGCCGTTTAGCGCTGCGGATATCGGCGGTCAGGCCCTGGATGGCGTGGC
GTCGGAGCGACCTGCGCCGAGGCACAGGCTCGTGCCATCCATGTGATGGGCAGAGTATCA
GCGTGACTCGAGCGCATCTCACACCAGGCCCCTACAATGCCTGTTGGTGTGAGGTGCCTG
CACCGCCCTGAGGGGATGCACCGCGAGGCGGGTGTGGGCAGAGTTTGAGGCAGCGGGCGA
AGGACAGACGCTGATTACGAAGCCCTCTGCTCTCATATCGTGATAAGGCAGCATTGGCTA
TCACCTTGCCTTAACGGTGCCCTTTCTCCGTGTGTGGTGGCGCACTCGTACACGGGAGGC
TATCGCGTCTCCAACGGGCTTGCGCGTTGCCCCCCCCCGTTCATTCCCACTTCCCCTTGT
CTCACGATGGTCCTGCGTGGGGATGCACACAAGCACGTTGCAGCGGAGGACAACATTGTC
ACGTAAAGAGAACTCTCACGTGCGTGGGCGTCTCTTGTCTCTTCCTTCGTGTGCAGGCAA
GCACGTTCTCCGCGCTGAGGCACCGCTGCTTCTCCCCAGTGTCCTTGGGTCATTAGCGTT
TTCGGGCGTCTGGTCGCCTCTCGTGCTGGCGGCTGCCTTGCCGCTCCGCTGTCCTCTGTG
GTTGATGTGGCGATTCTTCAGTGGCAGCGGAGGCACCCGAAGTGCACGCTGGAAGTTCCT
GCGGTGTTTGCGCGCCGAGAAGGAGAGAGCGAAGAGCATGCAGCAGGGACATGACGGAAG
TGTGTGTGTGTGTGTGTGTACGCGCACAGCGGTCTTTCACGGCGGTTCCCTGGGCCTCCG
GCCTCTTGCAAACTCGTCGTCATCGTGTGTGCTTCCTCTAGGCACCTTTGGGTCGCTGCA
CACGTGCAATGAACCGTGGCGCGTGTGCTCTGCGGTGGCACTCGTGTGGCCCTGTTCGCC
GAGGTGACGCGAACTCGTGCATGCGTGTGAGTGTGCTTGCGCTTGTGGGTGCTTGCGCCA
TCGCACGCGACGTTCTCACGCTCCGCTTTCACTGTTGTGTATCCGTCTCCTCCACCCTCT
TCGCCCTTTCACGTTTTCTTCGCATGTTGCGCGGTTTTGTTGTTCTCTCGGCGTTTTGCA
AAGGTCGCCTCGGCATCGATGCGACGTGACGGCACCTGTCCGAGATCTCTCTGAAGCCCG
TGCCTTCACAACCCTGCCCCCCCCCTCTCCCTCAACCACCTGCGACACGCATACCTATCG
TTGACGGTGCTCCGCTTCGCTGCCTTTGCTTCTGCTGTCGGTGGCCCGCCCCCGCCATTC
GCACACAAGCAGTGGCCGACAGAGGGAGCAACGTTGTCCCCCACCCCACAGACACGCCCC
GACAGCGCGTCTACAGGCGAGTGCGCGCACTCCTCTCGCCGGCCCCTCAGTCAGGTGTGC
TCACGCCTTGCACAAGAGCGCCATCACTAACGGCAGATCAGTGAGCCACTTGAAACCTAG
CAGCTGGTCGCAGCTCGCCCTCGCCCAAGAAGAGAAGGTGGCGTAGACTTCGTACCGCAT
CTTCTTTACTTTCTTCTCTTTCTCGGTTCGCCATATCGGATGAGAAGCCGCTGCCGCGGT
GCGTAGCCGCTCTTTCGTCGTTCCTCAAAAAGTGCGCTGAAACGTTCAGCTGGAGGTTCC
GGTGGTTGTTTTCCTGTTGTTGTCGCCAACTCTCTCCGCGACCTCTCCCTCCCTCCCTCC
CTCCCTCTCTGTGTGCTTCCACACTGTAAGCGTTCTCCTGCAAGGCGAGTGGTGTAGGGC
CTTGTGCATCCACTCGTGCTGGTCTAAGGCGCAGGTGTGAGTGCACCCGCTGCCTCTCAC
CGGCGCAGTCTTGTTTTCCGTGTGTAATCTGCTCTCCCTTTCTTCCTCTTCGCGTTCTCC
TACCTGCAGCGGGTGCAGCTCCCGTTTTCGGTTCTGGCTGTAGTCGCACAACTGTCGTGT
GCATCAAAACCTTCCTAGCGCGTGAGTTCGGTGTTTCAGTGCGTCGCCTCGCTTTTCGTT
CGTGTTTGCTTGTTACTATCGTTTGTGTCGTCGCGGTGTATCGGCGGCGCCGTCACGTGT
GTGCGGTGCGCACGGTGCAACACGAGGCAGGGCGGCGCACCGCTTGTCTCCGGCCTCCAT
CCGAAAAGGAAAAGGTGGGGTCTTTGTTCATTTTTCTGTGTTCTCTTGTCGTCCCGTACG
CTGTGCTAATCCACGCCGGCGTGTGAGTGAGTGTGTGTGTGTGTGTGTGTGTGTGTGTGT
GTGTGTAAGAGTGCGTGTGGCGGGCTCTCTTCGACGCTAGCGGCGCGCGAGGAGACGTAT
TGGTGTTCCGCCCCGGCCCTCTTCCTTTTCGCCGTCCTGGAGGGCTCGCGAGACTGGGCT
CGGCGATTTATACACGTACACACACACACAAGCAGAGTTGGCCGAGTGATAAGAACGTCT
GCGTGTGCTTGCTCACTTGTGTCGTCCCTTTCACGCTGCGCGTCGGGTAGAAGTCGCTAG
CAAGTTTGCCTGGCACATGCTTTATCCGGCGAACTCGCAGCGATTTTCATCTGCCTCTCA
CATTTTTTTCAGTGGCAGCCTCGCCTCCCCTCTCCATTGCAGTAGCCGTGTCCTACGGCA
GGGCTTCTCAAAGAAGCACGAAGGGACCTCCACGCAAGCTACTGCGTAGGTACCCTGGCA
TCGTATTAGCTGTAAGAAACCGCGTGTAGTGTAAATACCGAAGTCACGCCATGGGCGACC
ACCTCGGTTCGCGCTTCACCGTCATTGAGCAGATCGGCAGCGGAAATTATGGCTCTCTCT
ACCGTGTCATCGATGGTGAAGCGGCAACGCTAGCCGACCGAATTATCGCTACAAAGAAGT
TGCAGGACACGATAAACCACCCACACGTGCTGCGTGAGGTGAGCGCGCAGCGTCATGCTC
AGAAGTGCTCGCCGCACATTGTCAAGCTACTCCACGTGGTGCCACGCGATCGCGTGCGGG
CAGCGCTGGTGCTCGAGTACGTGCCGCTTGACTTGCGCACTTTTCTGAACGCCTTCTACT
GCAACCAAGCGAAATCATCTGCACCGACGTGGTGTGCAACTGCCGGGGCCGATGAGCTCA
AATCAGCGGCGGCGCCGCCGTGCCATATACCGTTGATTTATGTGCGCCGAATGCTGCGTG
GTCTCATTGAGGCGCTTCACTGCTTGCACGCCCGCGGAATCGCCCATCGGGATGTGAAAC
CCGAAAATATTCTCGTGGAACCGCTCGGATTGGGGCACCCACTTCGGTGTGTTTGCCCGC
CGATGGGATCTTTCGGTCCCGCGGGTGAGGCTGCAGGTTGCTGGGTGCACGCTCCCCACT
GCCCCGACCCACGACAAGAGGAGAGGGGCGTGACTCGGCCGATGCAGCCACAGGGAACAC
TGGAGCCGTGCCAATTTTTCCGCAGATACTCCGTCGCGCTGCACCATGAGCTCACCGGGG
ACGAGCTTGCATCCGCTATTCATCGGCTGCACTGCGAGACGTGCCGGCCCTGCCCATGCG
CGCGAGCTGGGGCGGGGAAGCACGCGCCTCAACAACATCGAGACAGCAGCGAGATGAAAA
CAGGCAACTCCTGCGCACAGGAGCGGCAAGCAGACGCCGTGGACGAGGAGAGTCCAGCGA
ACGTGGACGACGGCGAAGCGGACAAGCTCACCGCGCCTATGTCACCACCGCTCATGCCAG
ATGTTAAGCTGTGCGACTTTGGCTCAGCACGGCACATTGGAACGCTGCGCTTGCGCAGTG
CAGAGGAGCAACGAGAGGAGCTCACCCCGGGGCCCACAACTCCGGTGTACTGCGCTCCTG
AAATGATGCTGCTGCAGCGTTATGGCACATCCGTGGACATGTGGGCTGTGGGCGCCATCC
TCTTTGAGATGCTCACAGGCGAATTTTTCCTCGGTGTTGGCACGCTGCGCTCCTTCTCCG
GCGACGTCGTCGTTCGGGACGACTACTGCGTGATGCACCGGTTGAATCGCATGTTCCGCC
ATCTCGGCACACCTTCCGTTGAGGAGTGGCGGTGCATCGCCCACCCCCACTACTACCCTG
ACGAGATGTTGGCCCACCTGCCGCAGGTGCGCGACGCAGCGCTCTTCCGCTGCCTTGCCC
AGCCCATCGACACTGACGGGAGCTTTCGGCGGGACAGCGGGGACATCAAGTCGAATGGCG
ACGCTAAAACGGCTGATGTGCAGACAGACCTCAACGTGCGGCCATCTGCTGGGACGTGCT
CATGTGCCCAGGCGCCGGTGAATGGGACAACGGATTCGCATGCCGCAAGAGCATCGGCGC
CGCCTCGTGATGCGACCGCCGCGAGGCATCCGTTGAATGTGTCTGACTTTCTCTATCAGC
ATATTGGTGAGAGCGGCGTGGACTTCCTGCGCTCGTTGCTACGGTACGACCCGGCGAAGC
GCATGACATCGGCGGAGGCGCTGCGTCACCCTTTCTTGAGCCCTGAGGTAGCGAATATGT
AGGGGCAGCAGGGCAGTGCTGCCGGTGTACGCAAACTGTGGGTGGCAGCAGCTGAAGCAG
CTGGCGTGCACCTGCGATGGGGGACGGGCGGTGCGTACGAGGTGGAGCGTTGTGGCTGTG
ACGTTGGCGGCTTCTGCCGTTGCATCCTCGTCTTCCCTTCGGCGGGTCTCTCCGCTGCGG
GGCGCGTGTTTGTGTCGCCTGTTTCGCTTCATTCTCCCCGGTTTGCTGCCAGTGAACTTG
GAGGCCCGCCAGGTGTAAGTGCGACCGATACATCGATGCCGAGGTTCAGGGTACTCTGGG
CTATCTCTCACCGTCCGCCCTCCTCTCTCTGTCTACATGCGCCCCTCTTTTCGGCTGTCA
AGTGTTCTACGCGTCACTCATGTGCGTGTGAGGCAGAGGAAGGCGGAGGCGTGAGAGGGG
CAGTGAGAAGGAGAGAGAGGCATCTGTCCGCATCTCCTCGTGACCAGCGTGCCTACATCG
CCCTCCGCTCCACTCAGCGTGAGCTCCATGTCACGCGACAGCCCCCCACTCCTCCTCCTC
CGGGTCGAGCAGCAGGTCCCCGTCGTGTCGTGCGAAGCAGCCGCAGACGTGCGCGTTACA
GCAATGCGCCGACTCCATCAGCTGAGAGTACGGCCTCTGCCTCAAACTCTGCCCACACCC
GCCTCGCGGTGCATCCCCTCAGGGCGGTGCAGGCACCTCACACCAACAGGCATTGTAGGG
GCCTGGTGTGAGATGCGCTCGAGTCACGCTGATACTCTGCCCATCACATGGATGGCACGA
GCCTGTGCCTCGGCGCAGGTCGCTCCGACGCCACGCCATCCAGGGCCTGACCGCCGATAT
CCGCAGCGCTAAACGGCACTGGCGTCCTCACGCCGCGGGTGCCGGACCTTTCCACTGCCA
GGGGCGTTTTGGCATTGGCAGGGATAAGGGGAGGGGCGGCCTGTCTCTCACCCCCACACC
GAGTGGGGGTCCTGGACCCCGAGATGCCGCTCACTGAGGTGTACCCACGCCCTCCTCTGC
CGTGAAGGCAAATGAGCGCTTCTATTCTTCAAAAAAAAATGGTGCAGTCGTTGTGGTGGT
GACAGGACCTCGCGGAACTCGTGCCCCACTACACTGCCCTGGACTGCATTCTCGCTCTCT
TCCCCTCCCTCCCCCACCCCTGTGATCCTTCGCCGCTTTCGTTTCTTTGCTGCCGCGCGA
GCACGTGCGCGCATGGCAATGCAGGGCGCATGCGCACACGTGCCGGTTTACGTGTGATGT
AGTGCTGCCATCTGAGTGTTTTGCCATGGAAGTGACGGAGGCACTGCCACCACCATCACA
GCTTCCCCTTTCCTTTCTCACACACGCCATCTAGCGGAGTATGCGCCTCGCTCTCCCTTC
GCACGTACTCGCCTGCGCACATCCGCGAGCAAGAGCAAACAACGTGAGCGCCCCCGCCGG
TGGCACGCCGGTGCATATCCACGTGCTGCCTAACGAGCATGTGCAGCGTCACACACAGGT
AAGCTGACACCCCTTTTCCCCGCCTTTGTAAGTGTGTGTGTGTGTGTGCGTGCGCGCGCT
CTCCACTCGCCCTCGTTTATTGTATTGCCTCTATATAGTTAACGCTGTGCTTCGTCTGCT
CGTTCTGTCGTCCTCTTGCTGCGTCGCAGTTTCTCTGCGGACGCGTGCGTGTGTTCTTTC
TCTGCCTTTCATTCTTGGGTTGCTCTCTCATGTTCAGCGGCGCTACGAAGCTATGCGATG
CTCGCTGCTGAAGCGCGTCATGGTGCGTCTGTCTAGCGCTGCGTGCGGGTATGTGTGTGG
TCGAAAGAGTGCGCCTAGCTGTGTCGATGATGTGTTGTTCACGATGGGGCTCTAGAAGGA
GCACGGCGACTCTGATTCTACTTCACATCTTCGCTGCTGTCTCTTCCAGACTCGCTCCTC
CTCCTCGTGGTGAAGTGGCGTCCGTTCGATTTGTGTATTGTATACACGCATCCTTGCCGC
TGCTGGTGCGTCGGCGTTCGCGAGTTCGTATACGTGCGCGTGTCGGCTGCAGGTGCTGGC
GTGCTCGATTGCTTACATGCACGTGTGTGTGTGGGGGGGGGGGGGTCTGTCTGTCTGTCT
GTCTGTCTGTCTGTCGGGGTAGTGCTCTCCAGGCCGGCAACATGTAATGCCTTAAATAAC
CTACGCTGGAAGATGTGGTAAACCGGAAAGCAGGACAGAGAGTGCAGACAGCGAAGGGCG
AGGGAGAGGGGAGGAGGCGTTCGGGGGACGTGCTGTGAGCCGCGTTCTCCTCCTGTTTTT
TCGCCTTCTGTCACTGTGCTCGATGTGCAGCTGTGTGTAAGCTTCCTCGCTGAATTCCAA
CATGAGCCACGAACCCTCACCCACAACAATGGAGGCAACGAAGGCATACAGACTTGGGCT
GTGAATGCGGCTCTAGCATCAGTGGCGCAGGCGTCGAGTGTCGTGTAACAACTTGTGCCA
CAGCGATCTGTGGGATATTCCGTCGGCAGCGCGAGCAAAGCCCTCCCCGTGTGGGCGCAT
GCTTGCTTGTTAACCTTAGTCTTGTGGGTGCCGGTGCGTGCCTGCTGTGGTCGCCGCCCC
GTTTGCGCTGATTCCTTCACACCGCTTTCGACCTTCTCGACAGGCAAACCGTAGGTGGCG
AGAGTGATGCGACATGCGTGCGCAAACATCTGCCCGGTCTGCCCCTCTTTTCCGATTGCT
CGACTCTAACGATGCTGTGCGTTGTACTTCCCTTTCTCTTCCTCGCATAGCGTCCTCTGT
CTCCGTGTTTGGGGTCGGCACACGCACACACACACACACAAGCGGCTATATGGGTGCCGA
CACATACTTGCAATCGGGGTGACAGCCAGGGCTCTACTCGTCTGCAGGTGCTCTCTGGCT
GTCTCTCTGGGCACCGAGACAGTGCATCTTTTCTTTCTCTCTCGTAGACACACACACACA
CACACACACGCGCGCGCATACAACAAGTATGAGCTACAGTACGCTGGCGTTGTGCACATG
CGTCCTCTATGCCCCTCACGCCGTCTTGTGCGGGCTGGGGCTTCTCTGGCAGCCCATGCT
GGTGGTAATGAGCATCCTCGCTGCCTTTATTGCCTTTCTGCCACTTGTGATGACGGGACT
GGTATTTCAGGCGCTGCGCTGGGCAGGTGTTGCGGACGTCGCCACGGCCGCGTGGGTGGT
GGTAATTCACTTCATAGGACAGAATGCCTCGCGAGTTGGAACGCTGCACGTGTGCTTGCG
TCTGCAGCGACTAGGGTGGCAACACGGCTGGCTTTTAGTGCGTAGTCGGTTTCCTTTAGT
CCCCCTGAGCATCGCCGTCGGCGCCGGCTTCGCTGCAGCGTCGCTTCTCGTGGGTAGCGG
CGCCCTTCTTGCGGAGGCGTTGGAGGTTGGAAGGGCTTTGACTGGCAGTGGGAGAGCCTC
ATCCACCTCGACTGTCGCTGCGCAGGGGATTGACTTTCACGCTTCCAGCGGCAACTGCGC
GCGACTTTCTCGGCTTCTGCAGTCGTGCTTTCAGCAGACATTCTTCAGCTGCGGGCAGGT
GGCGTGGACGGTGATGATGGGGCAGGCGTACGCTGCCCTGTGGCCTCAGGATGTGGCGGA
GAACTTGCGGAAACACACAGCGCGTGCGAATGGCGCCGACGAAACCGCGACTCTCGGCGC
TGTGACGACAACGTGGGCTGAGGAGGGTGACAGCGCACCTATGCCGCATGCGCCGAGGGC
AGAGGAGTCCGTACGGGAGGACACCTGTGAGCTCCTGCTGGTGGATGAGGTAGTTGTGCC
GGTTGCTGGAGACGACGAGCCGGAAACTGCGGTCCACAGCGTGAGACGTGAGCACGCATC
GACCGCTGCGCGGCCGATACCGCGCGAGGAGGCGGAGGCAAGCCAGCGCGTGGCCTACAG
TGCTATTTGCTTTGAAAGGAGCGGTGCGGGTGCGGTGGCTGGCGTGGCCCCGTCAGCGGG
GTCATCCATAAGTGAAGCGACGCGATCTTCCACCTCAGCGAAGCGTCAGGACATGTCATC
GTCGCCATCGTCGTCCGCCGAGGTGGCTGGGTGGCTTGTAGCCGACTCCGTATTCGCGCA
GCGGCTGCCTGCTGCGGTCCTCACCGGCGTGGCAGCATTGGTCCTTCATATGGTGTTTGC
ATTGCTGCCTGTGGCGGCGATGGCAGCGGACTCCGCGTCTGCGCAGAGCAAGGAAACCTC
CTCATCAGTCAGGCGCTCGGAAGGGTGCCTCGTTAACACATCTCTGCAGTGCGTCGTGAC
GATGGTGTCGGTGTTGTGGGGACTGTGCATTGTGGAGTTGGAACGCCACCCTTTCACCTA
CGCGCTTCTCTCATCATACCCAGGCTCGTGAGTGTGCCGACGCGGGTCACGGGTACCAGG
GGTTGGCAATGTGTGTGTGTGTGTGTGTGTGTGTGTATCTGCCTCCTCCTCCTCTTTTTG
GTTGCATGTGGCGTTGCCGAGTGGGTTCGGAGTAGTATGAGTGCTGCAATTCGTTCTGGT
CTCCTCACCGCCTCCCCCCACCCCACCTCGCTCCGACGCTTCCGCATTATCACGCTTGTC
GTTCGCTACACTGCTTCGATACTGTTGGGTGTGCGCCTGCTGAAGGTCTTCCTCCATGGC
GTTGTGTACAGATCATGCTCCTTTATGGCTCTGTGTTATGCATAAGTTGCAAAATCGAAG
ACAGCGCGCCGCCGCCCTGACCTCGTGGCAGGCGATACTTTCACTGCCTTGTGCAGAGTG
CATATTTCGATGACTCGTAGCGCGAGGGGGCTGTGTGCAGATACTTCTGGCCGACGTTGG
GTGAAGCGCCCGACCGACCCTCTGCCCATGTGCGCATCCCTTCGCCCGTTGCCGTGTTAT
GCGGCGTGGAACTCCTGTGTGTGAGAGGGAGAGGAGTGGGGCCGTCACCGCCCACGTCCA
TCGTTCATCTTCACGAACTCCTTCCTGTTTTCCCGGCTCCTCATGCTTTTGTGCCGGCGC
TTGCATAACCTGCGCTTGAGCAGCAGACCGCAGCTCTGGACACCGCGTTGGCGACGTAGA
CGACCTCGCAAAGGCTGCGAGTGCATTGTCTGTAAAAACAGTTCACAAGAGGCTTTACGG
CGTGCACACACGCACGACGCGGACAACCTCCACCGTCATTGTTTCCGAAGTCGAAGGCGA
GGGCCGCGCCACCTCTACCCCGCCTCCTGTCCTTGTGGGTGTATGCAGCGTGCAGCGACC
CCCTCTCCCTCTCACACGCAGACGCAGGCAGAGTGGTCTTCGCACTCGTCGCTGTGCTTC
ACAGTGCCGACAGCGCTACGTCCGCTTTCTGCCCACCCCCGACTCGCATCACGTTGCCCG
TGTCGCTATATTGTTCGACCTCGCTTGCTGAAGGTGTGACTGCGCGGCGGCGGCTGTGGG
GCGAGCACGAGCTCACGAGAACGGAAGACGTCATCGGGCAGCGGCAGCAACGGACGACGA
CGGCAGGCACGAAACGAGCGCTGCCACCTCGCCCCACGGCCGTTGGTCCGCTGCGTCTGC
TGTCGTTGCACGTATCCGCAACGGCTGGCCGCCGCGCTGGCCTCCTGCGTAGGTTCTTTG
CTACTACTGTGTGCAATCGCGTTGACACTGCCAGAGAGCAAACCCTCAGCTCTGGAAGAA
ATCGAGCTGTATACTCACGTAGTCTACTGCAGGTCTCTGAAAGACGCTTGTGAACGCACG
CTGCGGTAGGGGCCCAGAGGAGAGTCCTCTCCGTGACGTTGTCGAGCACGAAGCGTGAGA
GGCGGCCCACAGACGCACTCCGCGCGTCGCTGCCCGCTGCGCAGAAGTGGCTGAGGCGTT
TTTCAAGGCCTCTTTTGGTGCCAAAGGCCGCAGGGGGAAGCGTATGGGGGGCGGGGGGCC
TCAATGAGAAGAAAAGTGGCCGGGGGCGCTGTGCCCAAGGCGCAGGAGGAGGGCGTGGCT
GTCTCTGCCGCCGTGCCAGCAGCACCGCGGCCGTCGATCAACAAGCGGAGCAGCCTCACT
CGCCAGAGCAAGGCTGGCGGTGCTCTCACAGGTGAGCGGAAGGGCACCGCACCACCGCTG
TCGGCGAGGCTCTACGAGGGCCCCTGCGCAGAGGCGCTCGACCGGCGCAACAGTTCGACG
GCGTCTCCCCACTCACGGACGTCGAAGGCGTCGCATGCGCGTCCGGCCAGCTCCGTGCTG
CCGGGCCGGAAGACCGCTGCTGCAGCAATGAGGCAGCCACCCCCGCCCCTCAGCGCAGCA
GCACAGCCGTCGGGCAACGCTGCCGCCGTGGAGGGGGCAGTGGTGTGCTCAACGGCTGAG
CCATTCACGGGCCCGTCTGCGGTCGGTTGTGCTGTGTTCAGTGAAGCAGTCGAAAGCCGC
GTGAGCACCACCTGCCCTGCCGTACGACTCTCCAGCGCCGGTGCTTTCGAAAAGTCTCCA
GCGGCGGCTGCGGCGCCAGTGAGACATGCTGAGGTGTTGTGTGTCACGCTGCCGGAAATG
CCCCTCCCGCAAACACCGCAAGCGGTATCTGCTGCCGGTGGTGGACGGCTGGAGCTGCGC
ATGCGAGGGCTGGTGGCACTTCCCTGCCTACACGTGCCCGTAGCATCGAAGCCACCGTCG
CCGGATGCGAGGCACAAGCCGACCACGTCGTCGTCGTCGTCCGTTCACGGCAGCGGCGAT
GTCGCGGCAGGGCGTTTGCACGCCGTCAGCTTTCGGCAGAACGCCATCAGCAGCCTCCTT
ACGCAGTCGGCGCGCACCATGTCGACCTCGCAAGCCTCACTCGTCGCGCCTCGCAGCTCC
CCTCTGCAATGCTACGCACATGTGTCCTTCCTCGACCTCACGCACAACGCGCTTACATCG
ATTGCCGGGATCGATGCCCTGCGGTGCCTGCGCTCGCTGCGCCTCGCGTTCAACAGACTG
ACTTCGCTGGCGCCGCTCTGGGCGTCGCCGTCCGTAGCGCAGCTCGACGTGCTCGATGTG
AGCTCGAATGCGCTGACGGAGCTGCTCTCCGCAGAGGATGTGCACGCCTTGAAAGGGCAC
CAGATTCGCATCGTCACGCACCCCACGCAGGCGCACAGCACCGCCCACGGGTGCCCCAAC
GCCAAGCGGGGCGTGTACAAAACAATGCGGCTGCGGGTTCTGTACGCATCCGACAACCAA
TTTTGCGAGGTGCCGAGTGCGATCTACACCTTCACGCAGCTGACGGATCTGCGACTGAGC
AAGAACGTAATCGAGAGTGTGCCGGACGGCTTTCCGGTGCGGGCATGTCTGCCGAAGCTG
ACGCGTTTAGATTTGAGCATGAACAAGCTCCCCGCTGCCATAGTCGAGGCCGTGACAACG
CGCGCCGAAGAGGCGGCTGAGTCTCCGCTCCATCGTCGCCGTGCTTCGGCGCACCGTTCT
CGCGGTGACACCGACCCCTCGGCGGGCGCAAAGACTGCCGCCCTTTCTTCGTCCGTCTCG
AGTGCATTTAAGGCCGGGGACGGTGCCTCATCGGAGGAGGCAGGAAGGGACGCTGTGCAC
GGCGCCGAATGCAGTCACGATATCCAGTCGCGTGTGGCAGGCGGAGTCAACGAAAATGGC
CGAGCGGCTGCGGAGGAGGGTGATGGCGTTTCAGCGGTCAATGGCTCGGGGCAGCGCCGC
TCATCGTCCTCGGCGGCAAAGGTGGCCGATGACGCGGAGTCGAACGGAAGCCGAGGCACT
CTGCTCCAGGTGAAGGAAGATGCGGCAGTCTCACCTCGGCCGCCGACCAAAACGCGTCAT
GAGAGCGCCTCGGCCACAGCGTCCAGTCCGTCCAAGCGGAAGGCGACCGCCTCTCTGCCG
CCCACGACGCCCGCCATCGCTACCGTATCCGCTCAGAAGTCGCAGCAGCAAGACGCCGTT
CAATGCGTAGCGGAGAATGTCTACAGTATAGATCTCAGTCTGTGGGCTGCGGTGGTGCGT
CGGCGGCTTGAGGAGGTGCTGCAGAGATTGTCTGACAGCGACGCGAGTGGCGCAACGGGA
GCGGCGTCAACGTGCTCCATGCACGAGCTGCTGGTGTCCCTCTCCGACACCCTCGGCGGA
AACAACGGCGGCGGTGGTGCGACTGCGCTGCCGCGCTATCGACGCCGTCCGGCGGCCACG
GCCCGCACGATGGCGGCCTTTCTGCAGTGTCTGCCGTCGTGCTCCCTCTCCTACAGCGAA
GAGGCCCAAGGGCGTTGCCCGCCTCTTCTGCTGCTCACCGGCATATCCGCTGCCGTGGCG
GCAGACGAGAGCGAGCTGCTCCTCTACGAGGTGTTGGCCCTTCACATTGTGCACAACTGC
CTGTGCACCGCAAAGAGTGCCCCCGGTGGAGTGAGCCCGCCGTACGCAGCATCCACGGCC
TCCACTGTGGCGCTGAATGCGGCTGAACTGATATTGCAGCAAGCGTGCAAATACGAGAAC
AGCAGCGAGCCACTCCACCGCACCGAAGCGCCGGCGGCCGATCGCGCGAGCGGCGGTGAA
CTGCCTCCGCTACGGCCAGGTAGCCCAGGAGGCGGTCGAGGGGGCGGCACTTCGCGGCAG
CTGAATTTCGCTGTGCCGCTGCAAGCCGTTCACGTAATTGCTTGCACAGGCGCTGCAGCC
ACCCCTCACAGCTCCACGTCGGCCTTGTGGGCGTATCTCACCTGGCGGCAGCGCTGGGAG
GCTGCCGTGTCTCGCCGCCGGTTCCCGAACAAGAGCGACTACGTCTGTGAGCTTGGGAAG
CAGGCCGCGGATGAGCCTGCGCCGCACTCGCTTTCGTCTAACACGCCGTCACCGACGGCG
GAAGCGAATGGCAGCGACACTCACGCGGCCCCGCATTGTGCGGCAGCGGTGCCCCTTTAT
CCCTTCGCTGCAAACTCTCCCGTCCCACGCACACGGGAAGGGGGCGTTCTGCACGAGTAC
AGACCCGCGTCGTACTGCGCCGTGCCGCCTGCGTGGGAACTTCTCTACGATCTTCTTCTC
CGCCCATCCGCGCCGGAAAAGACAGCGCTGAAGCGGCCGCACGTACCTGCCGTGCCGCCA
CTGTTGGCCGGGGTGGGCAGTCGCGTGCAACACTTGCGTGGCACACCCGTGTCTCTCGCA
TGCGCGCTGCTCTGCGCCGTTGACTATTCGGGCTGTGCTGGGGCATCGACCATGTGTGCG
TCTCCGACATTGCCGGTGCTGCGCTGGCCAACGCCGGGCACTGGAGGCCCTACCGCTAGC
GGCGCTAGCAACGGCACTTCCGCGATCACCGCGTTCCACGCCCCGTGTGAGGGCGTCATT
CGCCGCGCTCTCCAGTGGCGCCAACACAGCCAGCAGCTGTGGAGTAATGTGGAGAGGGAA
GCCGACATTGTCGCCGCGGAGCAGGTGACGTCGTGCAGCATGCCGCTGTACAGCGCCGAG
GAAGTACTCCAGAGCCAGCAGGCGGCTGTTGCGGCACTGATTTCTCCGGATGCGCATGAT
AGTTGCCTGCGCTGCGAGGTGTCCGGGGAGGAGGGCGTCTCAGAGGAGGCGCCTCAGACA
CAGTTGGGCAGCCTTGCTTCGGCGAAGCCGCTATCGCAACTGCGTCGCTCTGACTCAAGC
GCTGCGGCATCCTGCTCCGCAGAGACATGTGAAAGCGAGACGGCCACCGCCACAGACAGA
ATCATGTGGTGCTGCGAAAGTGAAGGGAGCAGCAGACCCGCAGTGGCGGCTGGTGCTAAT
GGCGGGTGCACTCCAGCTGCTGCAGCGGATGCGGTGGGCAGCGAGGCAGATGGGCTAGGC
GGCGTTGAAGAACAAGACGCCGCCGACGCAGTCGCGAGACTCGACGCGGCGCCCAATGGC
AATGCAGCAACGGCAACGGCAGCGCAGAGCCTTTAATGGCCCGCAGAGGGTGCCCCGGTG
GCTCTGTGAGAGCTGACGAGTGTGCGTCAGTGTAAGTTAGTTGTTATCAGTAACCTAAGC
ACGAACGCATGGGTGTCTGTGTGTTTTATCCACAATCGAAGTCAGCGCAAGCATCGGCTC
TTGTGTGCGGGTGTTTGGGAGTCAGTGGCGTGGCTTGTCGTGACCCGCCGTCTGCATGCC
ACCGGTGCCTCAGCTGTCTGAGAGTTCGTGGAAGGGCAGACCTTCACATTGATTTCAAGA
AGCAAATCTTCCGGCAGGCGGTGCGCGGAAGTGACTTGATGTATCGTCGTGTTCGTCCGT
GCACCTCAATCATGAGCGGGTCGCGTCTTCTGGTACGGTGTCCCGACAACCTGTGTGTCG
GCGATGTGTCTCGCGCGCGCGCCTGTGTGGGCATGCACGCAGAACTGTCCGGGCACCCGC
TCCGTGCGGCGTCGCCGTCAGTAGGCATCCCCTGCGTTTTTCATCCCTCGCCTCGCCCTC
TCCTCTCCTCGCCTTCTCTCACGCGACAGACGAAGTGGCAGCTGCTCTGGTGCTTACGCC
CCCACCCCACAGCACACGGTGAGGAGCACGTGCCCCGTGCGGTACACGACGTTCACTGTC
CTTCCAAAGCCCCTCACACCCGCACTTCTCCTGCCTTTTGTGTTCTTGAGGCGTCATTGG
CGACGGCGTGGGTGCAAGGTCGCGCCTGCTCGAGAGAACGATCGCGGGGCTAGCGCAGAG
AGGCCGAAAGGTTGAGGGGCGCTTATCGTCTGCACCGCCACCATTCCCCCACCCCGTGCA
TGAGCAGGCACACACACACACACACACACACACGCATTGCCTTTTCTCTTCCTGCGGTGT
CAAGCGCCCGCGACTACCTGCGCCATGCATCAGCGGATCACGTGCTATCTAAAGATGGCG
GCGGCGTTTCTGCTGCTGTCTCTGACGCACTATTTTGCGTCCAGCTTCCTGCCCATCTCA
GACTGCGACGAGACGTTCAACTTCATTGAGCCCATCCACTACCTCCTCTACGGCTCTGGC
AAGCAGACATGGGAGGTGTGCTCGCGGTTCGCGCTGCGTTCCTGGCTTTTCTTGTGGATT
CACGCGTGGCCAGTTGTCCTCATCCGCGGCGCCGCCAGCCTTTCCAGCGTCCGCGTGTAC
TTCTACCTTCGTATGCTGAACGGCTGTGCCGCCGCCCTGGCAGAGCTCTTCTTTGTGTGC
AGCGTGTGGTTCACTTTATCGGGCAAGGCGGCAGCGGTGGCGCTGCTGCTGCTGTTAGCC
AACTACCCCATCCAACACGCAGCCGTGAGCGTCTTGCCAACGAGCTTCGCGATGATGTGC
AACTTTGTGGTACTCGGGAGCTGGCTGCGCACGCAGTCGTGGACGTCTTCGTCCGCCTTG
CTATCGCGCGTTGGGGACAGACCAACGCAGAATACCATGCCGGCGGCCGCGGCGGGCACT
GCCCAGCTGTCGATGATGGTGCCGCCATCGCCGTCGTCGGCGCCAACACTGCACAGCTCC
TCGGCTTCACCGCCGTCTGCCCCACCGCGGCACCTCTGCTGGTTCATCGGCGCTGCCCTC
TGCTTCAGTGTGCTCGCGGTGGTGACGGGGTGGCCGTTTGCCGCCCTCATCTCCGCTCTT
GTCGGTCTCGATCTCCTCCTACGCTTCCCTGTGCGCACGCTCGCCTGCACGCTCGGCTCT
CTTCTCGTAGCGTGCGCGGCTGTTTTTGTGGCGGATGTGCGGTACTACTGTCGCTGGACG
CTGAGCAGCTGGAACGTTGTCATGTACAACGGCTTCGGCGGCTCCGGACGCGGGCCGGAG
CTGTTCGGCGTCGAGCCCATCTTCTTCTTTTGGAAGAACCTGATGCTGAACTTCCACCTC
ATGTTCGTGGTGGTCCTGCTGGCGCCTGTGGTCCTCCTATGCGCACCGCGGCGAGAGCTA
GCCGCCACGTCGGCGCTCTCCGACGCGGTGGGCGGGGGAAGGCCACCTGGCGACGGCTCT
GCAGAAGGGCCGAGCGATAGCGCTGTATCCCCCACGTACTCACTCGTCCGCTCGCGGCGG
CGGACGTCGGGCACGCACCGCGATGCAGCGGGGCTTCACTCCTCGCCACTCGCCAATCGG
CACCCTCGTGGGCCGCTGCCTGCGGCAACGACAGCGGCGGTCGGGTCACGCCTCTCTCGC
GAGCGGGAGTTGCTCCACATAATGCCCTTCTTCGTGTGGTTCCTCTTCTGGATGAGCATC
GCGCACAAGGAGGAGCGCTTCATGTCGCCCGCCTACCCGTTCATGTTGCTGGCGGCGACA
AGGACTTTGTGTCTCATGTTCTTTCCTGACGCAGCCGACGATCAACCGAACTCGGCAGCG
GCAACGCCAAAACGCGAGAAGATCACTCCTGACGTGGTGGCGGTACCCACGGCGGACGCA
CAGGGCACCGCCCTCACTTGTCAGCCGCCGCGCCGTCCTTCTGTGCCACTACAAGGGTGC
CCCTCGCCCGCCTTCCTGGGGTGGCGCCACCTTGCTGGGCTGGCCTTCTTTTTGGCCTTC
TTCCTCCTCTCCTGCTCGCGGGCGATGGCGGTCTACTTCTTCTACAGCGGGCCGGAGCGC
ATGTTTTACGACTGGTACCCTCTGCTGCAGGCGGAGGCGCAGCGGGCGTGGGAGGCGAAG
CGTCAGGCAGTGCGTGGGGGAGCGTCACCGTCATCGCTGCCGCCGGGCACGACGGCACAA
CAGACGCAGGAGCTGCGCGCCTACTACACCGTGTGCCTCGGGCGAGAGTGGTATCGCTTC
CCCTCGTCCTTCTTCATCGATCATCGCTATGCTCGCTACCAGTTTCTGGATACACCCTAC
TTCCATGGAATGCTGCCCATGTCCTTTGTGACACCGCCACCTGGTCAGGAGAGCGGGTTT
TTGCGAGCGCCATCGAGCGAGGCTGCGACTGCGACGGGACCGTCACCGTCAAAGTCATCG
TCCACGGTCGACCGCAGCTCGTGCTCCTGCGGAGCCCCCAGTGTCAACGACTGGAACGAG
GAGATTCCAGAGCAGTACGTGCGCTACCCTTCAGAACAGTGCGATGTCATCTTCGACAGC
CTGCCGCCTCCCACGCGTGTAGGGGCGGCACATCACTCAAACGAACGGAAGCGTCTCCAA
CTCGATACCGTGTTCACCCGCTCGCTGCTGAACATCAGCTCCTTACAGGCTGTGCGGCGA
GCCGACGGGAAGACGTGCTGCGCGGTGAAGGACGCGTACGCCGTTCTGGACGTCGACTTG
ACGCCGCTCTGGTGCCGTGTCTTGTACTACCCCTTTGGTGTAACGAGGCGCTGCGCGGTG
TGGCGGCCACTTGTGATGAACGCAAAACCGTGACTCCCCTCTTCTCCTGCGGCGGTGCGC
GCTTACGTGTGAGCGTGTCTGTGTGTGTGTTCCTCTGCTGCACATGAGGCGTAGGTCATA
TACGGAGTCTGGTGTTATGCCCCCCCCCTCTCCCTCAACGGGTGGCTGCCGTCACAACGC
ACAGCCCGCGTCCATAAGCCCCCACAGACACAGTGTGAGTGTTGGAGGCGGAGTGGGCGC
GACGCAGAGGGCGCACACAGTCATCCGTCGGCAACGCGTGCGTGCGTGCGTGCGTGCCAA
GCCACAGCAGCACCGCAAGACAGAGAAACAGAGAGAGGGAAGGACGAGCAGATATTGCTG
CGGCTCACGCAGCGTGTGCATGCTACCGCGGAGCAAGCCCATAACTGCGCGCACGCACGC
CCACCGCCCACCACCGGCGTCTGTCGCGCGGGTGGTAGCGAGATGCCAGTCCCGCGTTTG
AGAGTGGTGTGGCCACATCTGTAATCCATGCAGTGCGCGTCGAGGCCTCCGGCCGTTGCC
GCCGACTCGGCAAGTCTGTCAACTGTATCGTGGCGCACCCATGCGCAAGAGCCACCGACA
AGCTGAAGTGAGAGGCGCACGCGATGGGCCCGTGTCGCCAGCTGCACGTGCCCCGATGCG
TCGGCACTGGGTCGACCTCCACCGCTGTAGGGCCCGTGCTGTGCGCCATGCGCAGGGAGA
GCGAGTCCGTCAGAACAGCGACACTCGCTCGTGTGTGGCTGCGTTCGCACAGGTCTCCTC
AGCAGGTGCAGCCTCTTGTCCGTATACCCATGAGTACGCCGTAGAGCATCGCGGCTGCTT
CTGATTCGATGGCTGTGTCTCCTGCACTCTCTGCTCGCAGCCCGACAGGGAGTGATACAC
AGACCCACACGCGACCGCTGCGCATGGAGGGAGGCGTGTGCGCGCGAATCTTCGAAGGGT
GACGATGCCAGCACACCCGCGTGAGAGCCGCTGAAGTGTCGTGATGGCTCTGTGGTACGG
CGTACACGCCTCCCGCGCGACATGCGCAGGGTCGCCTCCTCGCGTGCGTGCGGAGAGACG
CAGGCGAGTATCTTGGCTGAGCGCGATAAACGAGAAACTCGACTCGGCCTGTGCAAGCGC
GCCGTGCGCCCCTACGAAGGGCACACACCAACTCGAAAATGCTGGCGGCTAACAGCTGCC
GCTCCTCTACCATGTTTCTGCACACGCGAATTCTCATCATCGCGTGCACTGCTTCCTCAC
AGCTATGTCGTGATACGTGCGTGCTGGTGTGTGTACCGGTGGATCAGGAGCGCTGGAGGC
GTGCGCAGCAACCGCACGCCAGTTCGCCCTCCCGCCCCACCGGCGGCTCACAGCCCTCTC
CTTTCTCACCTTGAGTGTCGTGACATCCTTAACCACTAATGCTATCCATCTCTCCATCTG
GTTTCCCCTCGCGGCCATCACCTCCGCCCGTCTCCATCCGGCTCATCTACGCTCCCAGGG
CCACTGTCGCCCAAGAGCGTTAGGGTATACTCACTCGTTACTGCACTTTATAATACGAGC
GTCGTCGCGAGCCTTCGCATCGTCGGCCTTCGAGGAGCCCAGTAGTAGTCATCGCGGCGC
CCTCACCCCCTCCCGTGTGGCGGCAGCACGCATCATACAGGCGTGGGTGCGCAGACGACG
AGAGCAGCAATACGCACATCGCCTGCTCATGTACCTCCACGTGATGAAGGTTGCCTGCAC
TCCCGACGAGCGACATTGCGAGAATAGCGTGAACCCGTCCTCCTCGAGCACCTTGCCGTC
AGCGACGACCTCGTCGTCTTGCCCTGTCGAGCATGGTGTGCCAGATGAGGAAAGCCGCTT
CACACGACTGTACGAGGCTGCTGTGGAGAACGAGTCTGCACTGCGAGTGGGGAACTACAC
ACGGCGACTCCTTTTCGATGAGTTCTGCGCCACCAGCGATGCGACTCGACAGGCTTCGCA
ACCAACGTGTCGCATGCTGCGACAGCGACACCCAGCTCTGCGTTCGTTGTCGCTAAGCGT
CGAAGGCATGCATTCTGCCGGGGCCGATCGTACTTCGGCCACTCAGCTCCCCGCAGACTC
GACAATGTCAGCGGCAGAGAGCCTACAGGCCTATCTCAGCCCGGCGCTCTCCGCGTGGCG
GTGTGCGTCACAGGAGCCGTTCGCCTCCAGCGCGCAGGTAGCAGCAGCGGCACCCCTGCC
CACCAGCGCCGTGGCGAGCGACGTGAGACCACGATCCCCGCTTCCCCTGCACATAGATGA
GAGCGACGCACCAGTGGATGAGGGTGCGCATGGTGAAGGGCTGGAGGCTCTGTACATGGA
CGTGTTCGACCAGGAAGGGCCAGCGAATAATCACGAGGTCGCTGTGAACGCCGCGTACAC
CAGAGAAAGGGAGGCTGCGGACAGGGCTGCACTTCTCAGTGCGCAGCAGGCCACCATGGC
AGGATGCCCCTGCGGTTTCACAGCGCGTGGCAGTACTCCGTCGGCAGATGTGTCACTGAG
CAACGCGTCTTCGTTGCTGCCAGAGGAAGATGACATCAGTCTTGTGCTGCAGCCTGTCCT
CGGCGGTGTTGCACAGAGGCGAGGTCGCGGCATTCGGGTGCACCTGGAGTCGGAGCCGTC
GGTGACAACGAGCTCCTCCATGGTCGATGCGTCATTTCTGCAAGCTGGAAGGGAGACGAC
AACACTCACGTGTGCCGTGTGCGAGCTGAGCGGCGTCGTCGGGGACCCGCACCGCACGTG
TATTGACGCGGTGGAACTGCAGGAAGAAGACGAACTGCACCCCTGTGGCACATGCGGCGC
ACTGGTGCACAGCTACTGCGCCTGCCCAGGTACCACTGCTGACACCCACTACTGCTGCAA
CCCCTGCTGCCCGGGCGGTGGCACGGTGTGAGCATCCACTCAATGCCACGTGGAAGCGAG
TAGAGAGATCGGCAGAGCGAAGAGACGCAGTGCGGCACGGGTTGTTGACTCGCCGCTGCG
TGTGCGCCCCCTGTTTTGATCCACAAACTGGTGCGTGTGGGAGGTTCGATGTACATTATA
ACGCGCTGGATGAAAGGGGGTGGAGATAGAGGAAAGTGCTACGTGAAGAGATGAGGCACG
CGGCGCGACGCACAGTGTGCAGCCGCTCCTTGGTGCACGAAAAGATGAAGCAATGACGAA
GACGACGAGTTGTACGTCTCTGCGCTCGTGTGCGGCGCTACTCCCTGAGCACCCCCCCCC
CCTCTCTCTGTTGCCCAGCGTCGACTGAGCCGCTGCCGTTGATGTGCACAGCACCTTGCA
CCTCTCGTGTCCATCATTCTTCTCCGCACCCTTTTCCTTCCCCTATTCGGCTCACACGCC
GTGCCTCCACTGGCGGGTAACGTGTGCTTCGCGTGTGCTCGATGCACCTGCGCCGCGCGT
TGAGTGGTTTAGACAGAGAGCGAACGGCGCCGTTGGCAAGACATAGAGACGCCGCGCGCC
CACACACACGCACAGGGACCGCCATCATTGGACATGGAAGCCTGACCCTTCTCTGTTGTC
TCTCCTGTTGCCTTGCTGCAGATTAGTGGCCACCGTGTGCGAAAAAAAAAAAGATGTCCG
ACGTGCTCGGGTACCTCAACGGGGTGCTGCACCGCGTTTCGGCGACGTTCATGCCGACTG
AGATGGACGACGTCGCCTCATTCTTGCGCGGGGATGCGTGGGTGGTCGCAACGGCGGCTT
CCGCGTCGGCTCAGCAGACAGCACAGACATTTTCCACAGCAGCGACCGACTTGTCGTGTG
GGGTCGCAAGGCCGACTACGGTTAGTTACCCTCTTGGTGCTACACGCTGGGGTCGCTTCA
TCCCGCTCGGTATTGCAGGCACCACACTCGTCTCCGCCGCCACCTCTGGAAGCCGCGCGG
TGCTGCTCGACTTCTTCGAGAGCAACGGATTCGAGCAGGTGTTCACCGTGAGTCTCGTGC
CGACCGAGCAGCAGCAGCAGCAGCAGTCGCACGTGCGTCTGGCGGCACCGGGGACGATGG
AAGGTGCAGGTAGCTCTGGGGACACCGCCCTCTCTCGCGATGGTCACTGTCACGCGGACC
TCTGGCGCACCCAACGGCGTTTTTCCTTCTCGCCCAGCGACACTGGCGACACGACCGCCT
CTCGTAAGCGGGCTCGGTCCAATGCAGCCTCGTCTGTGGCCATCGACATGTCGCTGGACA
GTCGCTATAGCACTGCGGCGGAGGCAGCGCGCCACGCGTGCATGGCTGCTGCGCGTCGCT
GGTTCGAGGGGGTCGAGGAGAGGGCTCTGCTGGACGCCGATGAGCCGAGAGAGGGCGGAG
ATGGAGGTGCGCGGCGCAACCACAAAACGCGTCTTCGGCGCCTGCTTTTAATAGTGCGGT
GCTGTACAGACAACCGTGTGGCGTTCTCCACCCGTGGTGGCGCCACCGGCGCTGCGCAGG
TGTCATCGTCGGGCACAGGCCGCCGGCACCGCCGTGGGAAAGACCCTCTATACCTGCTGC
TCCATGACCTCGCAGCTCTCACGACATTATACGAGGTGCGGCTGGCTCCCACGTGCTGCG
CGGCGCGGCCTGCGGTGCTGTTGCTCCCAGAAGACGACAGTTACGGCGGCTCGATGCTGA
GGCAGCAGCTCCGAGAGGAAGTGGGACACCGGTACTGGGTTGAGCTGTTCCTGCAGTCGG
ACGGCGCATCGAGTGGCGTCCCCGCGCGCCATGGTGAAGCTGGCGCGGCGGACGCTGGCC
GAGGAGCACGGAAAGGTGACGGGTGGAGAACAACGCTGATCGGCTGCAGCAGCGGTGCGA
GTGGCGCGCCTGGTGGGTTGGGTAGCGTCTTGCGACAGCGGCAACACGAGCAGGCCGAGA
CGCCGCTCGAACGGGGCTGCCGCCTAGCGGCACAGTGGGGTGTTCTGGACCTGTCAGCGG
CAATGCGAAGCGCGCAGCAGAGCACGGGAGGTGAGGCGCTCAGGTGCTCGGCAGCGAGCG
CATTTGCTTCGGTGGGCGTTCCTGCTGGTGGTAGTGCTTCGGGGCACGCGCCGTCATCCA
GTGCAAGTGGCCCTCGACCTACGGGGCCCATGTCTGCTCAGCAACGGGAGGAGGGACTGC
GCCGCCACGCGTCATGTTTTTTCCTGCGCCCCAGCAACGCACCACTGTGTGTCTTCTTGA
TGGAGGCACTGCGCCGGTTTCCGGTGCTTGTTCGCCCACCTGTGTTGCAGCACTGGCAGT
CCACCTGGACTGCACGTCACTCCTTGATGGACGTGTTGCTCGTCTTCCACACCGCCCTCT
GCCCCTTCGTGCTGTCCTCCTCCTCTGTCGGGGTTACCGCCGCTTGTCAGGCGCCGCCTC
CGCCGTCGTGGATGAGGGGTGGAACGCCTTTTCCGGCCTCCACGATGCTGCAGGACACCA
CGGACCTCCTGGATGCCTTGCTGTGCGCCGCCTTCGCTCTCGCTGAGGAGCGCGATGCCG
CGCAGCCGCTGTCTGTCAACGACTTCGTCATCGAGCAAGCAACCCTGTTCCTTCTGCTTT
ACGAGGCGCTTGTGCATCAACGCGAGGGTCGACTGCGCCGTATCCCCGGCGTGGTGCGCG
TCCTCCTCGGGCTCTCGGACCGGTGTGCTAGTGCCGCAGCGAAGAGCTGCGCCGTTGACG
AGGCTGCCGCATGTTTGCCGCGTGGTGGAGCCACGACGGACGAGAAGGTTCATCATGCAG
TGCGCCATCTCCTTCCGTTTGCGCCGCTGAACCTCTTCTACGAGCGAGTCGCGCAGCTGG
GGGCCGCCTCACGAAAGGGGCATGACAGCCGGCGTGAGGTGCAGCCGTACCCGATGAACT
CGATCGCGCTGCCCATCCGCCGCATGTCTCTTGCGCCGCAACTGCAGCACAGCACGTTGC
TTGCGCTGTTACCGCTCGGTGAGTCGGTGTGGGAGCTGCAGGGGGTGGCGGCGCGCGTGT
GGCGGGAGGAGCTCCCCGCGCGCTGGCAGCGTGTCGTCGAAGCCGTGGGCACGCGTGACG
ACCACCCAAGAGCACACCCCTCCTCTGCAGCGCTGCGGGGGACCAATGACGACGCCGGCG
CCTCTGCACCCACTCAACTCAGTGCAGGGAACTTCTATCATCCTCTCGTACCACACGCTG
TTCGAGTGCTGTACCTCCTCACCGCACACGCCCTGCGCGCGCCGACCGAAGCGGCGAAGC
AAGTGCCGCTTGTGCAGCTGCAGATGATCTGCCAGCTGTCTGACGAGCAGCTGCTCCTCG
TGCTCAAGGAGCTGCAGGTCGCGGGGCTGGCGAGTACAAATCTCAAAACAAAGTCAGCGC
GAACGCTGCTGGACACGGTGTGACAAACAGCGAAAAGGCGGAGCGCGAGAGAGTGGGGCG
GTGCTGCGTTGGACGCAGGAGAGGACCGTTACGCGCCAGCTCGCACCTCTTCCTTCTCCT
CCCCCCACCTCCGCATTCGCTGGAGCCTCTACCGCAGAGTTTTCGGTGTGCGCTACGGCG
CCCTTTGCGGACAGGAACGCACCACCACAAAGTCAACGGCACGGCGGAAAGACCTGCGGA
GTAGGGGAAGGAGGCGGTGTTGGAGTGCTGTGGGTGATGGCGCGACACCGCCCACCTATA
GCAGCAGCCCAGGCAGGTCCCGTACGGCACCTCTGTTCGCGAAAGGTGCAGCATACGGGC
GTCTGAGTGTGTGTGTGTGTGTGTGTGTGTGTGTGTGTGTGCGTGTGTGTGTGTGCGTGT
GTGTGTGTGCGTGTGTGTGTGGCTCTATGCAGCGGCATCACTGCTGAGGTTGTCGCTGTC
GTTCCTCCCCGCTCATTGTCTTCTCTCTCTCTCTCCCTCTATACACGTGTTAAGCAGGAA
AAGACAAACCCAGTTGGGCTCGCGCTATCGGATGCACAGCTGTCGACGGTTGTAGCTGTT
CCCGTCTCTGGAGTTACGTGAGCGTTGTCGGAAGGCACGCCTGCGGCAGCGTGCTTCACC
CCCCCCCCCTCGCCTCCTGCGACTCCATGTTCTTCGCTCCATGAGCTACTCCTAACGGCC
TGCCCATGCCCACGGCTTTGCCTCGCCTTCCGTTCCACTCATGTCTCCAACATGCTTTTT
CCGTTGCTGCTGCGCGCGCTCATGCACCTGGGTGGCTGTTGTGGGGGACTGTGTTAGAGG
TTGTCTTCTTGTCTGTCTTGTGACTCCGCCGCACACCAGCCGGTCTTCGCGGAGGGTGAC
GGTGGTGGAGACACACGCGCACGCGGAGAGAAGGTGTACGAAGCAGGCCAGGTCGTAGGG
ACACCACACGGAATTTGGTACACACACACACACACACGCGCAGGTACGTTAGCGCCTCTT
GAACCGGAGTGATTGAGGGCATGGCCAAGCTACAGCAGAAGCACGCGTCTGCTGTAGCGG
CAGAGGCGCAGGCGCAGAGCGAGACCACCGTGGTGCAGCAGGGCCCGGTGCCGCCGCTGG
ACGATCCGGTCGAGTTCATACTTGACCGAGTCGACTCTATCGAGCGATGGCGATCAACAG
TCGCACGTCTGAACCTGGCGCAGCTGGGCGTTTCGCTGGTGCGCGGTGTACTGCGACGCG
GTCGCTGGTCGACGCCGCCGATGCACGTTTTCGATGCCGCAGAGAAAGCAGCTCCGGCAA
CGGATGCGGCAGAGGCCGAGGAGTCCGTCCAGCCGTTTTACCCATCGCAGCCGGTGCCAC
CGTGGCTGTATCCCCGCACGTCGTTCGAGACCGGGCAGGCGGCTACGCAGGTGGCCGAAC
AAGATGAAGCTGCACAGACGCTCGCGAGGGACGTTGCCTCTCCAGTGCCCGGGCAGGCAG
CACATCACCCGCCCGATCACCACCCTCGTGCACATCCCTCCATGCAGCCCAGCGTTGCTC
GGCGCGCGCTCGTGCAGACGGCCAGCCGCGCCTCTGTGCCGCTTTACATGGGTATGCTGA
TGGCATTCATTGGACACGGTGTGGCGTCCATGTACAGCGCAGACACAGACACAGGCCCGC
TCGGTGCGAGTGGCGCAGCGGCAGGGCAATCCGTCCAGACACCGGCGCCCGCGTCTAGTG
CCGTCGCCGGGGGCTTGCCCACGTCTAGCCGCCATCTGCACTTCACCACCGAGATGAACA
GCGCACTCCACGAGGTGCACCGTGCAGCGGCTGAGGTGATGTGCATGGTCGATCACGGGT
CAAAGGAGATGCATGCGCTCGCGACCGCCGCGCTCTGGTCGGCCGGCAAAGCAAGAGCGT
ATCGGACGGATGAGTATGAGCGGGTGCAGGACATGCGCCACGCGCAGCTCGGGCGATCAT
GTCGTCACCTTAGCCGCATCGTGGCAAATCTCTACTCTCTTGTGTCCCTCCTGGACTTCT
TTGCCGTGGAAAGTGCGTCCTTGCCGACGCCGACGCCAAGAACCTCGGCAGCCAGTGGCG
CAGGCCACTCGAACATGAACAGCGCCAACGCCGGCTTCCTATCGACATCTTCGGCTTCGG
AGGTCGCGGCGGTGGCGATGGAGGAGCAGGGCGCTCAGACGACCACTGTGGCCCCGTACG
CAGACAGCAGCACTCCCAGTGCCACACTGACGTCCTCCGCCATGAAGAAACCTGTCGCCA
ACGCGGCGGCCCCCGCGCACCCCTATACGACGGAGCGCTTCCATAAGCTATTTGATGCAT
CCGGCCACTTGCCGCAGAGCGTGTGGAGGGTGTTCTCCGCCGTCGCCACCACATTGAGCC
AGTTTGCAGTCTCCTGGTCCCTCACAACGGGTGATGCGCAGAGTCGGCAAGCATTCAACA
GTGCAGCGTGCGTGATACTCGGCGAGGATCAGCGCTGCCTGCTGCTGCAGCTGCATCGGC
TGTGTGCGCGCTTTATCGTGCTGCGCCACAGAGTGTACACGCTGCACCCCGTCAACTCTC
TGCACTTCAAGGTGAAGCAGATGCTGGAGTGGGGCGGCTTCCTCAACGCCGATGTGCCGG
ATGCGTGGTCGTACAACAATGGCGACATTGACCGATGCGACTTACACTCTGATCGACTGC
ACAGCACCTATGCGCGTGGCCTTCAGTGGAGCGTCAACTCGAGCAACAAGACGGCGCTTC
AAGCGGTGGTTGCAAGCCCGTACGCTATCGCGGCGCGCGACTCAGCGCTGCGTCGGATGA
AGGAGTCGAGCGCGTTTTCTCCAGGCGGCAGTGCCGTCGGTGGCGGGGGGGCCGTCAGCA
CTGCAATCGATAGAGGTGCATCGGCCCCGCTCTCTCTGATCGCCTCACTTGCCTCTGCCG
GGGTGAACGGCGGCGCCAACGCCGCCTTCGCCGGGCTTCTGGCAGCGCCGTTGTCATCGG
CATCTGCGGCGCCGACGCAGAGTTCCAGCGTGGCCGCACTATCCCAGCTCTCCGGCGTGC
CGGGCTACGTGGGGCTGCGGAACAATGGCAACATGTGCTTCCTCAACAGCGTTGTACAGC
TTCTCGGCAGCGCTACGCTGTTCCGCGACGATCTCATGGCACGTTTGCAGGACGCCGTCT
TCTGCGACTCGGCACACGCCGATCACCGGGCTCCTGCAGCCGATGCCACTGCGATGGCGG
CTCTTTTTGCCAAGTATGGATGTCGCCTCGTCATGGCGCTTCTTCTCGGTGAGATGCAGT
GGCGTGGGTCGCACCAACACAGTCGCCTCCCGGTGTTGCCGGACTACCTCACCCCACACC
TGCCGCCGCCGTTCGATGACCATCGACAGCACGACGCCTCGGAGTTCTGGCACGCACTGA
TGGACAAACTGGACGCGCCGAACCAGCCCGGGGGGGCGGTGGTGGCGCGATGGTTTAGCG
GGCGAACGGCGACAACGATGAAGTGCGTCACCTGCCGGCACACGCGTCTGCACACCGACA
CCTTCTGGGATCTCTCGATCCCACTCCGCGCTACCTCGGCCCCCTCCGTGGCAGCGTCCG
TGGGGGGCGGCGCGCCGACGCCACCTGGGGCACCGGTGGCCGCGGCTGACCGGCTGGTGA
GCCAGGTAGAGGTGCAGCACTTTGCCCGCGCCACCGCCGTGACCACCACCTACGCGAGCT
CGCCAGCATCCGGCTTTCCAGCCAACACGTCGACCACGGCAGATGCGACTGCGGAGCTGG
AAGCGGCGGAGCGCGCAGAAGAGGAGGCAGCAGAGAGCGTCAGCAACAAAACAGCGCTGA
CCCTGCGCCCCATCGTGCCCAGCAGTGTAGCCGAGCCGTACTCCACCACACCGCTGCCGT
CCTCGACGGTGGCGGCCGACGAGGCGCCCAAGACGCTGCAGCACCTGCTGCTCCATGTGC
TGCACCCGACTCTCAACAAAGAGCTCTTGCATGGCAGCAACGCCCTCGACTGCGAGCACT
GCGGCCGACGTACCGACACAGAGCTCACGACACGCCTTGTCGCCAAGGTCGAAGGGGAGG
CTGAGGTAGGGGTCGATACGGCAGCAGCAGGCGCGCCGGTAGAATGTTTCGGCGCCGTGC
AGGAAGCGCGCGTCTCTTCTGGCGGCGGCGCCGCTTCGGCCGCGTGGGAAAGTCTCCTTG
AAGGCGAGCCTCCCACACCGTGCGCAGCGGATAAACGAGCGTCGCCACATGGAGAGTCGA
TGTGCGTGGAGCAGGGCTTGGCGCTGTCGCACTCTCTCACCGACACGGCGGCCGGAGGTG
GTCTCCCATACTATCTCGCTGTTCAGCTGAACCGCTTCGCGTACCGGCGCGTCACGCAGT
CGTACGAAAAAGTCACCGATGGCGTGCCCCTCAATGAAGTCATCGTCGTCCCGGTGTACC
CCGAGATCACAGAGCCGAAAGACGGAGCAGCATCCCCGGTCGACTCGCAAGAGTTCAACG
CACAGACCGCGATGTCCAACGAGGAGGATGGCGCCGCCAACACGCGGCGTGAAGACGACG
GACGCCACGGAGCCCCCTCCACTCGAACTCCGACGGCACCGCGCTCGGCGGCAGCAGCGC
TTCCGGTGTGGGTCGCGTACCGCCTGCAGTCAATCATCATCCACAGCGGCTCCACACCTA
GCAGCGGCCACTACTTCGCCCTCACGCGGCGCCTCGCAGCAGTGCCGGCGCACGTGAACG
TCAATGAAAGCAGCCACGACGAAGATGGCGAGCACAATGTCAGTGCTGCTGCCGACATGC
CATCCATGCGCGCGTACGTGAAGGGTCAGGGGGCTGCCCTAACGGCTTGCCTGGGAACCG
AGCGTCACTTCTCCTACGCGGAAATTGTGCAGCCGACGGCGTGTGCTGACGTGGAGGGCG
CAGGGCCACAGTCGCAGGGAAGGCCCGCTGTCGCTTCCCTGTCGAGAAGCACAGCGGGGA
CGGTGCAGTCGCCAGCGCCTTCTCCACCGCCAGTTCTGCCAGCCGCCGCTGTGTCCGTGA
GCGGCGACCGCCTGTACAAGAACTGGGTGATGCTGAACGACACCAACGTGCAGACCGTTG
AGCCAGACACAATGCGCCACCTCCTGCACGGGCGTGGCGGCGGTGTCTACTCTGTCTCGG
AGACGCCGTACATTATCCTGTACGAGAAGTTGCCTGTGGCCTCCGAAGGGGCGACGGAGC
GCGACTTTCTGCTGGAGGATGAGGAGGCGAAGGGTAGGCGCGTGGCGGATGCTGCGCTGT
CGGCAGCGGCAAAGCTGCAGCGCGTGTGGGAGACCAACGATGCCTCCGTAGGCGCCTCCG
GCGTCACCTCCGTCGGTGGTACGAGCACCAAGCCGGTTCACTTTGCCCGAGAAGTGCTGC
AGATCTTTAGCGCGCGGCTGAAGGATGAGGTCGCGCACGACGCCGCTCTTAGCGAGGCGC
CGCGAACTACAGATGGGCATGGCGTCACCTCCATTACAAGCAGCGCAGCACGCTCACGAC
CTACGCCGGTGGGGACGGTGCCACATCAGGGGCCGTCTGCCACGGCTTGGAGAGCCACTG
TCAACCGGTCATCGTGGTCTCGCGCGACCGGTGTTGGCGACGCAGCTCGTGCAGCGGCCG
TCAAGGCCTCTCTCACTGATGCGAGCAAGGACACACCAGCATGCTTTACCGGCAGCGGCA
GCCTTGGTCGTCCTTCGGTGTCGCACCGGCCGCGTCGGCTAATGTCCACGGCCAAGTACG
CCAAAGTCCCCCGCAGCAAGTGCTACAGCGGCAATCTCAACCGTCACAGCGCACAGGAGC
ACCGCCATCGTGGCGGCACGGCCGCACGCAGCTCAAGTGGCAGCGACGCAGGCTCAGACG
CCGATGACGAACAGGACGAGCCTCCCAGCTAGCAGTGGAGATGGCCCACGCCGCACACGC
ACGCGCCGATGCGCCGCACGTGCGCATGCGGGTGCGGTCGGGGGAGGGGGCGACCACCGG
CGTGCAACGTTTACGTATTCTGTGTGTGCCTGATTCTTAGTGATGCACATCGAGCATGAA
ATGCCGACGAGCAGGCAGATGCGAGATGGGGGAGGGGGAGGGGCACGCACGCGAGGCTAA
TACACGAAATACAGGTTGGTGCCTTGGGTGTCGTTACGGTGCCGCTCTCTCTTCGACTTT
TCCGGCTCTTCACGGTCACGCGAGAGCATGTCGTGTTGTTGCTGGCCAGAACCGCACATG
CGAATGTGCCCCGCTTGGAACGCTCGTCTCTCTTCTTCACCTGACTGCTCATCTAGGCCC
CGCCCAGCCTCCTTTCTCTCTCGCTATCGTGTCCTCTTCCTGCGTGACCGTCCATGCTCG
CCACTGGAGAGCGGCTCGTTCCTTGCGTGGGTCCTCTGTCCTCACCACCCCTCCCTCGAT
GATGCTGGGGCGCCTAAACCGTCGTGCCACAGGTCCCGGCCCCCCCCCTGCTCTTCGGTG
TCGACGGAGAGGCCTGGGCTGGCGCTGTGCCGAAGAGACTTGCGGTCGTGACGACGTCCG
TACCAACCCACCACACATCGTGTCGACGGTTCGACAAGTATGCGCAGCCGCCCGCTCCTG
CCAGGGGCGTGCGGATTCAGAAGATGACGGAATGCGCCCTGCTGCCACAGGCCCATCGCA
ACATCTCACCTGCCGCGGCACATGCATGCTAGCCATCCAGGCACGCCCACTCCCTCCTGG
TCAGCAGAGCACGAGTAATGGACGGAGATAGGCGGGATGAGATGCGTTACAAGTCGACCG
CACAGCGCGTGCGTGCGACGCATGCGGCATTGCATCTCCTCCATCTGACCCTGCGAACCG
ATCAGGCGCAGGTGCGGGAAGCGTGACGTGAACACACCCGAAGGGCCGCGCCGAGTCCTC
CAGGCTCCAGTAGGGAGAGCCTCCAAGTCATATTCTAGGATGCCGTAGCTGGAAGCGGCT
CAGGGCGGAGCATGGCCCACAGGCAGGGTGCAGGGTCTTCGAGGGCCCAGCCCTGAGGCC
GGCCAACATCGTCCCGGAGCTCATCCGGCATGTGACCTTGGCCACCCCCTACCACCCGCG
CGACAGACGCCGGTGGTGGGCGGTGGGTGTGCGTGCGCGCAGTTATGGGCTTGCTCCGCG
GTAGCATGCACGCGCTGCGTGAGCCGCAGCAATATCTGCTCGTCCTTCCCTCTCTCTGTT
TCTCTGTCTTGCGGTGCTGCTGTGGCTTGGCACGCACGCACGCACGCACGCGTTGCCGAC
GGATGACTGTGTGCGCCCTCTGCGTCGCGCCCACTCCGCCTCCAACACTCACGTGCTTTT
CCTTCCTCGTTTTCTCTTTGCCATCGCACGTATGCACATGCTGGCCCGGCCAAAGGTTCG
CAAGCGGGTAGTGTCAGTCTCCTCTCTCTCTCTCTCCCGTGAGGAAGTGCGGGACGCTTC
ACGGGCACTGGAGACCTACACGCCGACATAGGCAAACACAGTCTGACAGCCGTACGTACA
CGACTTCGGCTTCTTTCTTCCTGACGTGCGGGCTTCCTGTCGTCACGTAGCTCACAAAAT
TCAGCTCCGGCACTCCGTGTTTCGTCCTCCGCGCCTGCGCTCCGTCTTCTGCGTACACGT
CATTGATGCGCCCACCCATACACACGCGGCTCATACACGCCTCACCTCGTGGGTTTCTCT
TGCCGGCGTCGAAACCCTCGTTCGCTGTGCTCTCGACTTCTCCCCATCGACCTCTTCTTC
GCGCGTCTTTTAAGAGTGGAGGGCATTGCACACGCTTGTGTGTGTGTCTGTGTGTACGCG
CGCGCACAGCCTCGCCTGACCCTCCTCCGTTGATCAGTGGGGGCGTACGTACGTCTCTTC
GGTGCACCACCCCACCCCTGCCTGCTCTCGCTCTCTTCCCACCCTTTGTGTGTGTGCGCG
TGTGTGCGTGTATATCTTCCTCGTCTTCCGCGTTGCCCTGATACGGTGCAGAAGACGCAG
TCGTCCACATCAGGCACACCTCTCCTTTTCAAGCACCCCCCCCCTTCCTAAAAAAAACCC
GAACCCCCTCTCTGTTTGTGGGTGGGTGTGTGCGTGTGCTTGTGTGTGATCTCTAGCCGT
TTTACTGAGTGGCCATCCTCTGTGTTCTCTCAAGCTCCTACATCCTTTGACCTCTTCTCC
GCGTCCTGCTCATCTTCCACATTGGACGCACTCGTTGATTGTGTATCACCGCCCATTTAT
CTCCCGTGCACAGACTCCTGCGATCCTATTTTGCCTACCTTTCCTCTCGTTTCGTTTTTT
GTGTGTGTGTCGCTCCGTGCTCTGCCCACCTCCCGTTCGCTTTCGCGGTGTGCCGCTGCC
TCTTGTGCGTCCGTTCTGCGCAGGAGTGTGTCGGGGGAGGGGGGAGTGGCGGTGCGTCGC
GGTCGATCTCCTCCCGCTCCCTTCTCTCTCTCTCTGTATCTGTATCTGTCTCTGCCTGTC
TGTCTGTCTGTCTGTCGGCGTGTGCCGTTCGCCTTTTGGGGGGTGCTCGCTCACTGGGCG
TTCTGTCCAGTGAGCGAATTCGCCAAGCGCCGTCAGCACTGCCTCGCGCACCAATACCCG
CATCTCTCGCCACGCCGGCTCTCTTGTGGTTGTTGTGAGCGCCTGTGTGTGTGTGTGTGT
GTGTGTGTGTGTGTGTGTTGCGCTGTGCAGAAGGGGAGGGACAACACGCACGCGCATCGT
TTTCATCTCCACACGTTTACATGCAGCTCGGCGTGTCGCACTCCTCGGGCGAACCTCCTC
TGCCGCCTCCCCCCCCCTTCTGATCGATTTGGCCCACTTGTGTGTGTGCGTGTTCGCCAT
CACGTGCGTACGGTATTGTCCTGCCCGTCTGTTGCTGTCTGCCATGCCGCTGACACAGTC
GCCGTCCCACACCCCGCCTGCCTCAGGCAGCGACGGCGACAGGAAGGACGAAGTCGCAAA
GACCTGCATGGCGCCGGAGCGGACGTCGCGGGTGCGAACCTGTTCATCACTCCGCTCTGG
CAGCGGTGCGACAGTCGATCTCGGCACATCCGCGGCAACTTCGGAGGTAGTCAGCAGAGA
CGGTGAGGCTGAGTGCGGTGATGTTGAAAGCCATATCGTGTCAGGCACGCACGATCATGC
GCTCCTGCTGCCCCGGCTGTCGTCCTCGATCAACATTATTGGCTTGACATCGTCGCTCCT
GCGACGCCATCTATCTTCCTTCTTTAGCGGTGACGGCAGCACCAGAACTGCCGCCAGATG
CGACGCCAGCAGCAGTATGGCGGCACCGGATCTCACGTCGTCTTTCTCCCAAGCAGCCAC
AATGGCGAAGCCGGAGGTGAATGGAAAGCCGCTCAAGCGACCGCTGGGCTACAGCATTTA
CTCGACCGCCGCTGGCGCCTCCGCATTGACACCATCGTGCTCCTCAGCCCAGGGCCGAAG
TGGCTCCAGCGTTAGCCATCGTTTTTATCGGGCCTACTCCCTCTTCTGGGCTGATGCAGC
GGCGTCCTTGGCGGTGTCGTCGACGCTGCTGCGGGACCCAACGCGAAGAGTCAGCGCGCC
GCTGCCACTGCGCAGCAGCACTCGGGTTGGTCACGAAGATGCACCAGATGCAAGCATAGA
AGCCGTCGTGGCGCCCGCGGAGGAAGAGGACCGCTCAGTGTTGACGAGGGCAACCGCAGC
GGCATCATCCGTGCCTCGAGCACGGAAGGCAGCACGCGACGGCGGCACTGACGCTATCCC
TCATCGCCGCATCGCGAGCGCCGAGCCAAACCGCTGCAGCACCTTTACGGAAGTCACTGC
GAAGCAGGCGCCGACGCTGTCGGTGAGCGGATTTGCAGGGTCATCCTCTGCTCTGGCCTT
TGGCTGCACCCCGCCGGACGACGTCTCTCGGCGCGAGGCGTCGGCGCAGCACGTCGGTGA
GGGCGCAAGCAGCTCATCGAATGTGAGGTTCTTCTCCTCCACTGCCATCCCCGGCATGCT
TCACGCGCTGCACGCCGTCCCGGGTGCAGAGCAGCACCGTTGCCTACCGGAAAGTACAGA
CGACGCGGGTGACTCTCACCATTCCAGAGGCTGTAGCAGCGACAGCAAGCCGAGAGATGC
CAGCCACGAATATGTGGCGAAGGAGCGGAGGCCGAGTTGCTACCAGAGTAACGACTTCCA
CGGTGCGGCGCGATCGAGGGGCGGAGATATCGAGTGTATCACTATGTCTTCTCTCGTTGC
CCACGTAGCCGTGCCTCCCACTGTCCAGGCAGTGCTGCGGAACTCGGATGCCACGAAGGA
GGAGCTGTGGATGGCACTGCGAACAGCCTGCCAGCAATGTGAAGTGCTTCAGCGTCGTCT
CGCTCGAGCTGAGGGTGCGCTGGGCAACGAAGAGGAGGGTGAGTGGGCGGAGGGCGAGGT
AGGGGTGACGGCTGAAGGGGGTGCGCTCGCGCACGTCACAGCCCACCGACGCAGCAGGGG
CGATGCGGGCAGGACGTCAACGAGGCCGTCGCGCAGGCACGCCGATGATGAAGAGCGCAC
GGCTCCCAATGCTGGTGGCGCTGTCGAAGGGACGGGTGAGGCGGAGAAGAGCACCGCATG
TGAGCAGGCCGACTCAGCGCAGACGCGCTGCAGTACCGCTCCGCCGACTCCCACACGAAC
AAACCGCCAAGTCCACCCGGGACACCGAGCGTGGAGGCGCATTGCGGAGCTGGCCGCTGC
TGCTGCTGTCGCGTCATGGACTCCCCCACTTCTGTTGTCTGCCCAGTCCGATGGAAGCAC
CAACGCTGCCGACTTGGACCCCCATTCCGGGCGTGGTGGTGACACCGGCGACGCGTCTTC
GGTGCTGCGTCATCGCGTGTCGGAGGCGATTCGCCGCATCGAGACGAAGGAAACGGCTCC
GCTGCGCTCCCCGCACACGCGCCCCGACAGCAGCGGTTGGGATGGGCTAACGAGCTCACG
TGATGCCGATGACACCACACAAAACAGCAGCGACCACCTGCGTATTTCCCTCTCGCCTCC
ACCGCAGCCTGAGGCTCATGGGAGCTGGCACAGCACGTCCTCATCGGATCTGCAAGCTAG
TGGTGCGCGGCACGTCCGTGCCCAGCATGACGCACCACCTACTCCTGCACCAACTCTTAG
GCTAGCCACGCATGACCCTCCCGGCCCGACCCGCATGGAGAGCGGCAGCTTGTCTAGTGG
TTCCGACGCAGGCGCAGCGCCGTTACATGCGTCTAGCAATGAAGCCGTGGACAGTGGAGG
GGAGACGGCCAGCCCTGGCGGAAGTGGCATCCTTGTCCCACCCACGCTTCCCGCGATCGC
CGGGGTCGAGGCACAAGCCTCCGTCGCTCAAGAGAGCTATAACTCCGCGGAGCGAATGCG
GCTGGCGCAGCCGCCACAGCAGCAGCTTCACCGCCGTCACCGCGGTGCGTCATTGGTGTC
GCTCTACTCTGCTCCCGCAGTGCTGGACGAGAGCGTGCACTTCAACGGGCCGGCTGCCGC
TGCGGAAAGCCTGGCTACACTGCAAGCAGCTGCAGCCTTCAAGTCGGCCAGCTGGCCGTC
TAACGGTCTGCAGTCGAGCTACAACGCTAGTCGAAGTGCCGGCTTCCATAGCCGCAGCCC
ACTCGCATTCGGCAGCCCGACGCTGCCGAATGCAACGCAGCATCGGTCGGGGTGGACAGC
ATCAACAGGCGCCAACGGTGCTTCCACGGCGGTCATCGCCAGTCTGGTGACTCCTCTTAG
CGGTACACTGCCTAGTCTGCACTCTTCCGCTCTTTTCGGATCTTCGGCCCCTCCGCGTAG
TCCTCTCCGCAGGGAGACGAGTATGTCATCTGCCGAGTCGGCGTGGTCGCGACAGCAGCA
GCAGCACGCAGCGGCGAAGGCGACTCCCTCCAGGGCCGCCGCTGCGCGCATCTCTGCGGA
AGCCAGTCAGCAGCGGTCCCTCTCTTCTACTCGATCGTGCAGCCCCGACAAGGCGGCTCT
TTCGGTCGCCTCCGCGACACTGAAAATGATCCGGCAGCTACAGCAGGAGGACGCGCCGGT
GCCTCCGGTCACTGACGATGATCAGAAGGCAGCGCTGCGTCAGTGGAGGCGCGAGGCAGC
GGTGAAGAAGGGAAGCGGGAGCGCGCCCATGTGCTAGGCGACGCGGAAGCCTCGCGCAAC
GTGACTTAGGGGCGAGTCTGTATGTGCAGACATACCTCCCCACCGTGGGCCGAGGCGGGC
GGGCTGTGTCGATCGGAGCGATGCTGCGGCAAGGAAGGAAAATGAGTAAAGGCGCGCATA
CACGGACGCACGCCTTCAACTTTTTTGATTGCGTACTGGTCGCCCATCCGCCCCCACTTC
ATGCAGGAGTGGGGGCGGCCTGCCAGTCCGAAATATGCGCGCCGAGCACCACCCCACCAC
TCCTCCACTCCCGCTGCCGTCGCTGTCCGCCACCCGTGTAGCGTCACTCGTATTTCTGCT
CCGTATGTCTCTTCTGCTGGTATGACCAGACGCAGTCGTCTGCCGCCGTGTAGGTGCGCG
CAAGCCTCCTTCTTATGGTTGTCGCCGTTTGGCTTTCTCTCTCTCTCTCTCTCTCTCCCG
TGTCGCGTCGTTGCCTGTGCGCGCCGTGGTGCCCGGATGGGGAAGGGGGATGCGGTCGCC
CTGTCGCGAACCGCTCTTTTTCGTTGAGGGGTGGGGGAGGGGTGTGTGCCTGTGCTCAAC
GCCGTGGCTCGGCGGTGGTTTTGAAGAGTCTCTCGTATGTTTTGGCGTGCTGCATCGACG
CGCTGTGTGTGTGTGTGTATGTATGTGCCCGGCTGCGTTCGTGTTTTGTCGTGCGTGCGC
ACGCGTCGTCGTTGCGCAGACGCTTTCTCTCGGTGTTTTGCATGCGTGATGCGATCGCTT
GAGGTGCTTCACCCTGTTCTGCGTACGCATGTGCGTGTTTGGGGGGAGGGAGCGGTTGTG
TGGGCCGCTGCAGCAGTGCGACCCCTGGTCTTCACGGATGCCAGTGCAAGCCCGAAAAGA
AAACATCATCAAGCCTCTCTCTCTCTTTCTCATACCGGCGCTGATGTCTCATGCATTCTC
AGCGCGTGTGCGCGCGCTCCTATAGTACCAGGATGGTCCTCAACACGAAGCGCAATGAAA
GGGGTGCAATCATAACAAAGTATGGGCGGGGCGCAGCAGGTGGGGGTTGGGGGGGGGGGG
CGTTGTTCACCTCCTTTCATCAGCGCCCTTGCATGGCCGGCGTGGTTGATGGTGGTGATA
GCGTGTGCCGCTGCTGCAGCGACCGCGACGACGGCCGCCTCGCGTACGTGCTTTTCTGCT
CACTCCATCTGCTTGCTCCTTCAGCGATCTCGGTTGGGGATGGAATTGCACAACAGGGCG
CCGGGGAGCCCGTGCATCGACGGGGAGAGCGCACGGCATGTTCAGGCAGCACCCACCCTC
TCCATGGCACCTCGTCTCGAAAGCGGAACGCTTGTAAGACCGGCGCAGCACTTGCGTCAT
GCGCGGACGCCGATCCCCATCATCGCCTCTCCAACAGCTCTCTCTCTCTCTCTCTCTTTG
TGCGTGTGCGTTGCACTCCTTCCCCCCTTCCTCCCTCTCGCGGCATCCCAACTTTGCCGC
CGTTGAACCGCGCATCATACTCGCACACCCACGCGCACGCCCACGGTGTCGCTTGCTTCG
GTTCCAGTGCGCTTGCGTCGTTCTTCGTTGGACCTCCTGCTTGCCTCGCCCCACCCCCGC
CCCTCCACCCTTTCCTGCTTCGTGAGGTGCAGCTCTCCACCTCTTCTATCTATCTCTGTA
CGCAACCCCCCGCCCCTCTCGGCCCTCCCCCCTCCCACCAGCGAGAGCGAGCAAGACAGA
CAGCGTGCACCAGCGCTGTCGTTGTCAGCACCTCGCATCAATCCAGCGGCAGCAGTGGCG
CCCTGCCATCCCCCCCCCCTCATCGACATCCGCTCTCGAGCACCATGGCCGCCTCCAGCG
TTGCATCCGTGTCGGCCACGAAGGCCTCTGCTCTTGCCGCCAAGAAGGCGGAGAAGGACG
CGCATGACAGTCGCTCTCTCTTCGAGGAGTACGAGCAGCTCAGCAAAGACATCAAGAACA
TACAGCTCAAGACGATGATCTGCAGGACCGAGACGCACCAGCTCATGAAGGAAGAGAGCG
CGGCGAAGCAGGAGGTGAAGCGCATCCAGGCGGTGCCCCTCGTCCTCGGCAACTTCGTCG
AGGTTGTGGACAGCGTACGCGGTATCGTGAGCGGCACGAGCGGCTCACAGTACTTTGTGC
GCATCCTTTCTACCCTCAACAAGGAGCATCTCAAGCCGAACGTCAGCGTCGGCCTGCACA
AAAGCAGCAACGCCTGCGTGCAGCTGCTGCCGAGTGAAACGGACGCGACCATCACGCTGC
TCAACTCGAGCGACAGACCCGACGTCACGTACTCGGACGTGGGTGGTCTGGACATGCAGA
AGCAGGAGATTCGCGAGGCCGTGGAGCTGCCACTGACACACGCGGGCCTGTACGAGCAGA
TTGGCATTGACCCTCCGCGTGGTGTGCTGCTCTACGGCCCGCCCGGCACCGGCAAGACAA
TGCTGGTGAAGGCCGTGGCGCGGCACACGAAGGCCTCCTTCATCCGCGTTGTCGGCAGCG
AGTTTGTGCAGAAGTTCCTCGGCGAGGGCCCGCGCAAAGTACGCGACGTGTTTCGTCTCG
CCCGCGAGAACGCGCCATCGATCATCTTCATCGACGAGGTCGACTCCATCGCGACCAAAC
GTTTTGATGCTCAGACCGGCGCCGATCGTGAGGTGCAGCGTGTGCTTGTGGAGCTGCTTA
CCCAGATGGACGGCTTTGACCAGACAACCAACGTCAAGGTCATCATGGCCACAAACCGCT
GGGACACGCTGGACCCCGCGCTGCTGCGCCCTGGCCGCCTCGACCGAAAGATCGAGTTCC
CGTACCCTGACCGCCGCCAGAAGCGCCTCGTCTTCCAGGTATGCACGTCGAAGATGAACC
TGTCGCCTGAAGTGGACCTCGAAGACTACGTGACTCGGCCGGAGAAGCTCAGCGGCGCCG
ACATCCAGTCCATCTGCCAGGAAGCGGGTATGCTGGCGGTGCGGAAGAATCGATACGTTA
TTCTGCCGCGCGACATCGAAAATGCGTACCGGACGGTGATCAAGAAGACTGGGGATGAGA
CGTACGACTTCTACTCGTGAAGCCTGCGTGGGCGTGTGTGTTCCATTCTACATGTCTACC
ACCGCCGTCATCACCACCACCAGCAGCGCGGTGCGCGGTGTCAGCAGCGCCGCCGTGGGG
GTGGCGGTGGCTGTGTCAAGGGTCGCCTCTCTCGTATATCCGTCTGTTTTGCCGACTCCC
CACCCACCCACCCCACCACCAACTCGTTGAGTGGGGCAGGGGAGAGGGCGCATGTCGTGG
ACGTCGTTGTGTCTGTGCACCGGATGTGAAGCCTATTCCTGTCGGAGCGTCTATCCCTCT
ATGTGTGTGTGTGTGTGTGTTCGTGTGTGTAAGTGGCTTTCAGCCGATGTGGTGGGCACG
GCACGCGCGCGCCGAATGTACCTTCTGCAACGCTCATGGAAGCTTGGGGCGCGTGTGCAA
GAGCTACTCCCAGCTCATCCGCCGGTGTATAGGCGTAGAAGCACTGCCGCCATGTCCGTC
AGCATCTGCTTTGCCGTGCCAACAGGCACCGTACACCGGCGCGGCGGCGGCGGCCGTAGG
GGGGGGGGACTGCGAAGCCGCTTCTCCCATGCCCCGCCGCCCACGCCAGGCCCCCTGGTA
TATGCTTGCGCTTGTGCACGCCTGGACCTCGAGAGCTCCTCGCCCTTCATCGGCGGCAGC
CCCTCCATCCCCCTTCCTCTCCATCTCGCTATTTCACTTCGCTAATTTCCACTGCCTACA
CGGGCCCTTTCCTCAGCACCCCCCCCCCGCTCACTACACGCACTGCACGTGACACCCGCG
CACGCGCACACAGGCTCATCCAGGGACTGCTTCGCATCATGCGCAACTACTGCACAAAAA
CGTTCGGCTCCACCTTCTCTGTCACGGTGGTGCCGACGCTCAAGGACAACTTCTCCTACC
TCATCAACGACCACACCACCCACACGCTCGCGGCCGTGGATGTGAATGCCGACTACAAGC
CCATTTTAACGTACATCGAGGAGCACCTCAAGCAGCAGGGAAACGCCGATGTCACATACA
CTTTCAGCACCATCCTCAGCACCCATAAGCACTGGGACCACTCGGGTGGCAACGCGAAGC
TCAAGGCAGAGCTAGAGGCCATGAACAGCATGGTGCCAGTGATGGTGGTCGGCGGTGCCA
ACGACGGCATCCCTGCCGTCACTAAGCCAGTACGCGAGGGTGACCGGGTCCAGGTTGGGA
ATCTCTCTGTCGAAGTGATCGATGCGCCGTGCCACACTCGCGGTCACGTGCTGTACAAGG
TGCAACACCCGCAACACCCCAACGACGGTGTGGCCCTCTTCACCGGCGACACCATGTTCA
TCGCCGGCATCGGCGCCTTCTTCGAGGGGGACGAGAAGGACATGTGCCGCGCGATGGAGA
AGGTGTACCACATCCACAAAGGCAATGACTACGCTCTCGACAAGGTCACCTTCATCTTCC
CCGGACACGAGTACACCGCTGGCTTCATGACCTTCTCGGAGAAAACGTTCCCGGACCGCG
CCAGCAACGAGCTGGCGTTCATCCAGGCGCAGAGGGCCAAGTATGCGGCGGCCGTGAAGA
CGGGCGATCCGTCTGTGCCGAGCTCGCTGGCGGAGGAGAAGCTGCAGAACCTTTTTCTGC
GTGTGGCGGATCCGGCCTTTGTGGCCAAGATGAACCAAGGAAGCGCGCATGCGCTGATGA
TGTACCTGTACAACGCCTGCGACTGAGCACGAGCGGCGGCACTTTCCGCCCAGGTGGGAA
AAATGGACAGGGGCCGTGGTGTGGTGGAGGTGCGCGGCAGCGCGAGAGCCACGCCAGAGA
AGCTCAGAGGGGCTCCCCTCAGCGAGGCGCCGGGAGGAAGATGTGTGTGTGGGGGGGGGG
AGGGGGGGAGGGAGGGGGGAGTGGGAAGGCCGGAGACATCATCGGGAGACGTTTGCAGAA
AACGGTCGGACATCTTTTCGCTACCTCCTGCCTATCGAGCGCGGAATCTCAGGCGTGTCG
CCGCAGTGATGGTTCTGGCGACGCTCACAGCAGCGACGTAAGCAGCGTCGTCGCGTCGTC
CTCTCAGCGACCATGGGGCACCCGTGGCGCGGCATCTGCGGCATCCCTCTTCTCCCTGCC
ATCGGCCCTCCTCAGACGCACCGGTCATGCATCACCCTCCGTTATCCTACGCGCTCCTCC
CATTCAGCCCACTCGTGCCCACGACAGGCCCCTCACCATGAGCCACCCCCTCCCTCCTCC
ACACTTCTCTCTGGCCTCACGCTACACACGTCCGCACGTCTTCGCATAAAACGCCGACGC
GGCCCGCTGCCCCGCTGCTGTCCGCATGCCGCCTTCGCACAAGTCGCTGATGATTGCCGA
CTCGAAAGGGGGCGGCTGGGCGGGGGCCGAGAAGGGCTTTCCTTGCCTCGCTTCTTCCGT
CCCAAGGGCGTGTGGTGCGGCGACAAGAGGACGCGGAAGGGGACTGCGGGTGTGCTGGCG
GCCTTTCGGGGAGAAGAAGGTGAGCGCACTGCTCGTCTTGGTCTCCCACACACACTTGCT
ACTTCTATGCTCTCGAAAAGAAGCAGGAACGTGCGCGCTGGCTGTCTTCTCAGTGCGCTT
GAGCGCGCGACCCAAGGTTCCTGTCCAAACAGGAACGAAGAATGCGTCCATCGCGTCGCT
CCGATACGGCGCACGGGCGTGGGTGCGAAGTCGCTCACGCGCTCCCACGCGGCTTCCCCT
TTCCCTTCCCTTCGCACCTCTGCAGCTCGCCTCGCCTCGTCTCCTCCTCCTTTTCTTCCG
CATTCGTCGACTTCACACGTAGTCCAACCACGTCGCGCGCGCGCACGTCGGCACAGCAGA
CACCACGAGGGAAGAAGTGGTGGTTCACCAAGGCGAGGCGCGCACCCTCAAATGCGAGCA
GTGGCCCCAAGACGCACGGAATAGTGCACGTCAACGATATCAACGCTCTGCTGAGCTACG
CGGTCGAGTGGCGGGGCGCGATAGAAGCGCCTCCCCACTCCCTCTTGTCAATCCTCGTCA
TGAGCGCCAGCGGTAGCCTTGAACGACTGCTGCCTTCTCTCTATGAGTTCCTCTCCGTCC
ATCCGTCAGATGCGTGCGCGCCGTCCTCAGCTGCGCCGACGCAGAGATCCGGTGCCGCCC
TCTACCCTGATGGCAGCAGTGGCAGCCGTCACACCAATGCCACGTGCCCCTCAGCCATCT
GCACTTCCTCGATCGGCCCTGATCTCTCATGCGCGTCTCCAGCCGCCGTCACGGAGAGCT
ATGCGCGCTGGCGGCGGTGCATCACCGTGTGGCGGAGGGTGATCGGCAATGACAGCGTGT
TTCTTACCGTGCTTCTGCACGCGGGTTGTCTTTGGTGCCCCAACTACACAGCGCTTCATC
GAGCGAGGCGCGACATCGCCACGCGGGCCGAGCAACAGCGGCGGCTTGCACAAACTGCCT
CTACCTCGGGTGGTGACGTGCTTCTCTTAAAGGCTGGCAATGCAGCGGCAGCAGCAAGTG
AGCAAGGTGGCAACGTGCTGCTGGACTGGGAGACGCCCACTGCCGATGCGCCACGCAGCA
CCCCTGTCAAGCGACGCGGCAAGCGCGGCGGCAAGGCGGCAGCAGAGGCAGCCGCGCACT
CTGTTCGCGCCCTAGCAGCAGCAGCTGAATCGCATGCGGAGCTGGCAGCCGTGTGCCCCG
CGAGTGTCTGGGCGCTGCATGTGCTGCACTTCTTGAGAGTGGAGGAGGTGTGCGCTGTGC
CCTGCAGCAGCCGCACAGCGAAGTCGGAGTGGCAAGGGGCTAGGACAAGGACGAGCTCCG
CGCCTTCTTCATGCGCGTCGTGGTCCCCCGAAGGCGACAGCGGCGACTCTAGTGAGAGCG
AGCGCAGTATCGCGAGCGGCAACAGCCGCATCAGCGGAAGCGGTGGCTACGACTCTCACA
GCAGCATAGAGAGCGAGCGGGCAGTCGGCGATCAGACAAGTGACGCGGCGGAGGGTCGCA
TTGTGCGTGTGCGGAGGTCGGCGGCTGGCCGAGGGTCGTGTGGCGGGCGGAACGGAGGCG
GTCGTGGCGGCAAGCAGCGAGGCACAAAGCTGCAGCGTGGGGCAGAGCGAGAGAAGCGCA
GCGGCGCATCCAGTAGGAATGATAGCCACAAGAAGCGGCGCCGCCCCGACGGAGATCCAG
CTCGCGAGGCACGCTCGCCATGCAGTGCGTCCCGGATGCAATGGGCGACGTCCTCCTCAC
TGCTTCCTAAGCTGTCGAACAAGGAGAGCGGGGATGGTGGCGTCAAGCACCTCGGCAGTA
CACTGGCAGCGGTGTTACCTGTGCTGCAGCAGCAGGAGCAGCACCGCGTCTCCGCTCGCC
GCCGTGACGGATCAGTGGACAACGGCGCCGAGGGCAGGGATGAGGAGATGCGGTACGGTA
ATTCGAAGGATTTGGGTACGACAGGGTGCAGCACCCATGACAGCGGCAATGGGGCCCTCA
GTGCGGCGTACGCGACGGCTGCGCAAAAGCATGCGCTGCTGCTGCGCGCCACCATCACCC
TCGTAAGCGAGGAGGAGCCCCTGGTTCAGAAGGTGGCAACGGCGCTTGTGAACGAGTGGC
TTGATCTCGTGTCCGTGCAAGTGCCCACTCCCCAGTCGCGCGGGACAGCCGCAGACGTGC
CAACGACAGTGAAGGACGAAAAGACTGCTTTCTCCGACAACAGCGCTATTCTTGCTACCG
TTGGCGGTGCTCGCAGCGCGCCACGCCGGAGGACGGCACTCAGCGGCTTACGGCCCTCTT
CGTGCACCGACACGCCCGAGCAGGCGCTCCGTCACCGCCGCATATGCGATGCACGTCACT
ACTGGCTCTCTTGTCTGCTGAAGATGGTGGCGTACCTCGACGGTGTTCACTCCGCTCTTC
GTGAAGAGAACACTCACATTGGCGCCGTCCTCGCTCGCCAGGGCATCGCTCCGCAGGACG
CAGAGGACACCTTCACCAAGTCGCTGCCGGCGATCGTCAACTGTGCGCTCGTGGAAGAAG
TTTTACACAGCGCAGCCGCCGGGTTACCGGTCTCGCAGGCACGCGCCTTCTCTGCGTGGG
CAGCACCGTCCTTGTTGGCATCCGCTCGCGCAGCTTCCACCGCACGTTTGTGGATGCCGC
CTCCAGCGCTGCTGCTTCCCTTCCACTTGATCGGGCGAGGGTCCGTCTTTGGAGTGTGGC
TGCCTCCAAGCGCGCCGTCGGACGGCGGGTCGACTGGCCACCCGCCGGCGGCCCGCACCC
CCACCCGCGCGCAGGGAAGCTTTGTGCCCTGCGTCGTCGACTCGCACGGACTGCATCTCG
GGATGGAGCCGCTCTGCGAATGCGACACACACGAGCCGGCGAGCAAGCCCGGCGGTGAAG
AGCACGGCGCTGGTGTGGCGGTGCTGCACGCGTGGAAGCGAAAGCCTGTGGGTGTAAGTG
CACAGGAGGCGGCATCGCGCCCTTTCCATCCCGAGCGCTCACCGGGGCACCGCCGGCTGG
GCTTTGCGGTGCGCTGTGCGGAATCCGAATCGCTGCTCGAGAAGCGTTACCTCGCCTCGC
TAGAGCACCTGCTTCCCATCCTTCGTGTGCCCGACGTGGCGAGCCAGCTTGCCACTGACG
GCAGCCTCCGAAGCGATCAGCCGGAGCGGCAGCCCTCGCTACGGTGGTGGCCGTGCATGC
TGAGCGAGACGGCCGGCAGCCCGCGCATGGACGTTTACGTCGCGCGCACGCTGCTGATGC
TTCCAATACCGGCTCAGAGCACGCTGGACAACTCCACGGACCATGCCGCGAGTGCAACAA
GGGTTGACTCTGGGGCTAGAGCCGGCGCAGGCACCGTAGAGGGAGCGCATCACGCGGAGA
CGCGCACAAAAACCCTGCCGGGCGTGCTGGCGTCCTCATCGGCAGCTGTCGGAGCTGGCA
AGCGGCCCCGGGGCAGCTTCAACCGGGGGTTGACGAGGTCTGCAGAGGAGCAGGCAGTGC
GGCATCAGCACCCACTGCTGTACCACGCAATGCGAGCACATCTGCGCGCAGACAAAGTCT
TGTATAAGGCGTGCCGTGACGTCTCTGAGAATGGCGTTGCTGAGCTGGTGCTGCTGTACG
GCGATCCGCGCGGTGAGGAGGCGGCGGCGCTGCGTCGGATGGGCTTCACGGTGCGCACTG
GCAGTCACCAGAGGCTAGGCTGTAGCGGCGCCGCGTTTGCCAGACGTACGGCGTCATCTG
CTGTGTCGTCCCTGACGGGGCTGAGCAGTGGTGCCGGCGGAGGTAGCGGACGCCTCACCT
TGGCCAGAGACGCACTTGGCACCACGCTCGAGGGCATGTACCTGATCGCCCGCCGTGTGC
TGGGGCTGCAGGGACTCTTTGTATCCTCCGCGTCTGCCTTCACGACGCCAGCAGCAGTGG
CACCGGCGGAGGCGCGCGTCGGCGGTAAGGGGTGCCCTTCCACCACTGGCGCTGCCGCAT
TCGAGGATGGAGGGGGCCGGTGTGATTTGGCCAAGGGCACCGCCGCCACGAGCGCGGCTG
CCTTTCCGGTCTGTGCACAGACGGAAAGGGAAGCGCTCGGCACCGTGGCGGCGACGCTCG
CCCTCACGTGTCTTGTGCTCAGCCACAGTCTGCTCGATGATTTGCTGGAGCAGCCGTCTG
TCGTGCTGTTAACAACGGAGCTGGCGTCTTTTGTGCTCGACGTGTCGCTGCTGATGCCGC
GGCCTCTCCCTCGGCTGCTGAAGGCGGACGGATTCGCTCTGGCACTTCTACTGCAGCCAG
CACAGTCGTTGCTGCTGATGGTGGGTCTGGCAGCGACGCTGGTGACGCGTGAAGTGCGCA
TGGCCGCTGCATCCCATCGAGGCGGCGAAGCGGGCAGTGGCAGCGGTGGCGGGAGAGGGC
GAGGCGCCGGCGGCACGTCATCGGCGTCGAAGTCCGTGGCACCGCAGTGGCATCCGTGGT
GGTCAGCCTTCCGCGCGGCAGTGCTACGGGACACCGAGCTGCCAAGGTGCCTGTACAGCG
GCATCTGGTCCATCGTAGAGAGCGCCGAAGGCTCCCTTGCCACCTTCGCGGCCGAGGTGC
GGCGGGACACCTCTGGCAATCGCCAAGCAGATGATGGCAAGCGCAGCCATCCTTCTCTGG
TGGCGGGCAGCGACGGAAGAGGTGACGACGCGGTGTCGGGGGCACCGGCACTCGTGTCCG
GCCGCGGTGGCGCAAGAGGCGGGAGGCGGACGCTTTCTCTGTTCGTGCCATCCCCACCCG
CGGCTGCAGATCGCCACCTCTTCGCGGATGCGCAGGACACCCCATCGTCGAAAAGTCGTG
ACGTTACGCCTCATCAATGCAGCGTCGATGGGGCCACCCCCTGCAGGCACCGCCTCCTCT
TGAAGGTGCCTCCAGCCGGCGGCGTGGCTGGGCAGCTCTCTGCAACGACAGCAGTGAACC
GCAAGGACCATGCGACAGCGTGCGGGGCAGGCGACGTCGTGTCGGCGAGCCAGTCTTACA
CGCCCCGCCGACTCTGCGGACACGCCGTTCTTTGCCAAGACGATGGCATCTGCCGTGCAG
GCGCCGAGACGAGCGACGCCCACGCCATTGCAAGCAGCTCGCCGTTTGCCGAAGGGGTGT
GCGTTGTGTCTGGCAATGAAACGGCGCTGCTCGGCGCGCGCTCCGTCCACGCCAAGGTCG
CCTCCCCAATCTCGCGTACGCCCTCGCTGTCCTTGACTAGGGCAACGCTGCTGCCTCGGC
TAACCTCTGCCGTAGCCTCCGCCTTGTGGGCATCGCTGGAGGCGGAGGAGATGCACTGGC
CCGCCGGCGCTGCGTAGCACCATGGCAGACGACGGCGCTACCCTTTGAGCGTCGTGGATA
ACGGCTGCGGGGTGTCTTCCAGTGCCCCTCACGACCACCCCTCCTCTCCATGTCTCTCTC
TTCGACGTCTATGCACGACTATAACCACGATAAGACGACGAGGTTGCGGCCTCCCTCCGC
CGACAGGCGGCTATCCGTACCCTCGTCCTGCGACGCCCTCCTCCATCCGCGCCGCATCGT
TTTTCTTATTTCCGTCCCACCCACCCACCCACCCACCCCCTCTCCTCACGCACTCGCCTC
GCCTCCCCTCCCCCCTCTTTCTCTCTTCCGTGCACGTATCCAGGACGTCTTTCTGCCGAG
TTCAACGAGTCCCCGTATCGCGGAGCGACAGACGCGCCTACGCGCTGAGGGCTCTTCACA
ACGCGCACGCGCTGGCGAGGCACGACGATGGTGTACCGCACCCTTGTAGCGAGCATGGCC
CCCACGCGTCATTGCGCTGCGAGTGTCGCGCCGATGTGCCTCGCCGACCGCATGAAGCAA
CGGTGTAGGTGTCGGCTGTCGCCTCTACTCATGTGCGCGGTGCTCTTCGCGCAGCTTCTG
CTCTGTAGCACCTCCCTGCCCGTCGCGGCCGACCCGACCATCATGCCCCTCCTCAACATC
ACCTCCACCGACAAGGCGGACCCCGATGAGTACTACAAGATATTGCTCTCCCAGGACGCC
ACTATCCTTGCGGGCAGTACCACGGCCCTCAGCAGCGACGGAGTCGCCTACCCGAACCTC
AACACGGTTAAAGGGCTGCGGTCTGTCTTCCAGGTTCCTGGGGCGCCGACGGTGCAGCGC
GCTCCTAAGCGGACCAGCACGGCCTTGAAGGCCTTCCGCGCCGACGTCCTGTCGGAGCTC
CTCGTAGCGATGGCACTCCTCTACCTCGACTCCACCGACGCGCTGCCCTTCACACGCACG
GCGCCGATCCCGTCCACGTACCTGCCAGCCTCCTACACAGGCGGCGCCAGCTTCGTCAAC
CCGTCGTTTCCCACCGTGCCCATCACCCTCAACATGCTGCTGCAGCACGTCTCCTCGCTC
ACCAAGAAAGGCCTCGACCTTCGCGCCGAAACTGCGCCGTCCGGCACTGTGCCGACCCTC
TCGGACTTTGTCAGCTCCCTCTTCTCCACCGCGGCCACAACAGTGTTCAGCGCTAGCCAG
CCGGGGCTGTCTACCAGCTACACCTACTCGCATGCCAACGTGGCGATCGTCGCCTACGTG
GTGGAGCAGGTCTTGGCTACGTCGACGAACTACTCGGCGCTCTCCGGCATTGGCGAGTTC
GTCTTCACCGTCGTGATGCCACCGCTGCAGCTGTCGAACACGTTTTTGCTGAACCGCAAC
GGTCACGTCATCGACGCGACCTACCCCTTGAGGAGCGGCAGCAGCCACTACACAGTGAAT
TACGCCGCCCGCCAAGTCCTTGACAACCGCAGCACCGACATCCTGGACAGCGCTCCGATG
GACGCCTTGTACTTCTCCGACTACATGCTCTTTACGACCGGCGCAGACGTGGCGAAGTTG
GTGGCAGAGGTGCTCGTGCCGGGCGGCCTCTACCACACGCGACTTGGTGCCTCGATGCTC
CAGAACATGGTCCCCATTGCCGTGCCTACGATGCGCTACACGGAGGCACGCACAACCGGC
CTCTTCCTGTTCAGCGCGAACAAGCTGTGCTCTACAATGTACGCCGCCATCTCCTACAGC
GGCCATGCGCCGTACTGCCGCTACAGCTCCGCGACAGTGTCCGAGTCAGCGCCGCCCTTT
GGGCTGGTCGCCACAAGTGGCACGGATGAGCTCGCCATCGTGTGCATCCCCGTCGTCAGC
AACACGAAGACGTTCTGCTCAATCGCTGGGCTTTCCTTCTCAGGCACAGGCTGCAGCAGG
TGCAACGCGGCAGCGGCGGGGGACCGTGCCGTCGGCCTTGCCATGGTGAGCCTGGCGCAC
TTGACGAGTGAGCCGATGCCAGCGCCGACGTCGCAGTCGACAGCTCACACGTTTAACGGG
TGGTTCGTGGTCCTTGGGGTGGCCGTCACACTGGTGGTCGTGGTCGTCGCCTCCTACATC
ACCGACTACCTCATCCAGCCGCCGCCGCCAGCGAAGATTATAGCACCCGTCGTGGCGAGC
CAGATGGGCCTGCGGAGCGGCACCGCGCTGAATCTCCCCGTCGGCGGCGACGGCGCAGTC
GGCAGCTCGGAAGTACCCGTTGACAGTGAGTCCCCCGAGACGTTCCGCAAGAACGGTAGA
GACCATGATGCTGAGGACCGTTACAGTGGCGCAGACAACGAGGAACAGACGCCGCACCTC
ACGCGCAGCGGTGGCCCTGCTCGCGGCAGCTCGTCACTGCGGCGGCGTCGCCCGCGCCGG
CGTCGGCACCGTGACAACGGCGAGCAGAATCCGGCCAGTGACGGCTCCTACTCCAGTGCC
GACGATGGCTGGGGCGAGAACCTAGACAGCGTAGATCGCGCCTCCACGGGGTCGCAGCGG
CCGAACCCGAAAGGTGCTTTGCGCTTCGATGCCTACATATAGAAACGATAACGAACAGAA
GGCAGGGGCAGCGAGCCGTGGGTGTGCGCCCTTCTCCTCTCCTTCCGGTTGGGTGGTTAA
GATGGCTCTGCCGCCTCCCTCAGGCGTGCGTCGGGTCGCTTGTGCTGAACAGCACTGCGT
CTTCGACGGGAGCGCGCCCTCTTGCTGCCCTTGCACCTTTAGATATGACGCACGTCTTTC
CTTCCCTCACCGCACGGCAGAATTTCTTGCATCCCTTCCTGGCAGATGTGTAGACAACTT
GGCAATCAGCCCAACGCGCAAGCATAGCCGATCTACCTCCCTGTCTCACGAAGTCTGCAC
GGGCCCCCTCTGTGCGACGCGCTCCGGTATGCATGCGCGATCGAGTAGCTGATCAACTCT
GAATCGCGCACTCATGCGTGACTCTTGCGCGCCTCCTTCTCCGACCATCACCAACACCGA
TCTCCGCCCACTCTCCTTCCTCGCCCACCTGCCCACCGCACCTCCATTCTGCTACGCCCT
CCGTCTGGCCTTCACTCACATGCAGCTTCACAGCCACTCGCCCTGTCCGTCGTTCCCTTT
TACCCCGCGGCTGCCGCTCCCCTCCCCCCGGCGCACGACCGCCACGGCCTGAGTACAGCA
CGCAGCGGCAGCAGGTTTTGTTTGCCTGCGTGGTTGCATCCTCCGCTTAACGTGCTGTTG
CGTGCGTGGGCTTGATGGCCGTACGTTGCTGAGCGAAGAAGTCGCGAAGTCAAGTGATTT
GGAGTAGGCCAGGAGGTGGAGCAGCGGCTTGTTGTTCGTCGGAGTGACCCACGAAGAGTC
CAGCGGCTGAGCCGATCTCTGAGGTAAAGTTGCTAGGCGGCTGCCCTCTGCAGCCTCCTC
GATCCGCCTCTTCTCTGCGCTCTCTCGCTCGGGTGTTTTGGAGTGTGTACGGATGTCTCG
TGCGCTCCCCGCGCTCTTCGTCTGCTATCCTCCCTTCTCTTGAGCTGGCAAAGCCACAGA
CCCCTTCCCCTAATGGCACGGAGGTGAGGCACATCGAAATGGCGTACCCTGAAGACGTGG
TGGAGGGCCACTACGGAAGACTCGTCGGGAGACGGCCTGCTCGAGATGCTTTTCCCTGAG
GGGCGGCACCATCGCCAACAAGGCGCGAGCGAGCGGAACCGCCAGCAGAGTACTACTCTA
CCGGTGGAGGGGCGGTGATCTACACGCAGGCAAGGCCTACGGTGTGGAACTCGACACTCC
CTGCCGTCGCTACCTCCCCCACCATGCGACGCTTCGCTGCGGTGCAATATGCCGTGCTTG
GCGGCGCGAACGGGCTCGTGCTCTTCGCCAGCAAGCCAGCAGGTCGTGGGTGCGCTGTAC
CTTCCACATGTTCTGCGGTCGCATTGGATTGCGGGAATCTTAGAGGAGGCGTGGGACAGC
ATGCCTGCTGTCTTGACCGCGTGCGGTTCTGCGCCCTCAGCTGGCGTACCGTAGGCGACA
CGTCGCAAGCTCCGCGCGGTGGGGCCGGGCTTATCAGTCTCTCACAGTGCATGCGCGCGA
CAGCAGTGATACAGCGAGGATTGTGACCTGAACATGACCGTCCACTGCTTCGCACATCAC
CTGCCTGTACGGGTAGCAGATCGGCCGGCAGCGGCCGCTCGCCTCCGGCCTTGGCCTACA
CGAGGCACCCGCTTCACGGCAGAACACCCTCGCCCCCTCCCCTCCCCCCAGTTGGGGCAA
AGGTGTCGCCCTGGTGACGGGCCATCGCCACCCCTCCCCATCCTGCATGCGCAGAAAGCA
GCTGAATGGGTTTGAGCGGCAGTGGGTGCGAGTCTGGCGCTGAACACGTTGTGTTCCTCT
ACACAGCCGGTCCACTGAATCCTGCCGACACGCAACTCTGCGCCGTGTTCGTCTCTTGCC
CGCTCGCATGTGAAGGACGTGGCGTTGCCACTTGCGAGCGGCACCCTTACCCCGCTGTGC
GAGGGCCGGAGGAAGATCACAGAACAGCTGTCGGAGGAGCGAAATCCGTTGCAGGACTAC
GATGGGGTGATCTGTGTTTCGCCCCAGCGAATTCTCTCACGAAAGGCGGTTGCGGCATCA
GGGAGCACCGACGAAGCATACGCGATCACCGCCGACGGGAGTCCCGAGCGCGAGCCCTTC
CCTTGCATGCTGAGCCGTGCGTGTAGCGGAGTCGTTCCTTCATCCCTCCCCTACACCCCC
ACCCCGCTTTCTCTTTGTTCTTCAGTCTTCGTGCTCGAACTGCTCACGGGCCCCGGCGTC
GCCTCATCCTTCACGGGCACCCAAGCACGCCGTCTCTCCCACACACACACACACACACAC
ACATACACCTTTTTCGTTTCTCAAAGTGTTTCGCTTTCGAACCCCCGTTCAGGTGCCACC
CGCATCCTGGCACCCTCTCCGCGTGCTGTGCACCGTCTCGGCCATCGGCTGCAAGGAGCT
CCCTGAAGCGCCGCTTCCGCCCACCCCATCCACAATGAGCACCAATCGTGTTGCGACGGT
AGTAGCCGGCCTCGATGGTGCCAACCCGGTGAAGCGAGAGCGCCACCCCGCGTGGTACCC
GCCCCTGAAGCTGGACGGCAACGGACTGAAGGTGATGAACTCTCTGACAGAAACCCTCGA
GGACTTTGCGCCGCGTGATGGCCGCGTGGTGCGGTGGTACACGTGCGGCCCGACCGTCTA
CGATCTCTCTCACATGGGCCACGCCCGCGCTTACCTCACCTTCGACATCATCCGCCGTAT
CATGGAAGACTACTTCGGCTACTCAGTGATTTATCAGATGAACATCACGGACATCGACGA
CAAGATCATCAAGCGCGCTCGCGTGAACAAGCTGCTGGTTGACTTCAAGGAGGAGGAGCT
GCGCCACAGCGACGTTGCGAAGCTCATGGCGTTCACTGCGGAGGCCGTCGCCGCCGCCGA
GAGCGGCCTGGCGAAGCGCAAGGCGGCGCTGGTCGAGCCGATTGCCAAAGGCACCAACAG
CCGCGCCAAGGCGGACCGCGAGGAGAAGTTGCTGGAGGTGCAGCTGAAGGAGTCGCAGCT
TGTGGAGACCAAGGTGAAGATCGCGGCGGCCAAGGATGACTTTGCCGCCCTGTTCGCCGC
GGCCAGCGGCGTGAACGGCGACCTGCTGGACGAGCGCAGCGGCCACAGCGTCTCCGATCA
GCAGATCTTCGAAGACCACGCCCGCAAGTACGAGCGTGCGTTCTTCGAGGACATGCAGCG
CTTGGGCATTCGTGAGCCGGACATCGTGACGCGCGTCACGGAGTACGTGCCTCAGGTGGT
GGAATTCGTGCAGAAGATCATCGACAACGGCTTCGCCTACGCCGGCGAGACGTCGGTCTT
CTTTGACACCGAGGCATACATCAGGGCCGGTCACGACTACCCGAAGCTGAAGCCTGGCGG
CGATCGCAACACCACGGAGGACGAGATGGCCGAGGGCGAGGGCGTGCTTTCGAAGGGCAT
CGAGGGCGAGAAGCGCAGCCCGAACGACTTTGCTCTGTGGAAGTTCTCGAAGCCCGGCGA
GCCGCGCTGGCCATCCCCGTGGGGCGAGGGCCGTCCGGGCTGGCACATCGAGTGCTCCGT
GATGGCGTCCGACATTCTCGGCGAGAACATGGACATCCACAGTGGTGGGTGGGACCTGAA
GTTTCCGCACCACGATAACGAGTGCGCGCAGAGCGAGGCGTGCAACCTGCACAGCCAGTG
GGTGAACTACTTCCTCCACTGCGGCCATCTCCACATCAAGGGGCTGAAGATGAGCAAGAG
CCTCAAGAACTTCATCACCATCCGCCAGGCGCTGGACGAACTCGGCGTCACGGCGCGCAC
GATGCGGCTGCTGTTCCTTGCAAACCCCTGGAACAAGCCGATGAACTTCTCGGACCAGTC
GCTCGATGAGGCGAAGGAAAAGGAGCGGGTCCTGCGCGCCTTCTTCGGCAGTGTTGACAT
TGTCCTCCGCGCCGATAACTGGAAGGCCACGCAGGGTGTCAACAAGCACGACCGCGAGCT
GCTGTCCAAGTGGGTCGAGGCCGAGGCAGCCGTGCACGCGGCGTTGCAGGACAACTTTGA
CACGGTCGTTGCCCTGCAGCAACTCATGTCTCTCGTCGCGGCGACAAACCAGTACCTGCT
GTCTGGCGAGCGGCCGAGTGCGACGCTGGTGCGCAAGGTGGGCTGCTACGTGACGAAGAT
GTTTCGCATCTTCGGCGTCGTCGAGGGGTCTGACGATGTCGGCCTGCAGAAGCAGGGCTC
CGACGACGGCGAAGCGCGCTTCATCGAGGTCGTGAACACCCTCGTGCGCTTCCGTGATGA
GGTGCGCAATGCGGCGAAAGACCACAAGGTGGTGGCGGGCTTCCTGCCCTTGTGCGACAA
GGTGCGCGATGAGTGGCTTGTCGACGCTGGCGTACGGCTCGAGGACAACCCGGCGGGCCC
AACGACGTGGAAGAGCGACGAGCCGGCGCTGCTGCAGAAGGAGCTGGCGGAGCGCCGCGC
TCAGCAAGAAGGGGATCGCCAGAGGAGGCTGGCGAATCAGGCGGAGACGAAGCGCAAGCT
CGTGGAGAAGTGGCGGCAGTTCACCTACCCGCCGTCCGAGTACTTCCGCCGCCAGGACGA
GCAACGGGTAGAGAAGAAGTACACCGCCTACGACGACGTCACCGGCCTCCCAACGATGAC
GGCTGCCGGCGAGGAGGTGAGCGAGAAGGAGGCGAAGAAGTTGAGCAAGGAGCAGGCGAA
GTACGCCAAGTCGTACGACGAGTTTATCGGCAAGGGTGGCGTGTCGTGGATTCAAGAGCA
GGAGGCGGAGCTGGCCAGCATGGTGGCCGAGCTAGAAGGCAGCAAGTAGGCGTCGGTGGC
GAAGTGCTCACCCGTGACTACGAACGTCTCAAACAACGTCGAGCACATCCAGGTAACAGG
AGGGTGGTCCACCGATGAGGGCGGCGGCAAGAGGAGAGGTGTAGGATTATGGAGACTCGC
CTCTCAACACCTCTGCCGTCCGCGAAGCCACGCGCGTCGAGGAGGGTAATCATCGGTAGA
GCGTGGGGGAGGGCGGCAGCGCGCATCCAGCGTAGAAGACGTCATCGGCGTCATCGGCAT
GACGCGGATTTGTTTCTCTCTCTCTTTCTCTGCCGCCGACGGTCGTGTCATGTGCAAAGG
GGCTGCGTCTATTTGCCTCCTCACCCTTCCCCCACCGGTGTCACACTCAGGCGCGCGCTT
TAGCCGGCACGAGTGCCGCGCACACACACACGCACGCACGCCCCTTCCCGCCTCCGACGG
CAACGACACGATGGCCATGTACTGCAACACGGCGTGCTCACCCTTCGTGGGCGCTTTGCC
CGCCTCTCCTGTTGCTCTGTTGCTTCGGAGGGGGCGTGGAGTGTGTGTCTGTCTGTGTAT
GTGTGTGTGTGTGTGTGTAAGCTTTCCGTGGGTCTCGCACGCCCTCGCCCCAACGGGTGG
ATGATGGCCAGCCGTCATCCCGCCTCTCCTCCGTGTGTGAGGGTGTCGAGAGAAGCAGGG
TGCACGCGTGTCTGTCAGTAAGAGCGTGCGTGGTGTGGTGACGGGAGCTTGAGTGCGGGC
GTGCACGACCCTCATGAGGTGGCACCTTAGAAAATATAACATCAAAGGGAAATAAACCGT
ACCGACGAAAGCCACGTGCGCCTGTGTGCTGGAGAGGGGGTGGGTGAACGTCGACGGAGC
AGATTACCATGCTGCACGGGCGCCGCACAACCCTACACAGCGCAATAGGTATCGCCCAAG
AGAACAAGAAAAGAGGAGGGGGATAGAGTGGTATGGCCCCACCCCACCCGATGGCGTCGA
CGGCGTCGTCTTCCACGGGGTCGCGCCAGTCTTCGACGCTGGCCTCTCACCCCCCCCATT
CGCCGTTATCATCGCCTCTCTGCTCCTTCTCCTCCTCGAGCTCAACCGACTCTGCTGGCA
TCCATCCATCGATGCCCAGAAGCAGATGCAGCACACTCGTGCGCCATGACGCACATTTCT
AGCTCGCCATCTCCATTCCTTCTGGTGTAGTCGGCTCCTTGTCGCCTTGTCACACGCGTA
TGCCCATGCAGTCGATGCCGCGGGCATCGGTGGATGCGATGCAGCTCATTCACCCACCCT
CACCCACCAAACATACAGAGAGGGGAATCCTTTACGCACTGCATAGAGAGATGCCGCTGC
GAACATGAAGCTTGACGTGAAACGTGGATTGACGAGCTCTGCCAGCGCGCTCACCGCCAC
CGGCGACGCAAACAACAGCACAAGCCTGACGCAGTTGGACTTCAAGCGGTGCGGGAGGCC
CCCACGGATCGTAGGGGCAACGCGCGCGCACGCCCTGCGGGCATGAACTAGTACTGTAGC
TCGGCAAAGCTGAAAGGATATGTGAATGATGATGGCAGGAACTGGCTGCCTTGCAGATGG
CTGGCATTCCAGTGGACGAGATGGCGATCTTGGTGGATGAGAGCGGCTCTCCGCACATCA
CCGGGATGCCGGACAGGGCGAGCATCATCAAGCGCATGGCGTGGCCAGCGAAGAGGGTTG
AAGGCAGGCAATGTGCTCCTCATGCGCCACAGCGGCCACGGCACGCGGATCTAGCCAAAG
GATCGGTGCGGCAACGTCGTCTGCCCCCCCCCCTCCCTCCCTCCCCAACTACGACCGCTC
GCTGGACGCATCCTCGGCAAGGGCATTCCCGTCAGCATGGCAACATATCAGCTGCCTGTC
GTACACCTGGCCGTCCTCCTCGACCGCTGCCACTCGGGCAGCATGCCAGACCTTCCCTAC
TGCTTCGTCGGCGTCAGCGGCGGCAAGGCGTGCTCATGATCTTGGGCTGCCAGGACACGC
AGACATCCTCCTACTTCGGCGACGCTGTGCCTGGCGTGCGTTGTCATGAACGCGCACGAC
ATCTCCGACACGGATACGATACTGAAGACGCGCGAGATTCCCGTGAAGCAGCTCGACTAG
GTGCTACAGCTGAGCGCGTCGAAGCCCATCGGCTTCAACGCCCGCTCCCCACGAGTTTGA
CCCGTCACCGCGCACACCTCTGTCAGGCGTTCACTGCCAGCGATGTACCCGTAGAGCGGG
GTGTTGGATGCGGTAGAGGCTCACCGACGTCTTCCCGCCCTCACCATGAGCCAGTGCGCA
GGCGTGCCTCGGAGACCGCTCCCTCGGTATGGCGCCTCCCACGCTACCCTGATGACAGGG
AGTGGAGAAGAGGAGTGGGGGGAGGGGTACACCCCAGTGCGTGGCACCCAGCGCGCGCGC
ACACACACACACACTGCGTGTGGGGAAAGCCAAGCGGCCCCTCCCCTCTTCACCCCCCAA
TCCCTGCCCAATGCAGAGCCACTTCCGGTGGTGACAGGGCTAAGCCCCCTACGGCGTAGG
AGGGTGGGGGAAGGGCAGAGCGATGCATCGCTACTGATGTCGGCGGTTAGGGCTGTGGAT
GGCGGGCGGAAGCATGGGTAGAGTGTGAGGCGGAGGGGCCGCGCTCTCAGATGACGGAGT
CGGCGCATTGTGCCGTGATACCTGCGTCTCCACGGCTGCTTCGCACCGCGCGGACGGGCT
GCCTGTGACACAGGGCTGCGCAGGGGGCGGTCGCGTGGCGCATGGCCGCATGCGGTGCGG
GGCGGAGCCATGGCGCTCACGCTGATGTCAGCAACAACGTCGCACATCCCATATGTCTGA
TGATGCGCCGTCATCGCCTTCGTTGTGCACGTTGAAGTGGTTTTTTTCTCTGCACGTTGC
CCTCCTCCACCACCTTGTTCATCTGGACTCTCCTCACAAACCACACACGTTCTTGTTTAT
CGGTGGGTGTCTCACGCTCTCTCGCTCTCGCTCTGCGCACCCGCGTGTGTGTGTGTGTGT
GTGTGTGTGTGTCCGGGTGCACGTCGCTCCACCGTGATAGATGAGTGGTGGGCGAAGATG
TATGCCGGCGTTGTACTGCTGCTGGCCATGACCCACCATCCCTCCGGCACGTACACGTCT
GCACAGCCCTTCCACACTCCACCCTCCTTCTCACGCGTCTTTGCCCTTTACTTGCATGTG
CGGGTCGACCAAGCTGTGTCGCACCTCTCTCCTGTCTTCGCCTGCAACGCGGCGACTCCA
CCCCTGCCTCCCCACACACGCCTGCACAGCCGCCAACTCTCTCACGCCTTCTCATGTGGG
GCCCATGGCGCACCGGGCCATCCATCTCGTCCTCGCGACCGGCATCAAGCAGCCGCTCAC
GGGGCGCTGCACTCAACGAGCTCTGCCGCTGGAGTGAGCCAGCGGCGGGGCTCGTGCCTC
TTGCGAGAGGACAAGGGTACAGCAATGCTGTTTTCGCCACATCACACGGCAGCAGCCGCT
TCATCTGTGGCTCCCACGTTTCAGCGTCTGCGACGGCGATGCGGCCGACGTCGCTGCTGC
TGTGCTCACACCGTCGCCGTGAAACACTGGCGAGTGGCGGCGACAGTGTGGCGCCCCCCG
TGTCATCGCTTTCGCAGCCACCTTCTGCACCCTCAGCGGCGTCGCAGCGTAAAGAGTACA
CGGCAGAGCTGCTGCGCAGCATTGCGCGTTGTGGTGGTGGGGCCGTGCGCCGCGCGCGAC
ACAGCAATCCCACCTCTGCTGCAGGCGCCCTATCCGCCCTTCTGAACCCTTCCAGCGTAT
CACCAAAGAGTGAGGCGAGCAGCAACGGTGGCGGCGCTTCCGCACGGGCCGCCGCGTCGG
TAAAAGGAGCCGGGCAGGTCGCAGCCAGCTCACCGCTGCTGCGTGTCTTCGACGCTACAC
ACGCGCCTCGCCCCACGGCGCCGTCCCGGTCAGCGGAACCGAAGGCGCCATCATCCGCCG
GCCCCATCGCCAATCGACGCTCCGGTGCTGAAGCACCGCGCACGAGACACAACGCAAACT
CAAGCGCAAGTGTTTTCGCCGCAGGTAGCACGGCAGGGGGTGGCGCACCGTCATCTGTAC
CTCCACCAGCAACCCGACCAACGCCGCCGTCCCGAGCACTGCTCCACAAGCTGCTCCACA
CGATTCGAACTGAGAAGCGAGTCCCGTGGGACGCCCTCTCTCGGCTGCACCCGGAGCTGC
TTCGCATGCCCCTCTATGCGTGCCGTCACGAATGGTGTGAGGGCTACTGCGCTCGCGGAA
GCGCGACGCCGATCTTCTCGCTGTCGAAGGCCGATTCCGCCACCGCACCACCCTTGCCTG
CCAGTTTTCTTACCACCACTGCAACGCCGTGTGGTGATCGCAGCGGCCATCGACGCCGGC
TTCCGCCGCTGCTGCTCTGCGCCGCGCCCACCGGAACCGGAAAAAGCGTGCTCATCCCAC
TTTACGCACTCGACGCGCATTGGGCGGTGCTGGAGCGTCGACTGCTGCGGACGATCGACG
CCTACGACAAGGCCGCTGCAGCGGAGGCCACGGCGAAGGTGCGAGGTGGCGTCCACTCCG
CGCACGATACCCTGCTCTCCGCCACGACGGCGCAACAGACGGCGGCTGCCGCGACGGAGG
CGGAGGCGGCCCACGTTGCCTTGCGGTCTTTCCCTCTTGACTCGCAAGAGAGCTTCATAC
GCGAGTTCATGGCCTGCAGCAGGCTGCGCATTGTGGTGAGCCAGCCAACTCGTGTAGCGT
GTGCGGAGCTCGCCGCGTACGCAAGCGCGCTCTTGGACGTCGGTCGCACGTGTGTTGGTG
CCAGTGACAGCTCCGAAGTGGCGCCGGCAGGAGCAGGACTCAGCGGCGGCCGCCGCCTCG
ACAAGAAGCAGTGTGCCCTGAGCCGTCGGCTTGTTGGGAAGCGGGTAGGTTTTGCTGTCG
GTGGGGAGTCACAGTTCTGCTCCGAAACAGAGATTGTCTTCGCCACCCCCGGCTATGTTC
TCAATGCGCTGCAGGTCTCCCATCCCCAGTCGTCGCTGTCGCCAACGACGCTTGTGGTGG
ACGAGGCACACTGCCGCGACATTGAGACAGATGCCTTGCTGGCCTGGATGAAGCTGTCGC
GCGAGTGCAGCCAAGGAGGTGATGCTTCGGCATTGGCTGCTTCGGCGCCGCTCCCGGTGC
TGCGTCAGTACTACGTGGTGTCCGCTACCATGAATCTGCAGGCGATGGACGCCTATCTCT
GCCGAGGACTTCAGAACGGTGGCAACGGTGAGCGCGACGCCCATCCAGGGCCGCGCGAAG
GCCTCGCTCGAGGGCCCAAGCGCACAATCGCCGAGAGCGATGCCCTGCCCGAGGATGCCG
GGGGCACCGACCTCGTGTCTGCAGACGCGCCGCTTCTGCTTCTGTCTCCGATGCAGCGCC
ATCATGTGCGGCGGTGGTGGCAAGGAGAGCAGTTGCTCAGCGCTGGCGGACGCATCGATG
GCGCAGACGTAGACTCCGCCGTGGGGCGGGCTGTGACGACGGATCCACGCGTGCGCGCGG
CCGTCCTGCAGCTCGTAGAGGCCACCGAAGGCTACGGCGAGTGCGATGACGGTTACTGTG
ACGACCCCCTTCTCATCGGTGGCGCCGCGAGTGCGGCGAGCGGCTCGCCCGCCGCCAGTT
CCACAGGACGCGCGGTGGCTGGCTCCTTTGCCAGCAGTGCCAAGAGTCCCACGGAGACCA
CAGCCAGAGTGGCGCCATTGCGTCTATCGCCTCCCCTCAACCCATCGGAGCCTCGCGGCG
CTGACGGCGCGGTGATTGTCATCGCCACCCAACCATACCGTGTAGAGCGCTACTTCGTCG
ACGATCTGGATCCCGTGAAGGGCTGCTTTGCGAGGTCGCAGGTGCTGTTTGATGAGACCG
CACGTCTCAGTGCTGCCGCTGCTGCATCGGCGGCAGCGGCCCGCACTCCTTCCAACGCAC
TGCAAGGTAGGGCTAGCGGAGGTAGGAAAGGTGGAAGCCAACCCAAGCAAGGCGACAAGG
CAGCCTCCTCCGCGTCCGCCGCCGAAGCCACCCAGCGGTCGAGCAGGGGCTTTCCGATGT
GCCTCACCGACGATGGTGCTGCACTCCGAGCACGGTTGATCGATTTACACGGCACGCGCG
CCGCCTCCTATGTCATGCTCAACACCCATGCGCGCGCGCTCGTAGAGCTGATTCTTCAGC
TGCTGCAGGCCGCACGGCTTCGATGGATCGACGGTGCGGCCGCACCTCCCGCGACACCGC
GACCTCCGCGCAGCGAACAGTCCTACCACGCCGACGACATCACTTCTGAGCCGGTGTCAA
TGACTCTCACAGCCGCAGCTCCGCCGGCAGCGGAAGCTCCGATCACAGTGCTTGTGTTCG
TCGCCGGCATCAGCGAGCTGCACCAAATCATGCTGGCTCTCGAACGGCTGTGCGACACCG
TACAGCCCTCACCCTCGACGGCGTCGTTCCCATCCACCAACGTTGCAGACTCGAGCGCAC
CCTCGACTCTCGTGCTGCGCCACGGCTCCGAAGTCTTCTCTGTCGGTCTTCTGCACTCCA
CCGCAGTGGGAAGTCCGCAAGAACAGTTGACGGCGACGGACCACTCGGGGGCGCCGTTGC
GCTTGCTTCTCTCGACCAACGTCGCTGAGAGCTCCCTCACCATTGCAAACACCCGCATCG
TGGTGGACACGTGCCTTGAGCGCCGCATCAGCACCGACGACGTCACCGGTGCTACGCAGG
TGCTGACCTCCTTTGTGTCACCGAGTGGGCTGCGGCAGCGGTGTGGGCGGGTTGGCCGGA
CTGGCGATGGCGTGGTGATCCACCTGGCGCCAAGGCGGTTTGTGCTTCCAGAGACCCCTC
TGCGCCCTCCCACAACGACGACGCCAACGACGCGGCGGGCCGTGTTGCCAACGTCCTCAA
CGGCAGACATGTCCGATTCTTCAGCGTCGACGCTGACCTTCGAGGCCCTGCCCGATGGCG
TCGCAACGGTGCTGCTACGGCTAACGTTTCTCTTTGCGAAGGTAAGTGACGCGTTGGCGG
CGTTGCCGTCGCCGCCGAGCGCCGCAGCGGTGCGGCTGGCCTTGCAGCAGCTCGCGGATA
TGGATCTTCTCCTCTTGCCGGAGGCGGCAGAGACAACGCCGCCTCCGGAGGCGACTCGCA
ACGTACCCGATCTCGCAGCCGCACGTGGGTCCTTCGGTCCCGCTAATGCGGCCGCCCTCT
ATAGCGGCGACGGCGCGCTGCTCTCTCTACTAGACCGCAGCACTTTAACCCCGAAGGGTT
ACTTCGTGGCAAGTCTGCCGCTGCCGTACGAGCACGCCTCCCTCGTCTATTATGGCCTGC
AGTTCTGCTGCGTCGAGGACGCGCTACTGGTGGCGTGCGCCATGGCCGTCCCGTCGCTGT
TTCTGACGCCGCGTGTGTCGTCCAGTAGCGCCATCCAGGCGGGGGCGCGACGCAGCACAA
ACTCTGACTACGCCTCGCAGCGGTGGGGCGTGGACAGGATGCCGGCCCTCTCGCCGCTCG
AGCAGTTCTATCGGCACCTCTGGGTGCAGCGCCACTTTGCCGGCTTCGCCGTGCAGCGGA
TGGTGCGCCCCGCCGCGTGCCCGTCCGACGGCGGCGGGGCGGCCATCAGCCGCCAGAGTA
TCGACAACAGCAATTCCGTGAGCGACACGGACGAACCCGCGCCCACCACGGCCGCTGCCA
CAACGTCGGTGGAGGGGCAGGCGGGCCAGCTGAGTGAACCCCTCATGTTGCGTGCGCTGC
TGCGGCAGTGGTACGCCTTTTCGAATGTGGGCGCCTGCATCGGGTTCCAGAACACGCACG
GCCTGAACAGGAGCGCCATGCGCCAAGTGGACAGCATGGTGGCCCAGACCTGCGGCCGGC
TCATTCGACTACTGCTGCAGCTGAGCACCGCCTCAGAGGATGGCGCTGCCAAGCGCTTCG
TTGTCGAGGATGCTGAGGCCGAGGTGGATTTCGGGGCCTACGTGTGCCAAGCCTGCGCTG
CTGGGTCCGGCACGACTGTCCTGCCAAGCACGAACAGCATGCCAGGACGTGGCAGCCGCG
GCGGTGGCAGCACTACTGGCTGTATCCCTTTTCTTCCAGACTGGCCTGCAGAGGCCCGGG
AGCAGCTGCTGCGCTCACTGCGGCGCCTCCAGCGCGTCGCGGTGGGTCGTGTGCACCTGC
GCCACACCGAAGTGCGGCAACGCTACGGTCTGCCGCAGTGGTACGGCAACGAAGAGCGGT
GGATTCGACTGTGGGGTCGTCCATACCTGCGGCATGGCCCCACCGACCACTTGGCCTCAC
GTACCGGCGGGCGAGGAGCAGCCGAAAACAGTGCCGGTGTTCTGGACAAGGAGCGAGACG
CAAGAGAGGCGGTGCAGCGGCACCCATGCTTCACGTACTGGGTCGATGGCCTGCCTGCCT
TGCGGTCGCCCTACCCCTCCCCCTACCGGCAGCAGCGCACGACGTTCGTCGCTGTTGGCG
GCGCCATCACCCCTTTCTCCACAAGTGTGCCCCCGCCGTTGTCCACGCAAGTCACGCGGT
CAAAGGTGCCCATCTACCGCCCGCCAGTCCCGCCACCGCCGATCCCGCCCGTCGTCTTCG
CGATGGGTCGCACCGACGATCGACTGTGCGCCGCCTTCGTAGCCGCGTTTGGCCACCGCA
CCTTGCGCGGCGAGGACGGGGGGCACCGCTTCCACCACCGCCGCCTGCGCCGCAACATGC
AGGCGCTGGCGAACGACGAGGAGCACGTCTGCACCTTTCATATAGATGTGCAGCAGCAGC
AAGAACTAGCGCCGCCGTTTCTGTCTAGCGGTGGCGCAGCGGATCAACTGACACTCACCG
CGCCACTGTTTCCGCCGTCCAACTCCTACGACCTCCTCCACGCATCGGGTGTAACGTCGA
AGTCGGTGGAGCAGGCCCTTTCTCCGTACCTGCGTGGCGCGGGCCTGCAGCAGCTGGAGG
TCTTCCAAAGCAATCGCCTCGCCGTGGCGGCTCGCTTCGCCAGCGACGGGTTCAGCGGCC
TCTTCGACAGCCTCTCGCCCAGCCACCCCGTTGTCCTCTGCGCCAACGGTGACGCTGACA
ACAACGCAGATGAAGAGAGCGACGACATGGGCAACGGCGGAGGCGACGCCGCCTCTATGC
AGCGCGTTCATGATGTGCGGGATGGACGGCGCACCGCTGCAACGGGCACGAGAAGTGCCG
AAGCTAGGTGTGGGGTCGCAACTTCAGAGGCAGCACCGACAAACACCCGGCTGGTAAGCG
CAGACGGTGCGCATGGACCGCCATCGGAGGATCTACTGAAGGCGGTGGTGCTCCCGTCCG
CGTTTCGATACGCTGGCGGGGAGAGGCCGCCACCGCCAGAGACATCGCCCGCCAGAGGCA
ACTCCCCTCGAAGAAGTCATCCGTACGTGCAGCTGGCACCTTTCGGTGTCAGCCTCCTCA
CTGCCGCGACTGCAGGCACCGGCGGTGGGGGTGTGGGCAGCGGCCTTGGCAGCCTCCAGC
GCATACCCTTGTCTGGTGCTGCGACCGCTGCACTCAGCTCGCCGGCTGTGCCGGCGCAGC
CGTCGTCGTCCTTGACCGCCGTTCCCACCTTACCCTCCGCATCGCTTGGACGCCAGGCCG
GCTCCGCTGCGGATGAGCGGTGCAGCGTGCGCTTCGCCGAGCTCCCTCTACCGTCCGCCG
CTGCGGCAACGCGGCCCACCCGCGGTGGCGCCACCACTGCGACTGCTACAACGACGGCGT
GCGTGGCGTGGTCCGACAACCTTGGCAGTAGTGGCCGGTCGGTCACTCGAGCTGCCGTAG
CAGCCTTGGGTCTGGCAGACCTGTTTCCCACAGCGCCTCCGCTGTCGAAGAACTCGTCGC
CGCTCGACAGCCGGGGAACTCCCTTGCGCACCAACAGTGGCGATGACACGGCCGCCGCCT
CTCCGCCTTCATCGGCGTGCACGAGCTCGCAGCCGTCGAATGGCACGGCAACGCCGACAA
CGCTTACGGTCAGTGTCGTGCCCCCCATCTACGTTACCGGCAGCATCACGTGGAAGGTGC
TTCTGCCTGCCCTCGTACCCCCCGCCTCCTCGAGGGCGCATGCCACTCACAAGGGCAGCA
CCGACGCGGCGCCGCCGCCTGTGCACTACTGCATGCTCTGCAACTACCTGTGCTCTAGCC
AAGGCACCCTTGACCAGCACTGCCGTTCTGCCAGCCATCTTGAGCATCTCTACCATGCCG
TTCAGCTCGGACTGCGCCGTGAGCACCTGGCGACGCTGTACGGCTGGGCCCCACGGACCG
TGAGTGGCCATCAATGCGCGGGCACAGATGAAGCACACACACGCGATCACCCCGGTTTCA
GCGAAAGCGAGGGTAGCGTTAGCACACTCCACCTTGCACCGCCTGCCAATGCTGCGTGCC
CGCTGGCGTCGTTACTCTCCCTTCAGAGCGCCACCCGCCTGCCGCTCGCCCAGCACGTCT
ACCCATGTGTAGTCGGTGCCCAGTCGTTCTTGAACTGCCTACAGTGGTCCGCCGGTGACC
CTGCGCCGTCATCGTCATCCCTGTCTTCGTCACAGGAGGCGAAACGCCCGGGCGCTCATA
AAGCGGCGGGCAGAGCAGCAGGGGCGCACCGCGCGACGCCGCTCGCGGTGGCTGGCAGTC
TCGTGGCGCTGCAGAGCGTCGCCGATGTTCTTCCGCCGCCGCACCTGCGGAAGCCGGCGC
AGCCAAGCCCGTGCCGTGGTGAGGCTGGAGTGGGGGCAACGCCCCCGTCGTCATTGGTCG
ACGCGGAGACGCTCTCAGCGCATCATGTGTGGGTGCTAAACTGGTCCAACAGCGGCGAAG
TGAGTGCGGCACCCTCGCGAACTCCTTCACCACCGATGTCAGCGCTGCTCGTGGTGGCCG
GCTACCTTGCCGCTGCCTCACCGCAGGCCACGGTGGCGCTGCTGCTCAACGGCACACACA
CACACCTCCACGCGGTGATGCTGTACGGCTTGGGCGTGTGGCGGCTGCCGACGCCGCTGC
CCATGCAAGGTTATATGGGCCTCCTGGAGCATATCGGACGCGGCGGTGGCTGGCTCGGTG
TGCTGGTGCCCATGACCAGCGATCCGTCCTATAAACGGCACGAAAGCGTGCGTGAAGAAG
TGTCGCCTGCGACGCATGGCCCCTCTGACGATCTCCACTGGTGCGCTCCGGAGGCGGCGT
GTGCCCTGTGTTCAGACAAACATCGCTGCGACATGTCGGCGAGTGCGCGCGCGCTAGACC
GTGACGCCATTGTGGAGGCCACGCTACTTCTCGTCCTTCACGAGTATCTTCACGCGCGCC
GCAACATGGTCACCCTGGCCGACTACGTTGAGCGCGTGATGCACAAGCTTCAGCTCTCGC
CCTTCGTGGTGTCCGGCGCGCGTGCAGTGCAAGGGGCCGAACAGGCATCACAAGCGGTGA
CGGCAGCAGACGTGTTGACCGCATACCTGACGCACGTCCGTCGCGGCCAAACCGTACAGG
CACTCTTGCGCGACCTCGGGTGCGGCTTCGCGACACCACCGCGCGCTCTGGCGGCGCTCA
TGCGGCCCGCAAATGCGTCGACTCCTGCCAGAACTGCCCAGGGGAGCTGCCGTGGTGCGC
CAGCAGGGCTGGGCGAGGGCCGCAACCGCGAGGCGTCCGTGTCGCCCGCTGCGGCGCTGG
CAAGGCGACTCAGCTACCGTGCGCTGGGCGCGGAAGGGGCAGCGGTGGAGATGATGTTCA
CGGTGCCACCGGCGCTCCCGTCGCGGCTACCGCCGGTCACCTTTGCCGCACAGCTGCGTC
AGTTTTACGTCGACCGTCGCGCGCACCGCTGGGCGCCGCAGCGGCAGGCGTCCGCAACGC
GGACACGCACTGGTGACACCGCAGCCATCACCGCCCGAGCCGGAGACGAGGTGCTCAACA
AGGGTAAGCCACATGCGCGCCCTGCACGTGCGCTCCAAGCCCGCGACAGGGCTGGCCGCC
TACGTGGCCCCCGCAAGGTGGACAAGGGCATCGACATCGTGAATGATGAGGAGAACCTGC
CGCAGTTTTAGACGCTGACTTCAAAGGAAGGGATAGAACGGTGTTACGCCACCCTCCTGC
ACCGCTGGCGTTATTCGCACACCCGCACGTGCGGGTGTGCTGGTGTCGCTGTTTGGGTTT
CTTCTTTCTGTGTGTCGAGCCATCCCTGCCTATCACAGAGCACGACTAAGTAAGGTGCAC
CCACACGGACTCGCTAACCCCATCACCGACGCACAGACTTCCCCGCGCCGCCCTCTCGCA
CCCCTCTGCTGCTCGGTCCCACCATTTTCGATCGTATTGCATGCGCGTGCGCCCCCCCCC
CGATCTTCCCCCCCCCCCCCTCTCGCCTCTGTGCGCATGTGTGCATGTAGAATCGGATAT
GAGAAGCGGAAAGTACGGAGGCAGCGCGCTGCACCGTTGGCACGCACGACTCTCGACACA
CACACACACACTGACACATACTGCTGCTGCTTTCTCGGCCCAATGCTTCGCCCCTTCTGC
TTCTCGGTCGGTTTGTCTGCCTCTATCCCTGCTGCATCGTTTCACTCGCCGCGGGTGCCT
GTGCAATGCCCTCAACGCACGCACGCACAGGCACGGAGAGAGGGAACGGCAGCCGCTCCT
GCGCGTCTGTGTGTATCGGTGTTGAAAAAAGTGTCCACAAGCGACAACAACAGCAATGCT
GCGCTCGCTCCGCGGTGCGGTGCACTGTCGCGGCGCTCGCTGCATTTGTACCCGGGGACG
TGCCGCATCCAGCCAAGCGATTCTGTCTCTCGCACGCACCGCACAAGGTGCGATGTCGAC
CTCGTCACGCTCGTCTTCCGCATCGACGGCGTCTTCCGCATCGCGGCGCTCAAAGCGGCT
GAGCTACGCCGACGCGGACACGGTCCTCGGCGAGAAACTCACGACAGCGCCGGTACGGGG
TCTGCGGCCAAGCCCCCGTGCCGGCTCGATCAACACCGCGATTGGTGCCGCGCGCCATGC
ATCATTACGCACCCGCGCGCAGCAGCGCTGGTTGACGTTGCTGCTCGCGCTCATGCGGAC
ACCATACCTCGGTGCGGTTACAATGCGTGTGCTCGAGGCCTGTGCCTACGCCGCCTATGT
AAAGGGCTCTGTTATAGTATTCACTCGTCGGCGTTCGGGGCCGCCGGTAGCGGTGGCAAC
GGAGCCGGGCTCCTCTTGCGAGAACGTCGACTTGTGCGAGGCGGACGGCACTGCCCAAAC
ACAGGTGTCGCAGGCACGGTGCAGCGCCGACCTGTCTGCGGCAGACGACCTCTCAGCGCC
GCCGCGTCTCTCGCCGGCCGGCCACCCCTCCTCCTCGCTTCTCTTCTCTCGCGACGCGCC
GCTGCGTGAGCACGCCCTTGACTGTCTCTACATCGGCGCCAGCCCGATCCACAGCAGAGG
GCTGTTCGCGGCACGTGCACTGCCGCGCGGCACCCGCATCATCGCCGAGTCGCGCCGCTC
CCTCCTACTCGCCCCGCACTTTGTCACCTTGCTAGCTGACACGCACGAGAAGCTGCCGGA
TACGTGGCACTACACCCAACCTACCGGGTGCGTCGTGGAGTTGGTGACGCAGGCTCAGCC
GCATCATCTAATGAACCACAGCTGCGCACCGAATGTGTGCAGTGGACTCTCACACACGTT
CTGGGAGGCCGCCACGATCGCAGGTAAGTGGCAGGAGCAGCAGCAGCGCTCACGGCGGAG
CGGCTCCACGCACCGTGCCGCCAGTCAGCGCACGGAGGCCTCCCACGTCAACGTGAGGGA
GGAAGGTAGTTGCAGTGACGGGACAGCTTGGACTTCGTCGTCGTCGTGCTTGGCCGCCGC
AGCGCACAGCGCGGGCTGTGGCGAGCGGTTGACGCGGTGGCCGTACTTCGCTGACGCGAA
CAGCTTCTTCCTGACTCGCGATGTCGCGGCGGGAGAGGAGCTCACGCTGGACTACAGCAC
TCGCATGGCCCCCCTCTACGCAGGGGACTCAGCACGCGCGCTGCAGTCGCGCAGCTGGCT
GCTCTGCCGCTGTGGGCAGCCGTGCTGCCGCCACTACGTGTACCGCCCAAAGCCAGAGGT
CAGCGTCTTTCTGCGCGCGCTGTGCACGGGGTCCTACGGACACGAGCGCGGCACGCAGCC
GTCAGGGCAGCACAACGTGCCGTTGATGCCGGATCGTGCAGCGCTGTCTTGCCCGATGGA
CGCGCGCGACCCCGTGCATGTCATGGCAAAGTTGCTCGAGCTCGGCTTCGATGATGAACT
TGTGCTCCTGAGCTATGCCGCCAGCAGTGCGGACGTGGTGGCATACCTTTATGGGCAGCC
GCTTCCCTCACTACAGAGGCCCTCACGAGCGCGATCGCTGGCACCATTCGCACGCATGTG
CCCGTCGTCAGCGGGCGCGCCGCCAGCGTTGCACGAGAGCATTATCGACGTGGAGGTGCG
CAGGGTGACCAAGCGCCAGCTGCTCTCGCAATACCGCTATGTCTTCCAACTCTTGAACGA
AGCGGTGCCGGTACGTACGTGAAGGGCCTCCCTACGTATGTGTGTGTGTGTGTGTGTGTG
TGTGTGTGTGGGTGTGTCTGTGTGTGTGGGTGTGTGTGTGGGTGTGTCTGTGTGTGGGTG
TGGGTGTGTGTGTGTTCTTTTCATGGGGGAAGAGGGGGGAGGGAGGGCGACGGACTCGGC
CGAACTAGCGCAGCGAGTTTATGCCAAGAGGGCCCTCCTCCTCGCCCGTGGGCCCGCCTT
CTCTTCTTCTCCCACCATCCCCCGCCTCCCTCACCCGCACTCATGCGCAGCGAAGGACGT
CGCATGTAACCGGTGTGCCGTAGACCCGCATCGTCGAAACGCCTCCAAAACGGTAGCAGA
AGAACGCCTGAAGGCGCTCGCGCACAGCCACAAGCGTACGTAATCGCACACACGCTCGTA
CCCACCCAACCCCAAACCCCCGAACACACATACATTCCCTTGCCAAGGAGGCGCCGCTAC
GCAAGATGCACTGTGCCTCTTACGCCTCCACTGACTTCTTCCCTCTTTCTCTCTCCGCTC
GCACTGCGTCACGCTCCTTCTTGTTGCGGCTGTGTGGGTTCGCTCATTCTCGGCGTCTTG
TCCCCCTTCCCTCGTGGCATCATCGTCGTCGTCGTCTCCCCGCCACCGTCCACGCTGCAC
ATGCACGCTCCACAGCACACTTCGCCTTCCGAGCTGTCTCCCTCACTCCCTCTCTGTAAC
CCTAACTGTCGTTGCGGCTGCCGCTCTGCATTCTTTCCGGCAACCTCTCCTGCGGTTCAC
TGCCAGCGTTGCTCCTACCTGTGGCACTCCGCTCCTCTGGCTCCTCACACGCACACACAT
CCTCATCCGCACTCTCTCAGTCTCCTTTATCAACCGCTGGAGCTCAGCGCATTTGCTTTT
TCGGCCGCCGCTGCACCTCCTCGCATCTCCCTCTTCCCTCGCCCCGCGCGCACCGACTCC
TCTCTGCATTCTGCACAGACGTGCCAAGGAGCTCTCCCGTGTGTATCGTCGCCCGCCGCC
CTTCCCAAGTGCTCGATGGGTGATCATGACGTCGCTCTCTGCCAAGTCAGCCACTACAAC
CATGCGAATTACTGGGACTTCGTGCCGCTGCCAACGGTCACCGATGACACGGGATGCGAA
AGTCTGCGTCATAACAGCGATTCCGAAAGGATAAGAATGGCGCCGCCGCCGTCCGCATCG
AAGGCGGGCGCGGCCGAGGAGCGCCTGCCCCCCTGCGAGAGGCGTCTATTGGATCAGTAC
CACATCCACCTCCAACCCGCCAACCGCAACCCGCTGAGCCGAGCCGATTCCGCTGCTGGT
CGAAAGGAGGCGGCGGAGACCCCCGCGCAGGTGCAGATGATGGCTTGTGTTGCTGCTGCG
GACTCGACTGCGGATCAGCACGCCCCTGTTGCAGCCACTCAGGACCTCGTGGACCTCTTC
TTTCTTGAGGGCAGCCAGGCCGTCGACGGTCTGTGCTTCTCGCCCTACCCCATCTACGGC
TGGCGCACGGCCGAAGAGCGCCGGGCTGCCGTTTGTGAGGTGTTCAAGGCGTACAACGTG
GTCACGCGCCTGCCCGCCTCGCCGGCTGCCCTGGCCGCCGCGCAGCGCCGCGACAGCCGC
CACCAACACTCCGCCATCGCCCCCATCAACAAGAGCGTGATCGAGACGCGTGAACAGTAC
TGGCGCCGCCTGTCGAACCTGTACATCCAGAAGGGTGTAAAAGATGCTGCTGCTGCCGCC
GACGCTGCGACTACGACGGCGACGAACGGTGCCGTCCCCGCTGCCCCCGCCTACGAACCC
GAGGATCCGTTCTACATCATCGACCTCGGCCGTGTTGTGGAGCAGATGGCGCGCTGGCGT
CACGAGCTGCCGATGGTGCGCCCTTACTTTGCCGTGAAAAGCAACCCGCAACCGGCTGTT
TTGGAGGTGCTCAGCGCCCTCGGCGCCGGCTTCGACTGCGCGTCCAAGGAAGAAATACAT
ATGGTGCTAGGTCGCCACCTCGTGGCGTCGCCGGACGACATCATCTTCGCCAACCCGTGC
AAGCAGCTCGGCGACCTGTGTGAGGCGCAGGCGTGCGGCGTCACCTACGTGACGGTGGAC
AACCCGCTGGAGATGGAAAAGATCGGTCGCCTGATGCCCTCCGCCCACGTGATCATCCGC
ATCAAGACGAACGACAGCAAGGCCCAGTGCTGCTTCTCCACCAAGTTCGGTGCCCCCCTT
GAAGATGTCGATGGCCTACTGAAGGTGGCCCGCCAGCTCAACGTCGCCGTGTGCGGCGTC
AGCTTTCACGTCGGCAGCGGCAACGACGACCAGTCTGCGTACCTGTCCGCGGTACGCGAC
GCCTACCACGTCTTCCAGCAGGCAGCCCAGTACGGCTTCAAGTGCACCCTCCTCGACATC
GGCGGCGGCTTCCCGGGCACAGAGGTCGTCCAGGGCAGCGGCAATACCTCTTTCGAGATC
ATCGCCCGCACTATTCGACCGGTACTGGCGGAGCTCTTCGGCGGCGGTGATGTCACCATC
ATCAGTGAGCCCGGCCGCTACTTCACAGCTGCCTCGCACGCGCTTCTCATGAACGTATTC
GCCTCCCGCACGCTGCGACTCTCCGATGTCGAGGTGAGTCGCCAAGCCTTCCAGTCCGTC
GTGTCGATGGACGAGCCCGAAGAGTACCAGTACTACGTCAATGACGGCCTCTACCACAGC
TTCAACTGCATCCTCTATGATCACGCCCACCCAACGCTTCTCCTGCTAAACGACGGTGAC
GGCGCTGACGGAGTGAAGAGTGGCACGGCGGCGGCAGCGGTGTGCAGCGAGGAGGAGGGC
GGGATGTCGCTGAGCGGTCCCCTGGTGAACGACCCACTGTTCGTGTCCGCCTGGGACCGC
CGTCGCAGCTTCGCGCGCCGCCCGCTGCGCATGACAACCATCTTCGGCCCCACCTGCGAT
TCGATGGACTGCATCCTGAAGAAGCAGCCCTTCCCGGAGATGAAGCTGGGCGACTGGCTT
CTGGTGCCAGACATGGGCAGCTACACCACCGCCGCCGCAGGCTTCTTCAATGGTTTTGCG
ACACGCCGCCGTGAGTGGGTGAGCTCTGTGAACTTGTGCGCGAGGCCGAAGCCTGTGTAT
ACACGTGAGGGCAACACGCTGAGGTGTATGAGCGAGTGAGCGAGGGACCGAAAGGAGACC
CGGTGCGGTAGGGTGTGCTCTTCCATCCCACAAGAGGGTGGACGGTCTCTGCGCCCCGGC
CACCTCACCGCCTCCTTGAGCCACCCCGCCCCCCTCCCCCTCTCTCTCTCGTCCCCTTCT
TTGTGTGGTGGTTGCACTCGTATTCGTGTTGAGGGATGCACGGCGACGCTGCGCGCTTGT
GTTGGTGCGCCTGCGCCTGCGCGCGTGTTTTGCTTTTCATTCACCTCCCCCCCCCCTCCC
CGGTGTCTTTTCATGGACCTCCCCGTCGCCACTCTTCTTCGCCGCTGACTTCGGTTTTTG
CTCGTCTCTGGCGTCTACGCGACGCAAGCCCCCTCCCCCTCACCCTTGTGCCTTACAAAC
TCCCACTGACAGCGCTTCCACTTACCAAGCCAGCCCGACCCCAGCGAAGCCCCCTCGCCG
CCGCTGCTGCCGCCGACCCCCTCCCTCTTGCCTCGTGTCTCTCCTGCTCCCTTTCTCCTG
TCGTGGGCATCAGTAAGCGAGGTCGGCGCACACGCGCATGCGTGGGCGAGCCAGAGATCA
AGTGATGCCGGGATATACCATGCGTGTCTGTGTGGGTGTGGGTGTATGTGTGTGTGGGGG
TGTGTGTGTGTCTGTGAGTGTGTGTGGGTGGGTGGGTGGGTGTGGGTGTGGGTGTGGGTG
TGGGTGTGGGTGGGTGGGTGTGGGTGTGGGTGTGTGTGTGTGGGTGGGTGTGGGTGTGTG
TGTGTGTGTGAGTGTGTGTGTGTGTGTGTGTGTGTGTGTGTGTCCGTGTGTGTGTGTATG
TGTGTGTGTGTGTGTGTGTGTGTGTGTGTGTGTGTGTGCGTGTGTGTGTGGGTGTGTGTG
TGTGTGTGTGTGTGTCTGTGTGTGTGGGTGTGGGTGTGTGTGTGTGTGTGGGTGTGGGTG
TGGGTGTGGGTGTGAGTGTGTGGGTGTGTGTGTGTGGGTGGGTGGGTGTGTGTGGGTGTG
GGTGTGTGTGTGTGTGTGTATGTGTGTGGGTGTGGGTGTGGGTGTGTCTGTGAGTGTGTG
TGTGTGTGGGTAGGTGGGTGTGTGTGGTGTGGGTGTGCGGAGCTTATCCCGTTGTCGCTA
TCGCTGTCCCCGCTGTTGTTGCTGAATGGCCTGGTGCCGGTTAGCCTCCCCCCCCCCCTC
CCCCTCCCCCTCCCCCTCCATGTTCTTGTAGCGCGCGCAGTACTAAGACGTTCACTGACA
CCATAGTGAATAACAATGTCATGTAAAGAGCGCGCTTGAGGGAGGGAGGAAGACAGCGAC
GTGTCCGTGTGTGTGTGTGTGTGGGTGGGTGGCAGCGGAGACCACATACATGCACACACA
TATTTATCTATCCCTATATCGAACCTTCTAGCTGTCTATCTATCTGGGTGACTATATGCA
TATACCTGCCGCTTCAACAAAGGCGGCGACACTGGCACGCCCGTGCTCATGTGCGTCTGA
ATAATATCGATAAGAGCAGTTTAGGATGAGCAGAGGAAGGACAGGTGGAGGCTTGGCGTG
TGTCCGTGTTTGTGTGTGTGTGTGTGGGTGTGTGGGTGGGTGGGTGTGGGTGGGTGTGGG
TGTGTGTCGCTCTGTTGCCCTCTTCTGACCACCTCTCTGTGAACTGTAATGAAGTCCCCC
AACATCCCCACCCCACCCCTCCCTCGCCGCGGAGGCGCACGTCTTCTTCGTTCATTTATG
TGTGTGCGTGCGCGCGCGGTCTCGGGGTCTGCCTTCCGCTCGGTGCCAAAATCGCAGCGA
AGGCGGCAAAGACGGGGAGGAGGAGGAAGAAGCAGGGCGGGTCGCAGGGCAGGGGGCGGC
TCTCGCTCGTGATCGTTTCCGAGTCGTCGGAATGATGCCGGTGCACTTTTCCATATCTCC
GTTTCTGTTATTTGCCGCATACCAAGCGTACAACCGCAGTCAGCGCCACTGTGACGGCAC
CCCTCGCCTCTCCGCTCCTCCCCCTCCCTCTCCGGCCATCCCACGATCTCACCACCCCCA
CGAACGCGAATCACGGTCGCGAAGGTGAAGGAGATGGGGGAGGGTGTGGTGCACCGAAAC
GAAGCCGTACCGCGAGAGCGAGAGAGCGGCGCATCGTGTGCAAGCGATGGAGGAGGAGGA
GAGACAATACGCGAAGAACGTCATCGACAGAAACACATGAACGACTTTGGAGATCTCTCT
GTCTGTGTGTGTGCGTGTACACAGCATGTGCATGATGGCGGGAGCCTGTCAAGAAGCAAG
AAGTAAGAGGGAACACACAACAGTGCACCGGTGCGCCTTCCGCCTCCCTCAAACAACCAC
TTGGCCACTCGCCTGCCGACTTGAATTCTGCGAAGGAAAGTGCGGGAAGGCCGTCATCCG
AGGGCCCCACCCCGCCCCTCCCTCGTCGATTGTCCTGTGAGCGAGGTGCCTCTCTCACCG
CGCTTGCGTCCGTCCAGGTTCGATGGGCGTCGAGAGGCACGCACAGCTAGTGAGCACGCA
CAACACGGAAACCAAACGGCCATGCGCGTCACAACGACGAAAGCAAAATAACGCAGAGCA
GTGACGTGGACGGATACATGGGCAGCAATAAGCCCCCTGACCGACCGACCGATCATGTCT
GGCGTATAGTGTGGCCAACGTTGTCGACCTAAGTTTCTGTGTGTCTGTGCACGTGTGGGT
GTTTTCGCATGTCCAGGCGCGGATGCACAACACGCAGGCGCTGCAACAGTGAGACCGGCA
CTACTCTCTGCAGAACACAGCCACGTGTACACGCCGCGTATTTTCATGCCAGCATACACG
CCTGCCACTCACTCGTCAGTGCATCCGCCGCTCTCCTTTCCTTGCGTGTGTCCTCTGTCC
TCACCACCCCTCCCTCGATGATGCTGGGGCGCCTAAACCGTCGTGCCACAGGTCCCGGCC
CCCCCCCCTGCTCTTCGGTGTCGACGGAGAGGCCTGGGCTGGCGCTGTGCCGAAGAGACT
TGCGGTCGTGACGACGTCCGTACCAACCCACCACACATCGTGTCGACGGTTCGACAAGTA
TGCGCAGCCGCCCGCTCCTGCCAGGGGCGTGCGGATTCAGAAGATGACGGAATGCGCCCT
GCTGCCACAGGCCCATCGCAACATCTCACCTGCCGCGGCACATGCATGCTAGCCATCCAG
ACACGCCCACTCCCTCCTGGTCAGCAGAGCACGAGTAATGGACGGAGATAGGCGGGATGA
GATGCGTTACAAGTCGACCGCACAGCGCGTGCGTGCGACGCATGCGGCATTGCATCTCCT
CCATCTGACCCTGCGAACCGATCAGGCGCAGGTGCGGGAAGCGTGACGTGAACACACCCG
AAGGGTCGCGCCGAGTCCTCCAGGCTCCAGTAGGGAGAGCCTCCAAGTCATATTCTAGGA
TGCCGTAGCTGGAAGCGGCTCAGGGCGGAGCATGGCCCACAGGCAGGGTGCAGGGTCTTC
GAGGGCCCAGCCCTGAGGCCGGCCAACATCGTCCCGGAGCTCATCCGGCATGTGACCTTG
GCCACCCCCTACCACCCGCGCGACAGACGCCGGTGGTGGGCGGTGGGTGTGCGTGCGCGC
AGTTATGGGCTTGCTCCGCGGTAGCATGCACGCGCTGCGTGAGCCACAGCAAAATCCTGC
ATGGCTCTGCGCCACACCGCATGCGGCCATGCGCCACGCGACCGCCCCCTGCGCAGCCCT
GTGTCACAGGCAGCCCGTCCGCGCGGTGCGAAGCAGCCGTGGAGACGCAGGTATCACGGC
ACAATGCGCCGACTCCGTCATCTGAGAGCGCGGCCCCTCCGCCTCACACTCTACCCATGC
TTCCGCCCGCCATCCACAGCCCTAACCGCCGACATCAGTAGCGATGCATCGCTCTGCCCT
TCCCCCCTCCTACGCCGTAGGGGGCTTAGCCCTGTCACCACCGGAAGTGGCTCTGCATTG
GGCAGGGATTGGGGGGTGAAGAGGGGAGGGGCCGCTTGGCTTTCCCCACACGCAGTGTGT
GTGTGTGTGTGCGCGCGCTGGGTGCCACGCACTGGGGTGTGCCTGTGTCATGAGGGGTGA
AGATCCCCTTCACAAACGACATAGCAAGGGTGAGAGATGAAGGGACGGAGGGCCCGCTCC
CGCCCCACCCCATCACCCTCACTACCCCTCGCATACTCTGCGAGAAGGCTGCAGGGGTTG
GATAACGACCCCCACCGGAGCAGGTGTTCACATCGAGACCTCTTTCGTGACATGCGTGCT
GGCGGTGATGGCAGAGCGAAGGCAGTCGAAAGGGAAAGGTGAGGTTGCAGCGGGGAAGAG
GAGGAGAGGCACAAGCGCAGAATCGAGGCGGCTATCGTCTCCCGCGACAGACCCTCCCTC
CTTTCTCTGCCCCCCCCCCTCCCCACCCCACCCCTCTCGTTCCAGCCGTTGTTCTCCCCG
CCGCTGGGTATCACCACCGCCATCATAGTAGCGTTAAGGCAGCACGCGTCGAAGTGTGTG
TGTGTGGTTATGGTGCAGGGTGGTGTCACGATTGCTCTATTTTGCGTTTTCTACCGCCTC
CCCTTTCCCCTTTTCTTATCCTTGTCCTCCTGCGGCCGCATCTGCGTCGCTCTCGCGCCA
CCCGGAGCGCCATCCACTCACCCTCACATATGTGTCTGCCTACGTGCGATGTCGCCTCCG
ACTGCGCAGCCTCGCGAAAAGCAGTACGTGCGCTGACGAGGAGCACAGGCGAAAGCAAGG
AGACACCAGCCGCTCTCAGCAAGTCACGAAGCCTCGGTTGTGCACACGAGCACATGTACA
CCCCCGTGCGGGTGCGCCGGAACTCACGCGTGTTCAAGCCGTTTTCTATACCTGTCCGAT
ACCCAGACAGTGAGGACAACGCGCATAGAAGACCGCTGCAGGGCGTCAGCAGCACGCCTG
CTTGCCTGCTGCATCCGCTGTGTCTGCAGTCCGTCATAGATTCATCACCTCTACCATCAA
CCAGGAGGGAGGTTGCCTGTAGGCCCCTCCCTCTCGCCTCCGCCGACTGGCTCTGTTGAG
GATCCGCTGCTTTGTTTCTCTCGGCATGGAGAGCAACGCCTCATCGCGCCCGCACCGCCC
CTTCTACGCAGGTGTGGCAGATCCCTTCATCGCACCCTCCCCGTCCTCGCCACGCCCTTC
GGCCAGGGGCGCCGCCGGCGTGCCCACCGCAGCCACAGTGACGACAGTGATTCACATGAA
CGACACTGAGGACGACGAGAAGCCGAAGGCACAAGAATCGGTGGTCGATGACGCTGGCAC
CGACATGGCACGCACGGCTGCTGAGGCCACTGCGGCGGAGGCGCTTGATTCGAGGCGAGG
CGCAGAAGCGGCGACGGCGGCCGCCGGCGGTCACGCGACGCTCTGGGCAGATCGAGTCGA
GACGGTGACGGCCTACCAGCTGGCCTCGGCGGCCCTTCGACGTCTGCCCACGCGCACCGC
CCCCGTCGACAAGGACGTTTGGATAAGGCAGCGGACGGAAGAGGGGACGACGTCACGAGT
TGAAGCGAGCGCGACTCACGGAGACGTAAGTGCGCCGCCGCCACCCTCAGCAGCCCGGCG
TAGGACCATCTTCGACGACGCCGATCAACCAACAGGGTGCACTACCGACACCTCTCCGCG
AACCCCAAGCGCGGAGCAGATGCGCGCGGCAGTCTTCACAGCCGTGTCACCGTCTTCAAG
TCGCTTTCAAGTACCGCCGCTACAGGCCGCACGCATGTCTGCTGTGCAACTGTCCCCCCA
CACGTCATCGTATAAAGACGAAGAAACCGCCGTGCTCACCGCCTCCGAAGGTCAGCGTTC
CAGCAGCGCCAGCGTATACCATCACACGGACCGTCAGGGCAGCGGAGATGCCGCTGAGGG
CGCGAACGCCCGTGATGACGCGGACGACGAGGACGACGTTGCTGCACGGGTGCTCTTCTC
GCTGCATCGAAAAGATGACATGATCAGGCAGCTCACGCACGCCGTTGAGGCGCTGCAAGA
CGAAAACGCTTTGCTGCGCAGCCTTCGTGCAGCGGCTTCGCAGGCGGATGCCGCCCCGCC
GCCACCAGCGACCGGATTGGCACTGTCTCCAGATAGGGTGAAGACACCCTCCTCCTCGTG
GCCTGCGACGCCGGTGCGTTGGTGGAAGACGAAGCACAAGACTGCGCTGTCTGATGGCGT
TCGACCGCCGCACGAAAGCTCGCAAGGTCTCGAGGGGAGTGACCGTGCCAACGTGAAGGA
GCAGCCCCTGCACACCTCCCCATCCCTCTCTGCTGCGCGTGCTGCTGTGAGCACCATCGC
AGCTCTGCAGCGCACGCTCGCGGACAAGGAGGCGGAGCTGGAAGCGCTTCGATCACAAAT
CGTCACCCGCGGCACTGAAAACGACACTCGAGACGCCACTGCGCCTGCGGAAGCGCCACC
TGTGGAGTACAGCGCTGGTGATTCCGTAATATCTGGCGCACGAGGCGCGCCATCCGCGTC
GCCGTCCGCGGGGGAGGCAGTTGCAGAGGCTCGCATCGCCCAGCTTGAGTGGCAGCTGCA
GAACGTTCAGCAAGAGAAGCGGGAGGACACGCACACACTGCGTGACCACATCGACTACCT
CACACGCGAACTGCACCGAAAGAGTCGCGACATGGAGCGGCAACAGCGGCACCACAAGCT
CGAGCTAGCAGCCCTTCAGCAGGAGGTGACGGCCTTGGCCGACCAGCTTGAAGAGCAGAT
CCGCGTCTCCGCGAACGCAGCAGCAGCACCACCGAGGCGAGAGCCAGAGGCGGAACAGCT
GACGGAGCTGCAACGTGAGCTGGCACAGGCGAAGGCGCGGGAGGCGCTGCTGCTGACCGA
GCGCGCCGCTACGCAGCGGCGCTGGCTGCGAGAGCTGGAGGAGCAGAAGAGTTTACTCGA
CGAAGCGCGTGCGGATGCTGCGCGAGAAGAGGCGCAGAATGAGTCCCGTGTGCAGCAGGA
GCGCCAGCTGGCTCAGAAGGCAACCCAACAGCAGCAGCAGCAGCTTGAGGAGCAGGTGCG
GCAGTACAAGGAGGCCCTCGCACAAGCGAAGCGAGAGCTGTCGGAGCTGCGTACGGTACA
TCAGCGAACGGAGGAAACAGTTTCAGAGCAGAGGCAGCAGCTCCAGCGCATCAGCCACGA
CATCGCCACAGCGGCGCTGGAACGTGCTCATGATGAGCAGCGAGCTGCCCGCGCGGAAGA
GCAGGCTAGGCTGCTCCACCAGCAGCTGCGTCAAGCAGCGGCCACCGTCACGTCGCAAGA
GGCTGAGCTGGAATCGCTCCGGCAAGCTCGCCAGGACGAGGTGGCCGCGGCTGTCGCGCT
GCAAGAAGAAGAGCACGCCGCGCTGCTCAAGCACGTGAAAGGCTGCATGAAGGGTAGTGA
GGCCGTGGAGAGCGCGTTGCTGGCGGCGGAGAGCAGCAGACGGGAGATGGCTTCTCAACT
GACGCGTGCACTGGAAGAGCGGAATGAGTACCATCGACTTCTCTGTGAGGCATCGGTGCA
GGCACAGGCGCAGCTGTTGGAGCAGCAGCAGCTCCTCAGCGAAGGTAACGATTTGGTGCA
CCGGCGGCTGCAAGAGGCCCAAGCGCATCTTCTGCAGCGCACAGAGGCCCTCGAGACGAC
GCAGCGTGAACTACAGGCAGCCCAGCAACGGATGCTGGCCCTCAAAGACGAACTCACTCG
CTCCCAGGCAACGCAACGTCAGCTTGGCGAAGAACTGCACGCCGCACAGGCGAGGCACGA
GGCGCAGACGGCACAGCTCGTGCACGCGAAGGAAAGCTTGAAAGATGCGTTGCATGCACA
GCTGGCCACCATGGGCAAACTTCGTAGAAAGGAGAAGCAGCTGCACTCACAACAGGCGGC
GGCGCAGCGGGCGATGGAGCGGCGACAAGAGGAGCAGCGAGCACTCCAGGACATTATGAG
CCTTCTGTGGTCGCCGGCGGTGTCCCTGTCGCCGACGTGCCCGCGAGCTTCTGGGGTGCG
GCTGCACGAGTCCAGCCACGTATTGAGCCTGCCGCCACCGCAGGTAGTGAGGACTGCAGC
GACGCTGGCGCCCGGTGGCATGCCAGCCATGCCGCGAAGGGCCCTCGCGATGCTGGAGCA
GAGCGCCAACATCCATACGAGGAAATCTTACCAGATCCGAAAACAGCGATCGGTGAGCAT
GGCTAGTGCTTCAGCTTCAGGAGCTGCTGATGCCCGTGCAGATGCCACGAACGGAGATGT
CGATGTAACCGTGCGCCCGTCGCGGTCGGCGTCCTCAGTGTCCTCCGCTACAGCGTCCGT
GGTGATGTCCGCTGTCAGCTGGGACGACGTGCCGGCGGCCTCACTCAGCGATGGCGACAC
GGCACTTGAAGAACGCCGTCGCACCGCGGAAGCGGCTTTGGAGGAAGGCGATGTGTCGGC
AAATTCTAGAGCGGCCGCATCCGCGAGGGCTCCCCTTCATTCCCGCCTCGATGGCGGCGT
ACCGGCGCTCGAGAGGCAGCTGGAGTGCTCTGCCATCGCCCACAAGGGAAAAGGGCGAAC
AGCGGCAACCGAGGCGGACCCCTCTGTCCTGCGCCTTCTCCGTGCCGTTCGCGATGCTGT
CGAGCATATGTGCGCCGCCTACACGGCCGCGCAGCATGAGCTGGGCACCAAGCGGATTGC
AGTGCGGTCGCTGGTGAAGGAGAGGAAGGCACAGCAGGTGCAGCTGGAGGAGCTGCGCAC
TACGCTTCAAGAGCAGCGGCACAAGGCTGAGCGGCTGCGACGCGACGCGGTCCAGTCCGT
GCGTGCGGCCTCTCAAGCGGAGCTCGAGAAGGTGTGCCATGCATGGCAGGAGAAGTACGA
GGCGGGTATGGCATGTCAGCTGCAAACCTATGAGGAACAGCATCGGCGGGCGGTGGCGGA
GGTCTTGAAGGTGTGTGTGGAACATCTGCAAGCGGAGCTCATCGTCTTTGTACAGCTTCT
GCCCACCACTCTGAGTGCTGGATTGACGAGAGCCGCGGCGGTGTCGGCGGAGCGCACGCG
CGACGAAGTATTGCGAGAAGTGCATCATCAGTACTGGTGCTCCCCAGGCACCACGAGCAC
AGCCGATCACCTCGTCTGCGATCATGACCGTGGTACGCCGGCGCGTCACACAAGCACCGC
CGCCGCGGCTGCTGATGACGTGTCGCTTCTCTCGCTGGGACTTGAAGTGCAGCCCGAAGT
GCAGGCAGAGTGCGACGCGATCATCCGCGACGTTCTCCACATGGCAGGTGGATGGGCCGA
CTTGACGAGTGCCGTGCTCGTCGCCAGCAGCACCGCCGCCGCGGACTGTCCGTCTGGGAG
CGTTCCACCCTTCTCGGCATTGCCGGCTCCGCAGCCGTGCAAACTCACGTACGATGCCGC
GGTGGAGAGCCGCGCCTCTCCCCCTGCTGCCGAGGCGGCTCGGAGAATCGCGGTGAACGC
CGAAGCCGCCCTCTGGTCTGCCGAGGAGATGGCGGAGCTAAAGGAAGTGATCCATGCGCA
CGTTACTCGCTCCTTGTCGGCGCTGACGGCAGCGGCGTCGTGTTCCTCGTTAACGGGCGT
GAGCACCAGCGTATCGAGAAACGGGGCAAGTGAAGAGCGACAGGGCGTGGATGATCACGC
GCGAGACGCACCTGCCACCATCGGTGGTGTGAGTGGCGGCACGAGACCCACGAACGTCAA
GGGTGCGGCCGCCGGAGGAGAGTCGAAGGCCGCTCTACCACGCTGGATGCGCTCCCTTCG
CGCATCCACTCCTCCAGCCTCATCACCATCGTGCTTCTCACCTGTCAGGGTGACCGAGAG
CACGTCAACTCCGCCGAGAAGCTCTGCCGTTGAAGACGCGGCCGCTGCTCGGGTGCCCCT
GCACCACCAGCAGCCTCGCCTGCTCGCCCTGCTTCTGGATGCGTGTGTCGCACATGTGCA
CGCGCGGCTGCTGGCGTGATGCCGCATCGTCGACAGAGCACTCAGCAACAAGCAGCCGCC
AAATCGCTCCTAAGTCGCCTGTGCGCACGTGTGTGCGAGTCCTCTGGGCACACGCGTAAC
GGTGCGCCGCTTCCCGACCGCAACGCAAACATGCACAGAGCCACCGCGGTAGCCCCGCCC
CGCCCCATGCGAGTGATTTGTGCGTTCGTGACGGGAACCGGATTCGACACGCGCCGCCCC
GCCTCTTTTGTTGTTGTTTGATGTCCTCCGCTGCTCCCTCCACTCGATCCACAGCCCTTC
CGTCTTCTTCCCTTCCTCCATCTCTCTCTCTCTCTCTCTTGGGCGCCCGATGGCAGGTGA
AGAGCTCATACGATAACGGTGTTCGCCATTGCCTCTTGCGTGATTGAACATTGCAGATGC
AGGGATCTCCATACAGCCACCAATCGACTACTGCTGAAGCGGTCGATGCCCCCTACAGCG
ATGCGCACATTGCGACGGTGCTGTCGCTGTCGCCCTTCTCAGATTTTTGCAAGTTGCGTG
ATAAGTGGGCCGCCAAGCCGCTGATCCGCGGCTGCTATGTCGGCATGTGTGGCGGCGACC
CGGCGCAGCGGGAGCGGCGCGAAGACTTCGAGCTCATCACGCTCAACACCTCACCCTCGG
CATCGTCACATGCGTTTGGCGGCGGTGCACGTCTGAGCGCCGTGTGGGGGCAAGTAGAGG
CGTACAGCCGATCCGCAGCAGGCAAGACGATTGATCCGGCGCAGCAGCGGACGCCGCTGG
CGCTGGAGAAGTCGATGCACTTTCTTGTCGAGCACTACCTGCGCGTGCCGCACACGCCCC
TCGTCTACGCAGAGCCTTTCCGGGTCTGGGGCTACCTGTGGGACCGGTTTCGCGGTATCC
GCACGACGTGGGGTCCTCAGCTGCCCCCGAGCAACGTTAGCCTTCAGGGATACGTGGACA
GCGAAACGGGTCGCACGCTCTCCGTGGAAGAGCTGCACCGCGAGAGCTACCGTCGCGTGC
GCTGGCTCGAGTTCACCGTCGCCGCACTCGCCGTGGGCGGGGCGTACCTCTGCTGCTCCC
CCGAAGGCTGCCAGCGGTTCATGCAAGACAAGAAGCAGTTCCTCGAGTCCATGTCGCAGT
GCTTCACCGACCTCACCGTCTTCTACCGGGCAGAGCAGCGGCACCGCAACGCCGAGTTCT
TTTCTGTACTGCTGCTGCTCTACGGCCTGCAGCAGGAAATGAAGGTCGAGGACCGCTCGT
CGTTCTGCCGCTTCCACACGGTCATCGTGAACGGCGAGCCTCGCCTGTGTCCAGAGAACG
CGTCGGAAAGTGTCAACCTTGCGCAGGTGTACCGAGAGCTGGAGAAGCAGCCGCACATGC
TCGAGACGCAGCCGGTGCGGGTGGCCCTTGAGCTCATCCACTTCTGGGCGGCGCGGCAGT
GGTTTCAATTCTTCGAATTCTGCAAGTCTGCCCCCATGACACTGCTGCAGCGCGCTGTCG
TCTTCCAGTCCTTCACCTACGGTCGCTACCGCGCGGTACTGGATCTTGTGTTGCCCAACT
ACTACGTCTATCCAAAACTGCGCGTGCGACATGCCATCCTGGTCGCCGAGTTGGCCGACC
AGCTCATGATGAACCATGACCATTGCCTCGAGTTCCTGAAGCGGATGGGCCTTGATGCTC
AACTCGAGTGCAAGACTCCGCACCAGCTGCGGCAACAAGCGGCAAGCTCCTTCTACCCCA
TCGCGTCACCGCCGTCCGGCCCCACGGCTGCCACCGTCGCAGAAGCCTCCGCGAGTGGTG
GTAAAGCCGGCTGGTACCTGAACCTGTGCCACCCGAACTCGGACCCTCTCATCACGGCAG
ATGAGCTCGAGAAGAGGTGCGTTAATAAGCGGGCTCTCTTCTTCCCGACGCACCCCACCT
TCTTCGGGTTTCGCGTCTCGCACGTGGCGTACGAGCGCTTCCCAGACGCGAAGGGTTTTC
CAACCGCCGGCACCGAAGACGTCTGTGATGCGCTTGCGGTGGCCGGAAGCAGCTCGCCAG
TCGGCCGCGGCGCCGTGCGATCCCCCTCGGGTCTTCAGGGCCGCGTCGCACCGCGGTCAA
AGCCGGGTACGTTGCCGAGGAGGCGTTCAGGGTTGGCAGGCCGCGGTGACTCCGGGGACG
GCGGTGATGAGGACTACTATTTCGATGAGTACTGCCACGACGGCGGTAACGACGAAGAGT
GCGAGAGGGATGACGGTAGCGGTAGCGATGACGGCGGCGCCTACCGGAACACGGGCGATG
GCTGCGACTCGCCACCGCAGCGGCAATCAACGGTGTCTCCTCCCTCTGCGGTGTCGCCCT
CCTTGGACAAGGAAGCGGCTCTGCTCGGCCAGCCTGGATGCCCCGTGAACCTGATGGAGG
TGTTGGAGGTCTACTGCCCACCCTACAACAGCGAAGTCGCCGCGCTGCGGCTGTCGGACG
CCAGTGAGGAGCTGTTTGCGTCGCTGCCGGCGCACCGCGCGGAAATGCTGCTCCGCTGCC
GCGATGCGCACCGGCGAGCCCGGCACTGGCAAAGGGCGTCCGCGCGTGACGCTGACACGG
CGGCGGCGGTGCCCGAGGAGGAGGCGCTGTACTGGGCAGAGAAGATGGAGATGGAGTCCG
TCTCCACGGCGAGCAGCCTCTTCGACGGCAGCGATGACGACGATGTGGACGACGACGAGG
GAGAGGGACATGACGTTGATGCGCCGCTGCCGCATCGCACTGCAGTCGCGGACGTGTCGT
TGTCATCGCGGGCCGACGCTGTCCCACCAGCAGTCATCGAAGCCCGGCAGCTGCTCACCG
CTATCCGGGATAACCCACTCTACGCGGCAGCCGCAGCAGACCACGCGGAGGCGGAGGAGA
AGGCTCGGCGAGCGAAGCAGGCAAAGGCCGACGCGCGAAGAGGGACAACCGCCGCAGAGG
CAGCTCGAAGCGACCAACCGCAGCAAGCTCCGACACTCAGTGAGACGGGTTCATGCATTG
TCGCCCCTCTGCCAGACGATGACAACAATGACGCCGACCAGCGCTGCAAGTCGCAGAACC
CACGTGTTGCTGTCGAGCTGCCAGCAACGCTACCGACTCGGCGCCTAGTGGACATAATTG
GAAACGATGCTGGTGCGCAGGCGGTTACAGAGGGCAGTGCGAGGGGCCCCCGAGACGTGA
GCGCGACGCATCAGGAGCGGCAGCAAAGTGTGGACCGGGAAGACTCAGCCACGACGGTGG
AGCCGCACCGGCATCTGCAGCCACAGAAGCCAGCGTCCCCATCACCTCCGTTGTCGATGC
CGACGCTTCAGCCTCTCGTGCCCACGGCGGCCAACGTGTTCACACCTGGCAAACGTGAGC
CGACCGTTGTTGCTGGCACCGACAACACAACACCGATCCCCACGGCGGGGCAGCGCGAGG
GCAGCAGCAGCGGCAGCAGCAGCGGTAGCGGTGCACCAATGCTAGGCTACAGTCATCTAA
AGCCGCTGAAACAGACGCTGTCCGGCGACGGCGAGGATGACGAGAAGAGCGCTGGTGCTG
ACACAGAGCCAGGGCTTTTGAGTGGCAGTGACGAGCCCACCTCCGCGTCTGCTGTCGACG
GCTCCGAGGCGACATTGGACAGCAGCTCCGCCGAGGGCGACACATCGGCGCCGCCCTGTC
CGCCTCTGTGGGGCGGACAGCGTGCTTTGCCGGTGCCACCGTCGACGGTGACGTCCGACA
GCTTCACGCCGCGGTTTCCACCGGAAACGCGACCGGAATATTCAGCAGCCGGTGCAGTGT
CTCACCGCACCGGCGGAGAGGCGGCACGAGGAGCCGCTAGCGAGAACGAGAGCGGCGAGG
ATGCTGTTGCGGAGGTGCGGGCACGCGTCAGCGACGAAGGTGTCTGGAAGCACCACAGGG
CCGAGACGGCGTGGCAGCGTGGTGTGCGCGTGCAGCGACCGTCACCGGTGCCTATCCCTG
CCGCCTCCGTGGACGTCTTCGCTCGCGCGTGCGTTCCCCTTATTGAGGAGTACCTGCATC
TGTGGGTGCGACTGACACACGAAGACGACACGACGCTGCGCACGGCAGCGCAGTACGTGC
TCGATATCCGTGAAGCTCAGGCAGAGGCGCCAGCTACGCAGGGCGCCAACGGTGGCCCCG
AGGGCGGCGATGAAGCTCGTTGTGCGGTACACACTCGGCGAGGGCGCCTGGCGCAACGTC
GTTGCAACAGCGCACTGAGAGGCGGAAGAGGAGCAACAGTGGCAGCGTCCACATGGTGGC
GGCAGCGGCGTCTGCGAAGCACCGCCCGTGCGATGGCGCTCGTGGCTCGTCAGCTTCTCA
CCACGGCGGTGCTTCGGGGAAGCATGAGCGAGTACGGGCAGCTGATGCGGGACCTCTCCC
TATCAGGGTGGGCGCCCTCAAAGGCGGCAGACCACGATTCGGCTTTTGGTGGCGGTCTCC
ACGCAACGGACCCTAGCCGCAGAGGCGTGGCGATGGCGCGCGCGACGCAGCGGCACTGTG
CCACCTACGACGACAGCGACGACGCGCGAGCGGCACGCCTAAGCCGCGGTTGCTCCGTGG
CCATGCTCTCTGCAAGCAACGTTGACGCGATTCTCGCCGCCGCGCAGACACAATCTAACA
GGACTTTGGCGAGCACCGCGGATGGCGCAGTAACCGCGTGGCCCTTGGCCACGAGTGCTG
CCTCGACGCGCTCTGCGGTGCCCTTCACGTTCACGCAAGAAACGGCAGGTCTTGGCTACG
CGAAGGACACATGCGAGGCCGCCTTGGGCGAAGCCATGAACACCGTCTTCAGCTGCGCCG
TTGGAGCAGTGACGCTGCCCGCCCGCGACTCACTCGCTGCTTTACTCTCCAGTGCGGTCG
ACGTGTCGCTCGACTCTGCCGACGCCTGCAGCCACTCCCGCCGCACCTGCACAGCGGCAG
CGCTGCAGCTCACCAGCATCTATATCTGGGTGAGTGCCGAGAGCTACTGTGACTGCGAGT
GCCCTGCCACGCCGGTAGCCGTAGCCGACACCGGCGCGGCGGACGCGGCGCTGTTTGCTC
GATTGTTTCAGAGTGAACGGGAGCGGTGGCTCGTGTCCGTGATGCTGCCGGCAACCGCAT
GCACGGCATTCGAGGTGTTCGGCGATGTGGATAACCGAAGCGACGATGATGATGATGATG
ATGATGATGATGATGAGCGACCATCGCGGGGGCAGTCCAACGCCAGGCGACGGGGCAGAA
AGCGTTGTCGCAGCAGCGCGCAGCACAGCCACGTCGGCGACAACACGCGCAGTGTTCGAT
GGCTGAGTGAAGTGGACACGGATCCGCACAGCGTGACCTGCACGCCCTCTCCAGCCCCGC
TTGTGGCGCGGCTGTTTCAACGCGATCATGTCGCAGAGGTGCGGATGGTGCGCTCCGCAG
TGCTGTCCCCTGGGCACAGCGTCGGCGCTTCGGCCCATGGGAGCAGCACCCTGCCACTCG
TGACACGCATCGCCCTCTACGGCTGCGACACGCACACGCTGCCGCGCCTGCGTGTGCGGC
GCGATGGCGGGGTGCGGCTTGCGCAGCAGCACAGCGGCTTCTCGGCAGATGACGGCCACG
CAAAGGCTGAGCAGGTGCAAGCCTCGCCGGACTCCACGCGAGCGCTTGCGATGTCCCATG
CCCACTACACGGCCTTCCTCACCGTCGACATCGCAGAACCGGGGTACATGGTGAAGGCAC
GGCGTGCGTTGGCAGCAGTCGTAGCAAGCCACGTCGGGTACACGACGACTGTAACTGCGC
GTGGCGCGGCGACGGCGATGGAGTGGAACGGTCACTGGGAGGGGGTGCCGGAGCAGAACT
GCGTGGAGGGCATTGTTTTGTGCCTCCTAAGCTCCCCCGCGCAGCTGACGGACACTGCCT
CTATCGTTGCAGAGCTCGAGGGCATGTTCTCGGGCCTTTGGCATCACCGGCACGGCGCAG
GCGAGAGGCATAAGACTAATACCGTCGCCGCAGCTTCCGCGCCGGCTGTTGTGGGCGTTG
AGATCGTGTACGGGGATGCAGAGGGGGCAAGGGCAGCCATGAAGAAGGGCATGCGGACGC
TCCTGTCCACCTACGCGCAGCAGGCGATGACTGCGTTGGACAACGACAGCTGATACACGC
CACCGAATCCAGCACCTACTCGATCTCGTTCGAAAAAACGAAGTACAACATTAATGGTGT
GAGATGAGGTGCTGAGTGCAAGCGCGGTCTCCTGGATGCGGGACGACAAGTCGCAGAGGG
GGGGGGGGTGGACGAGGCAGACACAAGCCACGCCACCTCTCCGGTAGGGGTGCTCACCTC
ACCGCGTCGTCTTCGGCGCGGACACCTGGGTGATGTGCTGGGCTCCCTTGGAGAAATAGG
GGCGTTGCGTGACCCGCCTCATCCGCATCGCTGTTGGACGATGACTTGCATCCCTGCTTG
CTCGTGTGGTCTCTGCGTACTTCGCCATATTTTTTTTCCACGCGTCTCCTTGCTCTCTAT
ACATACATACACAAGCATCGCGTACGCATGTGCACACAGGCATGCAGCAGTCTTTCGCTC
TTTCTTGCTCTCCCTCTGTGTAACATTATGGTCTACGTGCGGCTCATCACCCCGGCGCTG
GCGAGGCTGCTCGATGCGGCTGCCAGCGCGCCTGAAATACAGCAGGCCCGGCGTGACTTT
ATCGAGGAACGCCTGCACGCTCTTGTGCATACGCAGTCACCATCCCAGCTGGAGGGTGCC
CTGTGGATCTACCTCGTCTCTCAGCAGCAGCTGCTGTTGAGAGCCGCGCACGACTCCCAA
GCCCCGGCTCAGCAGCAGGGAACGAACTGCGGCGCGCCTGAAGCGTCCATGTCCTCCAGC
AGCTTCAGCTGTCCGCTGCCGCCGTCGCTCTTGTTGCCCGAGTCCCTGGCATGTATCAGT
GACGCCGTGCGCTGGTACTGTGACGAGTTATCGATCCCTGCTCCTTGCCCGGCAGCTGAT
GAGTGCGAGGCAGCGCCACAGACGACTCCGCAGCCGTCGCAGGATGCGCAACAAGAGAAG
CCGCCAAAAGCAAAGACGGTCACCCACATCAAGCAAGAGCCTTGTGCCTTGCCGGCAGGG
CAACCGGGAGCACGGGTCGATGAGCTCATTCGACAGCGCCAGCAGCCGGCCCCGTCACCA
GCGCCGTCGCAGCCGGCTCAGCGCCCCGAGCAGGCAGCTGGGCCCCTGGCTACTGTACAG
CTGGTCCTCGATGCACTCGCCCAGCTCAAGCGTGTTCCCGCGCTCCTTCAGCCTCGCACC
ATCGCCCTTCTTGTGCGCGACCTTGTCTCGCTCTGGAGTCTTGTCTATCTGTGCAAGCAG
CTGAAGCGCCACCAGCAGCTCAAGGAGCGTCTGCTGACGGGCACGGTGACCGCAGCGATC
GGGGCGATGGACGTGAAACGCGGTCTCGGCGGGGACTGGAGGCGTCGCGACCGCGCTCGC
GTCGGGCACAGCCCTATCGCGCACCACAGCGACACCGAGCCCATCTCGGTGTGCTTCCAC
GATTACGATCTGCTGCTGCCGTGGGACCTTGTCCAGCGTGTATTGTCGCCGCCGGCTGTC
TCCATGGCAGCCATTGCAGCGCAGTGTCAAGCCGTGGAGGAGGCCAGAGCCGGCGCGCTG
TCTTCCGCGTCTGCGAGAACGGCCGCCACCTTCCCCGCCTTTGCGCTCATCCTCAACCCT
GCAGTAACGGCCATGGACGACAACCCAGACCGTCTAAGCAAGAACGCACGCATTGACGCC
ATTGAAAAGGCTGCCAGCAAGTACTACTACGCCTTGCTGTCAGCTCGCGCACATGGACAG
ACAAGTGAGCACATCCGCGGCGCGCCCTCAGGAGCCTCCTCTGCGTCCGCCGCGGCCCAC
[truncated: 560,333 more chars]
