# Supplementary material for: Gene editing and scalable functional genomic screening in Leishmania species using the CRISPR/Cas9 cytosine base editor toolbox LeishBASEedit
Source: eLife. 2023 May 24;12:e85605. doi: 10.7554/eLife.85605 (PMC10208639; doi:10.7554/eLife.85605)
Supplement: Source data 1. — Leishmania promastigote protein samples were loaded and subjected to electrophoresis on SDS-polyacrylamide gels and then transferred to nitrocellulose membranes. Membranes were then stained with Ponceau and scanned. This is the raw TIF file of this scan. File “Source data 1 (labels)” is the same file but with identities of protein samples highlighted. Details for samples can be found in legends of Figure 2—figure supplement 2 (top panel), Figure 4-figure supplement 4 (middle panel) and Figure 5-figure supplement 1 (bottom panel). [file elife-85605-data1.zip]

Archive with 4 entries (4 files):
- Figure 2-figure supplement 2, Figure 4-figure supplement 4, Figure 5-figure supplement 1 - source data 1 (labels).tif
- __MACOSX/._Figure 2-figure supplement 2, Figure 4-figure supplement 4, Figure 5-figure supplement 1 - source data 1 (labels).tif
- Figure 2-figure supplement 2, Figure 4-figure supplement 4, Figure 5-figure supplement 1 - source data 1.tif
- __MACOSX/._Figure 2-figure supplement 2, Figure 4-figure supplement 4, Figure 5-figure supplement 1 - source data 1.tif
